# Supplementary material for: Crystal structure of tris­[4-(di­methyl­amino)­pyridinium] tris­(oxalato-κ2 O,O′)chromate(III) tetra­hydrate
Source: Acta Crystallogr E Crystallogr Commun. 2015 Oct 31;71(Pt 11):1408–10. doi: 10.1107/S2056989015020113 (PMC4645054; doi:10.1107/S2056989015020113)
Supplement: Supplementary file 1 [file e-71-01408-sup1.cif]

##############################################################################
#                                                                            #
# This CIF contains the data in a paper accepted for publication in          #
# Acta Crystallographica Section E. It conforms to the requirements of       #
# Notes for Authors for Acta Crystallographica Section E, and has been       #
# peer reviewed under the auspices of the IUCr Commission on Journals.       #
#                                                                            #
# Full details of the Crystallographic Information File format               #
# are given in the paper "The Crystallographic Information File (CIF):       #
# a New Standard Archive File for Crystallography" by S. R. Hall, F. H.      #
# Allen and I. D. Brown [Acta Cryst. (1991), A47, 655-685].                  #
#                                                                            #
# The current version of the core CIF dictionary is obtainable from          #
# ftp://ftp.iucr.org/pub/cif_core.dic.                                       #
#                                                                            #
# Software is freely available for graphical display of the structure(s)     #
# in this CIF. For information consult the CIF software page                 #
# http://www.iucr.org/resources/cif/software.                                #
#                                                                            #
# This file may be used for bona fide research purposes within the           #
# scientific community so long as proper attribution is given to the journal # 
# article from which it was obtained.                                        #
#                                                                            #
##############################################################################
data_I
_audit_creation_method
;
Olex2 1.2
(compiled 2015.01.19 svn.r3143 for OlexSys, GUI svn.r4992)
;
_journal_date_recd_electronic     2015-10-14
_journal_date_accepted     2015-10-24
_journal_name_full     'Acta Crystallographica, Section E'
_journal_year     2015
_journal_volume     71
_journal_issue     11
_journal_page_first     1408
_journal_page_last     1410
_journal_paper_category     GM
_journal_paper_doi     10.1107/S2056989015020113
_journal_coeditor_code     WM5230
_publ_contact_author_name     'Justin Nenwa'
_publ_contact_author_address
;
Department of Inorganic Chemistry, University of Yaounde 1, POB 812 Yaounde,
Cameroon
;
_publ_contact_author_email     jnenwa@yahoo.fr
_publ_contact_author_fax     ?
_publ_contact_author_phone     ?
_publ_section_title
;
Crystal structure of tris[4-(dimethylamino)pyridinium]
tris(oxalato-\k^2^<i>O</i>,<i>O</i>')chromate(III) tetrahydrate
;
loop_
    _publ_author_name
    _publ_author_footnote
    _publ_author_address
    'Makon ma Houga, No\'e' .
;
Department of Inorganic Chemistry, University of Yaounde 1, POB 812 Yaounde,
Cameroon
;
    'Capet, Fr\'ed\'eric' .
;
Unit\'e de Catalyse et de Chimie du Solide, UMR 8181,
Ecole Nationale Sup\'erieure de Chimie de Lille,
Universit\'e Lille1, 59650 Villeneuve d'Ascq Cedex,
France
;
    'Nenwa, Justin' .
;
Department of Inorganic Chemistry, University of Yaounde 1, POB 812 Yaounde,
Cameroon
;
    'Bebga, Gouet' .
;
Higher Teacher Training College, Chemistry Department, University of Yaounde 1,
POB 47, Yaounde,
Cameroon
;
    'Foulon, Michel' .
;
UFR de Physique,
Universit\'e Lille1, 59650 Villeneuve d'Ascq Cedex,
France
;
_publ_section_synopsis
;
In the crystal structure of the title compound, the molecular components,
<i>viz.</i> 4-(dimethylamino)pyridinium cations, tris[oxalatochromate(III)]
anions and lattice water molecules, are linked through O---H...O and N---H...O
hydrogen bonds into a three-dimensional network. Additional \p--\p
interactions between pyridinium rings stabilize this arrangement.
;
_database_code_depnum_ccdc_archive     'CCDC 1400490'
_chemical_name_systematic
;
Tris[4-(dimethylamino)pyridinium]
tris(oxalato-\k^2^<i>O</i>,<i>O</i>')chromate(III) tetrahydrate
;
_chemical_name_common     ?
_chemical_formula_moiety     '3(C7 H11 N2 +), C6 Cr O12 3-, 4(H2 O)'
_chemical_formula_sum     'C27 H41 Cr N6 O16'
_chemical_formula_iupac     '(C7 H11 N2)3 [Cr (C3 O4)3], 4H2 O'
_chemical_formula_weight     757.66
_chemical_melting_point     ?
_shelx_space_group_comment
;
The symmetry employed for this Nasr refinement is uniquely defined
by the following loop, which should always be used as a source of
symmetry information in preference to the above space-group names.
They are only intended as comments.
;
_space_group_crystal_system     monoclinic
_space_group_name_H-M_alt     'C 2/c'
_space_group_name_Hall     '-C 2yc'
loop_
    _space_group_symop_operation_xyz
    'x, y, z'
    '-x, y, -z+1/2'
    'x+1/2, y+1/2, z'
    '-x+1/2, y+1/2, -z+1/2'
    '-x, -y, -z'
    'x, -y, z-1/2'
    '-x+1/2, -y+1/2, -z'
    'x+1/2, -y+1/2, z-1/2'
_cell_length_a     19.1141(5)
_cell_length_b     16.7537(4)
_cell_length_c     11.0053(2)
_cell_angle_alpha     90
_cell_angle_beta     98.8030(10)
_cell_angle_gamma     90
_cell_volume     3482.73(14)
_cell_formula_units_Z     4
_cell_measurement_reflns_used     9987
_cell_measurement_theta_min     2.35
_cell_measurement_theta_max     27.82
_cell_measurement_temperature     296(2)
_exptl_crystal_description     prism
_exptl_crystal_colour     violet
_exptl_crystal_size_max     0.58
_exptl_crystal_size_mid     0.21
_exptl_crystal_size_min     0.14
_exptl_crystal_density_diffrn     1.445
_exptl_crystal_density_meas     ?
_exptl_crystal_density_method     ?
_exptl_crystal_F_000     1588
_exptl_absorpt_coefficient_mu     0.408
_exptl_absorpt_correction_type     multi-scan
_exptl_absorpt_process_details
;
(<i>SADABS</i>; Krause <i>et al.</i>, 2015)
;
_shelx_estimated_absorpt_T_min     0.798
_shelx_estimated_absorpt_T_max     0.945
_exptl_absorpt_correction_T_min     0.7078
_exptl_absorpt_correction_T_max     0.7461
_diffrn_ambient_temperature     296.15
_diffrn_radiation_type     MoK\a
_diffrn_radiation_wavelength     0.71073
_diffrn_measurement_device_type     'Bruker APEXII CCD'
_diffrn_measurement_method     '\f and \w scans'
_diffrn_detector_area_resol_mean     ?
_diffrn_reflns_number     56955
_diffrn_reflns_av_R_equivalents     0.0379
_diffrn_reflns_theta_min     2.601
_diffrn_reflns_theta_max     30.509
_diffrn_reflns_theta_full     26.000
_diffrn_measured_fraction_theta_max     0.997
_diffrn_measured_fraction_theta_full     0.999
_diffrn_reflns_limit_h_min     -27
_diffrn_reflns_limit_h_max     27
_diffrn_reflns_limit_k_min     -23
_diffrn_reflns_limit_k_max     23
_diffrn_reflns_limit_l_min     -15
_diffrn_reflns_limit_l_max     15
_diffrn_standards_number     0
loop_
    _refln_index_h
    _refln_index_k
    _refln_index_l
    _refln_F_squared_meas
    2 0 0 -0.8
    -2 0 0 -0.8
    -2 0 0 -0.8
    2 0 0 -0.9
    -2 0 0 -0.8
    -4 0 0 521.45
    -4 0 0 541.85
    -4 0 0 537.95
    4 0 0 517.85
    4 0 0 530.35
    -4 0 0 560.54
    4 0 0 533.05
    4 0 0 546.15
    -4 0 0 533.85
    -4 0 0 532.45
    4 0 0 549.65
    4 0 0 542.05
    6 0 0 2319.17
    6 0 0 2402.36
    -6 0 0 2339.67
    6 0 0 2296.87
    -6 0 0 2348.47
    -6 0 0 2447.76
    -6 0 0 2289.97
    6 0 0 2497.45
    -6 0 0 2388.46
    -6 0 0 2478.05
    6 0 0 2201.48
    8 0 0 4
    -8 0 0 4.5
    -8 0 0 4.9
    -8 0 0 3.9
    -8 0 0 4.2
    8 0 0 6.1
    8 0 0 5.4
    8 0 0 4.5
    8 0 0 4.5
    -8 0 0 5.2
    -8 0 0 5.2
    -10 0 0 30
    10 0 0 27.7
    -10 0 0 28.7
    -10 0 0 25.9
    -10 0 0 26.9
    10 0 0 26.9
    10 0 0 28.4
    -10 0 0 30.3
    10 0 0 29.8
    10 0 0 25.9
    10 0 0 27
    12 0 0 0
    -12 0 0 0.1
    12 0 0 0.1
    12 0 0 0
    12 0 0 -0.1
    12 0 0 1.1
    12 0 0 -0.2
    -12 0 0 0
    -12 0 0 -0.2
    -12 0 0 0.2
    -14 0 0 6.5
    14 0 0 7.2
    14 0 0 6.5
    14 0 0 7.5
    -14 0 0 4.9
    14 0 0 6.6
    -14 0 0 4.6
    14 0 0 6.1
    -14 0 0 6.5
    16 0 0 5.4
    16 0 0 4.4
    -16 0 0 4.5
    -16 0 0 4.6
    -16 0 0 4.7
    -16 0 0 4.9
    16 0 0 6.4
    18 0 0 2
    -18 0 0 2.7
    -18 0 0 1.7
    -18 0 0 2.2
    -18 0 0 1.3
    18 0 0 1.7
    20 0 0 9.5
    -20 0 0 10.9
    20 0 0 7.4
    -20 0 0 8.5
    -20 0 0 8.5
    -20 0 0 9.7
    -22 0 0 1.5
    22 0 0 1
    22 0 0 1.3
    -22 0 0 3.1
    24 0 0 5.6
    24 0 0 5.5
    -24 0 0 4.7
    -24 0 0 5.8
    -26 0 0 1.4
    26 0 0 1.6
    26 0 0 3.1
    -1 -1 0 -0.4
    1 -1 0 -0.3
    -1 -1 0 -0.3
    1 -1 0 -0.3
    1 -1 0 -0.3
    -1 1 0 -0.4
    1 1 0 -0.3
    1 1 0 -0.3
    1 1 0 -0.3
    -1 1 0 -0.3
    -1 1 0 -0.3
    -3 -1 0 284.07
    -3 -1 0 305.27
    -3 -1 0 302.17
    3 -1 0 298.37
    3 -1 0 300.27
    -3 -1 0 291.47
    -3 -1 0 307.57
    3 -1 0 304.07
    3 -1 0 317.37
    -3 -1 0 301.27
    3 -1 0 308.77
    -3 -1 0 301.97
    3 -1 0 302.67
    -3 1 0 315.37
    3 1 0 295.67
    3 1 0 297.97
    -3 1 0 291.07
    3 1 0 314.47
    -3 1 0 295.37
    -3 1 0 282.17
    -3 1 0 295.37
    3 1 0 292.37
    3 1 0 309.27
    -3 1 0 318.77
    3 1 0 306.77
    -5 -1 0 24.8
    -5 -1 0 24.4
    5 -1 0 23.5
    5 -1 0 24.8
    -5 -1 0 23.8
    5 -1 0 22.5
    5 -1 0 24.7
    -5 -1 0 22.2
    -5 -1 0 23.6
    5 -1 0 23.1
    -5 -1 0 21.3
    5 -1 0 22.8
    5 1 0 25.7
    -5 1 0 22.9
    5 1 0 23.4
    -5 1 0 23
    -5 1 0 23.7
    5 1 0 23.2
    -5 1 0 22.8
    5 1 0 23.1
    5 1 0 25.1
    -5 1 0 22.8
    5 1 0 24.5
    -5 1 0 22
    5 1 0 23.7
    7 -1 0 60.69
    -7 -1 0 57.59
    7 -1 0 63.09
    7 -1 0 59.29
    -7 -1 0 58.19
    -7 -1 0 62.79
    -7 -1 0 59.19
    -7 -1 0 59.99
    7 -1 0 60.99
    -7 -1 0 59.39
    7 -1 0 59.79
    7 -1 0 61.09
    7 1 0 59.39
    7 1 0 58.59
    7 1 0 59.19
    7 1 0 62.49
    7 1 0 61.39
    -7 1 0 57.09
    -7 1 0 58.99
    -7 1 0 59.19
    7 1 0 58.59
    7 1 0 59.89
    -7 1 0 58.99
    -7 1 0 59.79
    -7 1 0 60.59
    9 -1 0 22
    9 -1 0 23.1
    9 -1 0 22.8
    -9 -1 0 25.8
    -9 -1 0 24.1
    9 -1 0 23.8
    9 -1 0 23.3
    -9 -1 0 23
    -9 -1 0 22.3
    -9 -1 0 25.4
    -9 -1 0 24.8
    9 1 0 23
    -9 1 0 24.9
    -9 1 0 25.4
    9 1 0 24
    9 1 0 23.2
    -9 1 0 23.7
    9 1 0 24.7
    9 1 0 23.5
    -9 1 0 22.5
    9 1 0 24.7
    -9 1 0 24.2
    -9 1 0 23.7
    11 -1 0 10.2
    -11 -1 0 9.7
    -11 -1 0 9.5
    11 -1 0 8.8
    11 -1 0 9.9
    11 -1 0 9.5
    -11 -1 0 10
    -11 -1 0 10.9
    11 -1 0 11.6
    11 1 0 9.3
    11 1 0 10.2
    11 1 0 10.2
    11 1 0 10.1
    -11 1 0 8.4
    -11 1 0 9.6
    11 1 0 9
    -11 1 0 9.8
    -11 1 0 10.3
    11 1 0 8.7
    -13 -1 0 4.6
    13 -1 0 3.9
    -13 -1 0 4.8
    13 -1 0 4.4
    13 -1 0 4
    -13 -1 0 5.5
    13 -1 0 5.3
    13 -1 0 4.5
    -13 -1 0 4.8
    13 1 0 5
    13 1 0 4.5
    -13 1 0 4.3
    -13 1 0 5.4
    -13 1 0 4.2
    13 1 0 4.8
    13 1 0 3.7
    -13 1 0 3.8
    13 1 0 4
    -15 -1 0 18.7
    -15 -1 0 18.9
    -15 -1 0 17.5
    15 -1 0 14.4
    15 -1 0 15.4
    15 -1 0 18
    15 -1 0 17.7
    -15 -1 0 16.2
    -15 1 0 18.6
    15 1 0 16.4
    -15 1 0 16.3
    15 1 0 16.4
    -15 1 0 16.2
    15 1 0 17
    15 1 0 15.4
    -15 1 0 14.8
    17 -1 0 0.1
    -17 -1 0 0.2
    -17 -1 0 -0.1
    -17 -1 0 -0.4
    17 -1 0 0
    -17 -1 0 0
    -17 1 0 -0.2
    17 1 0 -0.6
    17 1 0 0.4
    -17 1 0 -0.1
    -17 1 0 0.1
    -17 1 0 -0.7
    19 -1 0 1
    -19 -1 0 1.4
    -19 -1 0 1.8
    -19 -1 0 2.6
    -19 -1 0 1.7
    19 -1 0 0.9
    -19 1 0 2.5
    19 1 0 2
    -19 1 0 2
    -19 1 0 2.5
    -19 1 0 1.5
    19 1 0 2.1
    -21 -1 0 0.9
    -21 -1 0 1.8
    21 -1 0 2
    -21 -1 0 1.1
    21 -1 0 1.5
    21 1 0 1.8
    -21 1 0 0.9
    -21 1 0 1.1
    21 1 0 1
    -23 -1 0 -0.4
    23 -1 0 1.1
    -23 -1 0 -0.6
    23 -1 0 0.4
    23 1 0 0.6
    -23 1 0 0.5
    23 1 0 -0.8
    -23 1 0 -0.3
    25 -1 0 0.2
    25 -1 0 -0.7
    -25 1 0 -0.5
    25 1 0 -0.4
    25 1 0 0.3
    0 -2 0 383.26
    -2 -2 0 192.28
    -2 -2 0 219.38
    2 -2 0 219.48
    2 -2 0 218.68
    2 -2 0 231.08
    -2 -2 0 241.38
    -2 -2 0 187.58
    2 -2 0 222.88
    2 -2 0 232.18
    2 2 0 206.48
    2 2 0 224.58
    2 2 0 238.78
    2 2 0 238.48
    -2 2 0 190.58
    -2 2 0 230.38
    -2 2 0 235.58
    -2 2 0 223.18
    2 2 0 237.98
    -2 2 0 222.68
    -4 -2 0 53.49
    4 -2 0 62.89
    -4 -2 0 66.79
    4 -2 0 63.29
    -4 -2 0 67.39
    -4 -2 0 67.29
    4 -2 0 62.29
    4 -2 0 66.19
    -4 -2 0 64.69
    -4 -2 0 65.89
    4 -2 0 67.49
    4 -2 0 65.29
    -4 2 0 63.79
    4 2 0 65.49
    -4 2 0 67.99
    -4 2 0 66.79
    4 2 0 64.59
    -4 2 0 64.49
    4 2 0 68.19
    -4 2 0 65.69
    -4 2 0 62.19
    4 2 0 63.19
    -6 -2 0 357.86
    -6 -2 0 357.56
    6 -2 0 336.77
    6 -2 0 353.66
    -6 -2 0 350.16
    -6 -2 0 342.67
    -6 -2 0 344.47
    -6 -2 0 330.87
    -6 -2 0 337.17
    6 -2 0 336.17
    6 -2 0 336.87
    6 -2 0 333.77
    6 -2 0 332.77
    -6 2 0 331.27
    6 2 0 347.17
    -6 2 0 328.07
    6 2 0 350.26
    -6 2 0 337.57
    6 2 0 337.17
    6 2 0 358.16
    6 2 0 362.76
    -6 2 0 337.67
    -6 2 0 341.67
    6 2 0 353.36
    8 -2 0 1.6
    8 -2 0 1.9
    -8 -2 0 1.4
    -8 -2 0 1.1
    8 -2 0 1.7
    -8 -2 0 2.6
    8 -2 0 2.4
    8 -2 0 2.3
    -8 -2 0 2.1
    -8 -2 0 2.3
    -8 -2 0 2
    8 2 0 1.7
    8 2 0 1.7
    -8 2 0 2.3
    -8 2 0 1.8
    -8 2 0 2.2
    8 2 0 2.6
    8 2 0 2.5
    8 2 0 2.1
    -8 2 0 2.1
    -8 2 0 2.7
    -8 2 0 1.9
    -10 -2 0 104.69
    -10 -2 0 102.89
    -10 -2 0 112.79
    10 -2 0 103.29
    10 -2 0 109.79
    10 -2 0 110.29
    -10 -2 0 110.39
    -10 -2 0 106.19
    10 -2 0 111.39
    10 -2 0 110.49
    -10 2 0 107.29
    10 2 0 107.19
    -10 2 0 103.59
    10 2 0 110.29
    10 2 0 109.39
    10 2 0 107.59
    -10 2 0 105.59
    10 2 0 102.19
    -10 2 0 112.79
    12 -2 0 101.09
    12 -2 0 103.99
    12 -2 0 103.49
    -12 -2 0 105.89
    -12 -2 0 100.29
    12 -2 0 97.19
    -12 -2 0 97.19
    12 -2 0 101.49
    -12 -2 0 100.89
    -12 2 0 105.09
    -12 2 0 102.19
    12 2 0 103.19
    12 2 0 103.79
    12 2 0 107.79
    12 2 0 103.29
    12 2 0 100.29
    -12 2 0 101.09
    -12 2 0 101.29
    -14 -2 0 50.09
    14 -2 0 49.2
    -14 -2 0 46.8
    14 -2 0 49.8
    -14 -2 0 47.8
    14 -2 0 44.8
    -14 -2 0 47.6
    14 -2 0 47.7
    14 -2 0 47.8
    -14 2 0 45.6
    14 2 0 46.3
    14 2 0 47.1
    14 2 0 48.9
    -14 2 0 48.9
    -14 2 0 46.6
    14 2 0 47.1
    -14 2 0 46.4
    -16 -2 0 2.6
    -16 -2 0 2.2
    16 -2 0 1.1
    16 -2 0 2.5
    -16 -2 0 2.5
    -16 -2 0 2.1
    -16 2 0 1.6
    16 2 0 2.8
    -16 2 0 2.7
    16 2 0 1.3
    16 2 0 2.3
    16 2 0 3
    -16 2 0 2.8
    -18 -2 0 6.7
    -18 -2 0 5.2
    18 -2 0 4.7
    -18 -2 0 5.8
    -18 -2 0 6.1
    18 -2 0 6.1
    18 2 0 6.8
    18 2 0 5.5
    -18 2 0 6.7
    -18 2 0 8
    -18 2 0 5.3
    20 -2 0 7.1
    -20 -2 0 5.3
    -20 -2 0 5.1
    -20 -2 0 5.8
    20 -2 0 4.7
    -20 -2 0 6.6
    20 2 0 5.7
    -20 2 0 5.9
    -20 2 0 5.5
    -20 2 0 4
    20 2 0 6.6
    -20 2 0 7.1
    -22 -2 0 3.8
    22 -2 0 2.6
    -22 -2 0 4.8
    -22 -2 0 3.3
    22 -2 0 3.6
    -22 2 0 3.6
    22 2 0 3.5
    22 2 0 3.3
    -22 2 0 3
    -22 2 0 4.4
    -24 -2 0 1.3
    24 -2 0 3.2
    -24 -2 0 2.6
    24 -2 0 2.7
    -24 2 0 3
    24 2 0 2.9
    24 2 0 4.3
    26 -2 0 3.2
    26 -2 0 0.8
    26 2 0 2.8
    -26 2 0 0.8
    1 -3 0 182.38
    -1 -3 0 187.78
    -1 -3 0 177.68
    1 -3 0 185.38
    -1 -3 0 184.58
    1 -3 0 189.78
    -1 -3 0 175.58
    1 -3 0 181.38
    -1 -3 0 183.58
    -1 -3 0 178.58
    -1 -3 0 181.48
    1 -3 0 185.08
    1 3 0 172.88
    1 3 0 185.28
    1 3 0 183.88
    1 3 0 186.08
    -1 3 0 186.08
    -1 3 0 175.78
    1 3 0 192.88
    -1 3 0 175.28
    -1 3 0 187.38
    1 3 0 177.58
    -1 3 0 181.28
    1 3 0 180.48
    3 -3 0 31.3
    -3 -3 0 32.2
    3 -3 0 29.3
    3 -3 0 30.9
    -3 -3 0 29.8
    -3 -3 0 29.5
    3 -3 0 30.4
    3 -3 0 29.8
    -3 -3 0 30.2
    3 -3 0 29.9
    -3 -3 0 29.5
    -3 3 0 31.6
    3 3 0 30.1
    -3 3 0 31.9
    3 3 0 30.2
    3 3 0 30
    3 3 0 32
    3 3 0 29.6
    -3 3 0 31.1
    -3 3 0 29
    3 3 0 31.1
    -3 3 0 32.4
    -5 -3 0 264.87
    5 -3 0 270.47
    -5 -3 0 276.67
    5 -3 0 273.87
    5 -3 0 265.27
    -5 -3 0 281.57
    5 -3 0 265.87
    -5 -3 0 267.97
    -5 -3 0 273.77
    5 -3 0 277.87
    -5 -3 0 272.47
    5 3 0 274.67
    -5 3 0 276.37
    -5 3 0 271.77
    5 3 0 284.87
    -5 3 0 268.57
    5 3 0 264.87
    5 3 0 275.07
    5 3 0 281.17
    -5 3 0 269.37
    -5 3 0 285.67
    -5 3 0 269.07
    -7 -3 0 4.1
    7 -3 0 4.1
    -7 -3 0 4.2
    -7 -3 0 5
    -7 -3 0 3.6
    -7 -3 0 4
    -7 -3 0 3.4
    7 -3 0 3.2
    7 -3 0 4.4
    7 -3 0 3.9
    -7 -3 0 3.6
    7 -3 0 3
    7 3 0 4
    -7 3 0 4.5
    7 3 0 4
    7 3 0 3.5
    -7 3 0 4
    7 3 0 3.4
    -7 3 0 3.5
    -7 3 0 4.3
    -7 3 0 3.9
    -7 3 0 3.5
    9 -3 0 26.7
    -9 -3 0 26.5
    9 -3 0 27.6
    -9 -3 0 25.5
    -9 -3 0 27.6
    -9 -3 0 23.5
    9 -3 0 29.4
    -9 -3 0 28.3
    9 -3 0 25.7
    -9 -3 0 26.7
    9 -3 0 28.7
    -9 3 0 26.8
    9 3 0 26.5
    -9 3 0 28.1
    -9 3 0 27.7
    9 3 0 27.6
    9 3 0 25.8
    -9 3 0 24.3
    -9 3 0 27.2
    9 3 0 26
    11 -3 0 9.3
    -11 -3 0 10.7
    -11 -3 0 9.3
    11 -3 0 11.2
    11 -3 0 10
    -11 -3 0 10.9
    11 -3 0 9.2
    -11 -3 0 11.7
    11 -3 0 12.6
    -11 3 0 10.3
    -11 3 0 9.8
    11 3 0 10.4
    -11 3 0 11.2
    -11 3 0 9.5
    11 3 0 8.6
    11 3 0 10.5
    11 3 0 11.8
    11 3 0 9.1
    -13 -3 0 10.1
    13 -3 0 10.9
    13 -3 0 9
    -13 -3 0 8.8
    13 -3 0 7.3
    -13 -3 0 8.4
    -13 -3 0 9.1
    13 -3 0 8.6
    13 -3 0 9.1
    -13 3 0 8.6
    13 3 0 7.9
    13 3 0 10.4
    13 3 0 9.7
    13 3 0 8.3
    -13 3 0 6.7
    -13 3 0 7.7
    -13 3 0 8
    13 3 0 9.1
    15 -3 0 18
    -15 -3 0 18.4
    15 -3 0 17.5
    15 -3 0 20.3
    15 -3 0 18
    -15 -3 0 18.5
    -15 -3 0 17.5
    -15 -3 0 21.5
    -15 3 0 16.1
    15 3 0 19.6
    -15 3 0 16.7
    -15 3 0 20.3
    15 3 0 19.1
    -15 3 0 18.1
    15 3 0 18.7
    -17 -3 0 10.8
    17 -3 0 10.8
    -17 -3 0 11.6
    -17 -3 0 11.6
    -17 -3 0 10.4
    17 -3 0 9.3
    17 3 0 9.3
    -17 3 0 11.2
    17 3 0 11.1
    -17 3 0 9.5
    -17 3 0 10.2
    -17 3 0 10.7
    19 -3 0 0.6
    -19 -3 0 0.7
    19 -3 0 0.5
    -19 -3 0 0.7
    -19 -3 0 0.9
    -19 -3 0 0.9
    -19 3 0 0.3
    -19 3 0 0.6
    -19 3 0 0.5
    19 3 0 1.3
    19 3 0 1.4
    -19 3 0 0.6
    -21 -3 0 2.8
    -21 -3 0 1.9
    21 -3 0 0.5
    21 -3 0 1.6
    -21 -3 0 0.6
    21 3 0 2.1
    21 3 0 1.1
    -21 3 0 1.7
    -21 3 0 1.1
    -21 3 0 0.4
    23 -3 0 1.1
    -23 -3 0 -0.6
    23 -3 0 -0.1
    -23 -3 0 0.2
    -23 3 0 0.1
    23 3 0 0.3
    -23 3 0 0.1
    23 3 0 0.8
    25 -3 0 0
    25 -3 0 0.5
    -25 -3 0 0
    -25 3 0 0.2
    25 3 0 -0.1
    25 3 0 -0.7
    0 -4 0 19.8
    0 -4 0 22.3
    0 -4 0 23.1
    0 -4 0 22.1
    0 -4 0 24.4
    0 -4 0 23
    0 -4 0 22.4
    0 4 0 23.7
    0 4 0 22.5
    0 4 0 23.5
    0 4 0 24.2
    0 4 0 23.5
    0 4 0 22
    0 4 0 23.6
    -2 -4 0 120.19
    -2 -4 0 122.89
    2 -4 0 119.79
    -2 -4 0 116.89
    2 -4 0 114.89
    -2 -4 0 125.19
    -2 -4 0 117.89
    2 -4 0 120.39
    2 -4 0 116.09
    2 -4 0 119.99
    -2 -4 0 114.79
    -2 4 0 115.79
    -2 4 0 120.29
    -2 4 0 122.29
    2 4 0 118.69
    -2 4 0 118.49
    2 4 0 118.09
    2 4 0 122.59
    -2 4 0 117.19
    2 4 0 118.59
    2 4 0 123.09
    2 4 0 126.99
    2 4 0 125.39
    -4 -4 0 0.1
    4 -4 0 0.1
    -4 -4 0 0.1
    4 -4 0 0
    -4 -4 0 0.1
    4 -4 0 0.1
    4 -4 0 0.2
    4 -4 0 -0.2
    -4 -4 0 0.3
    4 -4 0 0
    -4 -4 0 0.2
    4 4 0 0.3
    -4 4 0 0.1
    4 4 0 0
    -4 4 0 0
    -4 4 0 0.1
    4 4 0 -0.1
    -4 4 0 0.2
    -4 4 0 0
    4 4 0 1.3
    -4 4 0 0.1
    4 4 0 0.3
    4 4 0 -0.1
    6 -4 0 69.49
    -6 -4 0 69.69
    -6 -4 0 67.89
    -6 -4 0 67.99
    6 -4 0 72.59
    6 -4 0 70.29
    -6 -4 0 70.59
    -6 -4 0 71.19
    6 -4 0 71.09
    6 -4 0 65.99
    -6 -4 0 70.89
    6 4 0 67.69
    -6 4 0 69.49
    6 4 0 69.89
    -6 4 0 67.19
    -6 4 0 65.89
    6 4 0 69.29
    6 4 0 68.69
    -6 4 0 68.39
    6 4 0 69.59
    -8 -4 0 139.39
    -8 -4 0 139.49
    -8 -4 0 140.99
    8 -4 0 134.49
    -8 -4 0 132.89
    8 -4 0 131.29
    -8 -4 0 143.59
    -8 -4 0 139.09
    8 -4 0 132.99
    8 -4 0 140.49
    8 -4 0 140.89
    -8 4 0 146.19
    -8 4 0 140.49
    8 4 0 136.89
    8 4 0 144.59
    8 4 0 143.99
    -8 4 0 142.19
    -8 4 0 144.49
    -8 4 0 138.19
    10 -4 0 44.9
    10 -4 0 46.9
    -10 -4 0 44.4
    10 -4 0 50.29
    -10 -4 0 45.8
    -10 -4 0 48
    10 -4 0 45.9
    10 -4 0 45.5
    -10 -4 0 47.8
    -10 -4 0 47.3
    10 4 0 46.2
    -10 4 0 47.1
    10 4 0 46.3
    -10 4 0 48.7
    10 4 0 46.2
    -10 4 0 48.7
    10 4 0 45.7
    -10 4 0 45.9
    -12 -4 0 11.3
    -12 -4 0 12.6
    -12 -4 0 13.8
    -12 -4 0 10
    12 -4 0 13.2
    12 -4 0 14.2
    12 -4 0 13.7
    12 -4 0 13.4
    12 -4 0 12.2
    12 4 0 13.2
    -12 4 0 13.8
    12 4 0 13.5
    -12 4 0 11.5
    12 4 0 12.3
    -12 4 0 10.7
    12 4 0 13.2
    -12 4 0 13.7
    14 -4 0 86.19
    -14 -4 0 84.19
    14 -4 0 81.69
    -14 -4 0 79.99
    -14 -4 0 83.99
    -14 -4 0 87.99
    14 -4 0 82.69
    14 -4 0 78.79
    14 4 0 88.29
    -14 4 0 85.29
    -14 4 0 85.39
    -14 4 0 89.49
    -14 4 0 81.79
    14 4 0 85.39
    14 4 0 76.89
    16 -4 0 6.1
    -16 -4 0 6.4
    16 -4 0 7.8
    -16 -4 0 7.7
    16 -4 0 6.9
    -16 -4 0 7.4
    -16 -4 0 8.5
    -16 4 0 6.3
    16 4 0 7.2
    16 4 0 8.5
    -16 4 0 7
    -16 4 0 6.8
    -16 4 0 7.8
    16 4 0 7.5
    18 -4 0 0.4
    -18 -4 0 0.4
    -18 -4 0 -1.1
    18 -4 0 -0.1
    -18 -4 0 -0.1
    -18 -4 0 0.5
    -18 4 0 0.8
    -18 4 0 -0.1
    -18 4 0 -0.1
    18 4 0 -0.5
    18 4 0 0.6
    -18 4 0 0.5
    -20 -4 0 3.2
    -20 -4 0 2.2
    20 -4 0 3.9
    -20 -4 0 3.2
    20 -4 0 4.3
    -20 4 0 3.4
    -20 4 0 3.2
    -20 4 0 4.3
    20 4 0 3.8
    20 4 0 3.1
    -20 4 0 3.1
    -22 -4 0 6
    22 -4 0 2.5
    -22 -4 0 3.9
    22 -4 0 4.8
    -22 -4 0 4.1
    22 4 0 2.8
    22 4 0 4.3
    -22 4 0 5
    -22 4 0 4.4
    -24 -4 0 2.7
    24 -4 0 1.7
    -24 -4 0 2.8
    24 -4 0 3.4
    -24 4 0 1.3
    24 4 0 4
    24 4 0 1
    26 -4 0 0.5
    26 -4 0 2.2
    -26 -4 0 0.6
    -26 4 0 0.9
    26 4 0 1.5
    -1 -5 0 26.5
    1 -5 0 24.6
    1 -5 0 26
    1 -5 0 24.1
    -1 -5 0 26.2
    -1 -5 0 25.5
    -1 -5 0 24.7
    -1 -5 0 26.5
    -1 -5 0 24.5
    1 -5 0 26.4
    -1 -5 0 24.5
    1 -5 0 25.3
    1 -5 0 25.6
    1 5 0 25.5
    -1 5 0 25.4
    1 5 0 25.6
    1 5 0 27
    -1 5 0 25.7
    1 5 0 26.6
    1 5 0 25.8
    1 5 0 26.3
    -1 5 0 23.5
    -1 5 0 22.8
    -1 5 0 26.3
    1 5 0 24.6
    -1 5 0 24.1
    3 -5 0 0.6
    3 -5 0 1.4
    -3 -5 0 0.9
    3 -5 0 1
    -3 -5 0 0.6
    -3 -5 0 0.6
    3 -5 0 0.7
    -3 -5 0 0.4
    -3 -5 0 0.8
    -3 -5 0 0.9
    3 -5 0 0.9
    -3 5 0 0.6
    3 5 0 0.2
    3 5 0 0.7
    3 5 0 1.5
    3 5 0 0.6
    -3 5 0 0.7
    -3 5 0 0.6
    -3 5 0 1.2
    -3 5 0 0.6
    3 5 0 1.1
    3 5 0 0.4
    3 5 0 0.9
    -5 -5 0 38.8
    -5 -5 0 35.8
    5 -5 0 39
    -5 -5 0 36.4
    5 -5 0 40.5
    -5 -5 0 35.5
    5 -5 0 37.9
    5 -5 0 36.7
    5 -5 0 39.8
    5 -5 0 38.4
    -5 5 0 38.8
    5 5 0 40.9
    5 5 0 36
    5 5 0 38.5
    -5 5 0 37.7
    5 5 0 33.9
    5 5 0 36.3
    5 5 0 37.9
    -5 5 0 35.7
    -5 5 0 35.8
    -5 5 0 36.9
    -5 5 0 38.1
    -7 -5 0 7.8
    -7 -5 0 8.3
    -7 -5 0 7.8
    7 -5 0 8.8
    7 -5 0 7.8
    7 -5 0 7.2
    -7 -5 0 8.3
    7 -5 0 7.7
    7 -5 0 7.7
    -7 -5 0 7.8
    -7 -5 0 7.9
    -7 5 0 8.4
    7 5 0 7.8
    -7 5 0 7.4
    7 5 0 8.5
    -7 5 0 7.9
    7 5 0 8.1
    -7 5 0 7
    7 5 0 7.3
    -7 5 0 7.5
    -9 -5 0 5.2
    9 -5 0 5.3
    9 -5 0 5.8
    9 -5 0 4.9
    -9 -5 0 5.4
    -9 -5 0 4.9
    9 -5 0 6.6
    9 -5 0 6.2
    -9 -5 0 6.6
    -9 -5 0 4.7
    -9 5 0 6.3
    9 5 0 5
    9 5 0 5.6
    9 5 0 5
    -9 5 0 5.8
    -9 5 0 6.4
    9 5 0 5.2
    -9 5 0 6.2
    11 -5 0 78.79
    -11 -5 0 78.89
    11 -5 0 78.59
    -11 -5 0 80.49
    -11 -5 0 80.59
    -11 -5 0 75.89
    11 -5 0 80.29
    -11 -5 0 80.69
    11 -5 0 85.49
    11 -5 0 81.69
    -11 5 0 84.59
    11 5 0 82.29
    11 5 0 80.69
    -11 5 0 81.79
    -11 5 0 78.79
    11 5 0 76.49
    -11 5 0 76.49
    11 5 0 78.49
    -13 -5 0 -0.1
    13 -5 0 0.6
    -13 -5 0 0.7
    13 -5 0 0.4
    13 -5 0 0.3
    13 -5 0 1.7
    -13 -5 0 1.2
    -13 -5 0 0.4
    -13 5 0 0.9
    -13 5 0 0.5
    13 5 0 1
    -13 5 0 1.2
    13 5 0 0.2
    13 5 0 1.2
    -13 5 0 0.9
    15 -5 0 0.3
    -15 -5 0 0.5
    15 -5 0 0.8
    -15 -5 0 0.6
    15 -5 0 1.3
    15 -5 0 0.6
    -15 -5 0 0.4
    -15 -5 0 0.5
    -15 5 0 1.1
    -15 5 0 -0.2
    15 5 0 0.8
    -15 5 0 0.7
    15 5 0 0.9
    15 5 0 0.1
    -15 5 0 1.2
    -17 -5 0 10.7
    17 -5 0 11.2
    -17 -5 0 11.3
    -17 -5 0 11.9
    -17 -5 0 9.4
    17 -5 0 11.1
    -17 5 0 12.1
    -17 5 0 10
    -17 5 0 11.9
    -17 5 0 12
    17 5 0 11.4
    17 5 0 8.8
    19 -5 0 1.2
    -19 -5 0 1.4
    -19 -5 0 1.6
    19 -5 0 1.9
    -19 -5 0 1.1
    -19 -5 0 1.2
    -19 5 0 1.2
    19 5 0 1.7
    -19 5 0 1.2
    -19 5 0 1.7
    19 5 0 0.8
    -19 5 0 1.4
    21 -5 0 0.8
    21 -5 0 -0.3
    -21 -5 0 1.5
    -21 -5 0 0.2
    -21 -5 0 -0.1
    21 5 0 0.8
    21 5 0 -0.4
    -21 5 0 -0.8
    -21 5 0 -0.2
    23 -5 0 -0.8
    -23 -5 0 0.8
    -23 -5 0 -0.7
    23 -5 0 0.3
    23 5 0 0.9
    23 5 0 -0.8
    -23 5 0 -0.6
    25 -5 0 -0.4
    -25 -5 0 1
    25 -5 0 -0.4
    -25 5 0 0.5
    25 5 0 0.4
    0 -6 0 25.7
    0 -6 0 25.7
    0 -6 0 25.5
    0 -6 0 28
    0 -6 0 26.9
    0 -6 0 27.2
    0 -6 0 29.8
    0 6 0 24.2
    0 6 0 28.5
    0 6 0 25.8
    0 6 0 25.8
    0 6 0 26.8
    0 6 0 28.9
    0 6 0 27.4
    2 -6 0 79.09
    -2 -6 0 79.49
    2 -6 0 79.89
    -2 -6 0 77.99
    -2 -6 0 78.39
    -2 -6 0 80.59
    -2 -6 0 78.79
    -2 -6 0 78.09
    2 -6 0 77.59
    2 -6 0 73.39
    -2 -6 0 75.79
    2 -6 0 77.39
    2 -6 0 80.29
    2 6 0 75.49
    2 6 0 78.89
    -2 6 0 80.39
    -2 6 0 77.09
    2 6 0 78.79
    2 6 0 77.99
    -2 6 0 85.29
    2 6 0 80.29
    2 6 0 75.29
    2 6 0 79.49
    -2 6 0 77.39
    -4 -6 0 393.06
    4 -6 0 388.56
    -4 -6 0 377.56
    -4 -6 0 395.26
    4 -6 0 384.16
    -4 -6 0 375.96
    -4 -6 0 384.86
    4 -6 0 373.66
    4 -6 0 404.96
    4 -6 0 364.06
    4 6 0 383.86
    -4 6 0 368.76
    -4 6 0 385.26
    4 6 0 397.66
    4 6 0 389.16
    -4 6 0 373.06
    4 6 0 364.66
    4 6 0 383.06
    4 6 0 386.36
    -4 6 0 374.86
    -4 6 0 410.36
    -6 -6 0 5.2
    6 -6 0 6.7
    6 -6 0 4.7
    -6 -6 0 4
    6 -6 0 6.4
    6 -6 0 4.2
    6 -6 0 5.9
    -6 -6 0 5.5
    -6 -6 0 3.9
    -6 -6 0 5.2
    -6 6 0 5.1
    6 6 0 3.7
    -6 6 0 6
    6 6 0 4.5
    -6 6 0 5.6
    6 6 0 4.5
    -6 6 0 5.4
    6 6 0 5.7
    6 6 0 3.8
    -6 6 0 4.9
    -8 -6 0 386.66
    -8 -6 0 362.76
    -8 -6 0 369.46
    8 -6 0 377.86
    -8 -6 0 376.86
    8 -6 0 356.76
    8 -6 0 375.66
    8 -6 0 359.26
    8 -6 0 367.86
    8 6 0 380.86
    -8 6 0 354.56
    8 6 0 356.36
    8 6 0 359.06
    8 6 0 376.26
    -8 6 0 345.07
    -8 6 0 365.46
    8 6 0 378.56
    -8 6 0 375.06
    10 -6 0 78.09
    10 -6 0 73.09
    -10 -6 0 81.79
    10 -6 0 79.79
    -10 -6 0 75.19
    10 -6 0 77.59
    10 -6 0 75.99
    -10 -6 0 74.29
    -10 -6 0 74.49
    -10 6 0 76.39
    -10 6 0 80.69
    10 6 0 79.79
    -10 6 0 80.19
    10 6 0 77.29
    10 6 0 74.89
    10 6 0 78.99
    -10 6 0 77.59
    -12 -6 0 114.09
    12 -6 0 113.89
    12 -6 0 119.29
    12 -6 0 113.09
    12 -6 0 109.99
    -12 -6 0 110.09
    -12 -6 0 110.89
    -12 -6 0 125.09
    -12 -6 0 110.09
    -12 6 0 114.79
    -12 6 0 115.79
    12 6 0 114.89
    12 6 0 114.09
    12 6 0 104.29
    -12 6 0 109.29
    -12 6 0 115.69
    14 -6 0 131.79
    -14 -6 0 133.89
    -14 -6 0 134.89
    14 -6 0 136.59
    -14 -6 0 135.39
    14 -6 0 137.99
    -14 -6 0 130.09
    14 -6 0 126.19
    -14 6 0 135.19
    -14 6 0 137.39
    -14 6 0 127.99
    14 6 0 140.39
    14 6 0 132.79
    14 6 0 132.89
    -14 6 0 141.39
    -16 -6 0 2.5
    -16 -6 0 2.8
    16 -6 0 2.5
    16 -6 0 2.5
    -16 -6 0 3.1
    16 -6 0 2.2
    -16 -6 0 4.4
    -16 6 0 2.4
    -16 6 0 2.5
    -16 6 0 2.6
    16 6 0 1.9
    -16 6 0 1.9
    16 6 0 2.4
    -18 -6 0 -0.3
    18 -6 0 0.2
    -18 -6 0 0.1
    -18 -6 0 -0.4
    -18 -6 0 0.3
    18 -6 0 -0.2
    -18 6 0 1.1
    -18 6 0 0.1
    18 6 0 -0.5
    -18 6 0 0.4
    18 6 0 0.5
    -18 6 0 -0.1
    -20 -6 0 -0.2
    20 -6 0 1
    20 -6 0 1.2
    -20 -6 0 1.4
    -20 -6 0 0.7
    20 6 0 1
    -20 6 0 0.5
    -20 6 0 1.4
    -20 6 0 0.9
    -20 6 0 1.2
    20 6 0 1.4
    22 -6 0 0.4
    -22 -6 0 0.4
    -22 -6 0 0.6
    22 -6 0 -0.3
    -22 -6 0 0.2
    22 6 0 1.2
    -22 6 0 1
    22 6 0 0.8
    24 -6 0 0.5
    24 -6 0 0.2
    -24 -6 0 0.9
    24 6 0 -0.1
    -24 6 0 1.7
    24 6 0 0.1
    26 -6 0 -0.3
    -26 -6 0 0.3
    26 -6 0 -0.4
    26 6 0 -0.7
    -26 6 0 0.1
    1 -7 0 185.38
    -1 -7 0 182.68
    1 -7 0 174.28
    1 -7 0 185.58
    -1 -7 0 179.58
    -1 -7 0 184.88
    1 -7 0 179.78
    1 -7 0 178.38
    -1 -7 0 187.48
    -1 -7 0 180.78
    -1 -7 0 172.78
    1 -7 0 185.48
    1 7 0 176.68
    -1 7 0 174.48
    1 7 0 181.08
    -1 7 0 184.28
    1 7 0 176.98
    1 7 0 185.88
    -1 7 0 175.88
    1 7 0 175.08
    1 7 0 178.48
    -1 7 0 184.28
    -3 -7 0 47.9
    -3 -7 0 44.8
    3 -7 0 44.1
    -3 -7 0 45.7
    3 -7 0 46
    3 -7 0 52.49
    -3 -7 0 44.3
    -3 -7 0 45.9
    -3 -7 0 46.1
    3 -7 0 46.2
    -3 7 0 45.4
    -3 7 0 48.4
    3 7 0 49.3
    3 7 0 48.4
    3 7 0 50.29
    3 7 0 48.5
    3 7 0 46.8
    -3 7 0 44.5
    -5 -7 0 61.29
    -5 -7 0 62.09
    -5 -7 0 60.79
    5 -7 0 61.59
    -5 -7 0 60.09
    5 -7 0 58.59
    5 -7 0 56.79
    -5 -7 0 57.09
    5 -7 0 59.39
    5 -7 0 60.89
    5 7 0 60.59
    5 7 0 58.49
    5 7 0 56.69
    -5 7 0 59.69
    5 7 0 59.39
    -5 7 0 55.99
    -5 7 0 56.29
    5 7 0 57.39
    -5 7 0 61.79
    5 7 0 62.09
    7 -7 0 8.5
    -7 -7 0 8.6
    -7 -7 0 7.5
    7 -7 0 9.1
    7 -7 0 6.7
    7 -7 0 8.5
    -7 -7 0 10
    -7 7 0 9.4
    7 7 0 7.8
    -7 7 0 6.6
    -7 7 0 10.1
    7 7 0 10.2
    7 7 0 9.3
    7 7 0 8.4
    7 7 0 8.7
    -7 7 0 8.9
    -9 -7 0 5.5
    -9 -7 0 6.2
    9 -7 0 5.9
    9 -7 0 5.9
    -9 -7 0 6.1
    -9 -7 0 5.3
    9 -7 0 7.8
    9 -7 0 5.8
    9 -7 0 5.2
    -9 7 0 5.2
    9 7 0 5.2
    -9 7 0 6
    9 7 0 6.2
    9 7 0 7.1
    -9 7 0 6.5
    -9 7 0 5.5
    9 7 0 6.8
    9 7 0 5.1
    -11 -7 0 0.2
    -11 -7 0 0.1
    11 -7 0 0.5
    -11 -7 0 0.1
    11 -7 0 0.1
    11 -7 0 -0.3
    11 -7 0 -0.3
    -11 -7 0 0.6
    11 7 0 0.3
    11 7 0 0.1
    -11 7 0 -0.1
    11 7 0 0
    11 7 0 -0.1
    -11 7 0 0.1
    -11 7 0 -0.1
    -11 7 0 0
    11 7 0 0.2
    -13 -7 0 4.9
    -13 -7 0 5.2
    13 -7 0 5.5
    -13 -7 0 4.5
    -13 -7 0 6.7
    -13 -7 0 6.5
    13 -7 0 3.7
    13 -7 0 7
    13 -7 0 6.4
    13 7 0 6.4
    -13 7 0 5
    13 7 0 5.2
    -13 7 0 7.5
    13 7 0 5.1
    -13 7 0 6.2
    -13 7 0 6
    15 -7 0 1.1
    -15 -7 0 0.9
    -15 -7 0 0.3
    15 -7 0 1.4
    15 -7 0 3
    -15 -7 0 1.1
    15 -7 0 0.7
    -15 -7 0 1.1
    -15 7 0 1.9
    15 7 0 2.2
    -15 7 0 1.1
    -15 7 0 0.6
    -15 7 0 1.2
    15 7 0 0.6
    -17 -7 0 -1.3
    17 -7 0 1.8
    -17 -7 0 0.3
    17 -7 0 0.4
    -17 -7 0 0.2
    -17 -7 0 0
    -17 7 0 0.5
    17 7 0 0.2
    17 7 0 0.4
    -17 7 0 -0.1
    -17 7 0 -0.1
    -17 7 0 0.4
    -19 -7 0 0.4
    -19 -7 0 -0.7
    19 -7 0 -0.5
    19 -7 0 0.2
    -19 -7 0 1
    -19 7 0 -1
    -19 7 0 0.1
    19 7 0 0.5
    -19 7 0 0.6
    -19 7 0 -0.2
    19 7 0 -0.5
    21 -7 0 -0.2
    -21 -7 0 0.2
    21 -7 0 0.1
    -21 -7 0 1.4
    -21 -7 0 1
    21 7 0 0.4
    21 7 0 -0.2
    -21 7 0 0.7
    -21 7 0 0
    -23 -7 0 2.2
    23 -7 0 2.2
    23 -7 0 4.1
    -23 -7 0 3.8
    -23 7 0 2.3
    23 7 0 3
    23 7 0 4.2
    -25 -7 0 0.6
    25 -7 0 1.5
    25 -7 0 -0.6
    -25 7 0 2.2
    25 7 0 -0.5
    0 -8 0 43.1
    0 -8 0 46.7
    0 -8 0 46.1
    0 -8 0 44.7
    0 -8 0 42.9
    0 -8 0 47.3
    0 8 0 45.2
    0 8 0 45
    0 8 0 43.7
    0 8 0 44.6
    0 8 0 47
    2 -8 0 278.97
    -2 -8 0 281.57
    2 -8 0 298.17
    -2 -8 0 279.87
    -2 -8 0 285.97
    -2 -8 0 288.07
    2 -8 0 288.37
    2 -8 0 295.07
    2 -8 0 300.17
    -2 -8 0 287.17
    2 8 0 294.07
    2 8 0 291.67
    -2 8 0 297.77
    -2 8 0 286.67
    2 8 0 297.17
    -2 8 0 283.07
    2 8 0 285.57
    -2 8 0 296.37
    2 8 0 289.37
    -2 8 0 281.67
    2 8 0 287.47
    -4 -8 0 66.19
    -4 -8 0 66.59
    4 -8 0 65.89
    4 -8 0 69.39
    -4 -8 0 70.59
    4 -8 0 70.69
    4 -8 0 68.49
    -4 -8 0 69.39
    4 8 0 70.59
    4 8 0 70.79
    4 8 0 66.39
    4 8 0 72.09
    4 8 0 70.29
    4 8 0 69.49
    -4 8 0 70.89
    -4 8 0 67.19
    -4 8 0 69.29
    -6 -8 0 8.1
    6 -8 0 9.9
    6 -8 0 9
    6 -8 0 10
    -6 -8 0 7.8
    -6 -8 0 10.7
    6 -8 0 11.5
    6 -8 0 8.3
    6 8 0 9.6
    -6 8 0 8.2
    -6 8 0 10.4
    6 8 0 7.9
    -6 8 0 9.8
    6 8 0 8.8
    6 8 0 8.9
    6 8 0 9.9
    6 8 0 9.9
    -6 8 0 8.4
    8 -8 0 97.49
    -8 -8 0 96.69
    8 -8 0 95.19
    8 -8 0 101.89
    8 -8 0 92.79
    -8 -8 0 98.89
    -8 8 0 97.59
    8 8 0 97.99
    -8 8 0 102.59
    -8 8 0 96.89
    8 8 0 94.69
    8 8 0 97.29
    8 8 0 102.39
    8 8 0 98.79
    -8 8 0 101.79
    10 -8 0 98.09
    -10 -8 0 100.39
    10 -8 0 94.49
    -10 -8 0 91.29
    -10 -8 0 95.69
    10 -8 0 95.39
    10 -8 0 98.39
    -10 -8 0 92.49
    10 8 0 93.49
    -10 8 0 94.79
    10 8 0 94.39
    10 8 0 93.29
    -10 8 0 93.59
    -10 8 0 94.09
    10 8 0 96.29
    -10 8 0 98.79
    10 8 0 101.09
    -12 -8 0 57.99
    -12 -8 0 62.99
    12 -8 0 57.99
    12 -8 0 62.69
    -12 -8 0 56.49
    12 -8 0 52.29
    -12 -8 0 60.09
    12 -8 0 59.89
    12 8 0 57.59
    -12 8 0 54.99
    12 8 0 58.19
    -12 8 0 62.79
    -12 8 0 57.79
    12 8 0 57.79
    -12 8 0 59.09
    14 -8 0 27.4
    14 -8 0 27.8
    -14 -8 0 29.6
    -14 -8 0 24.9
    -14 -8 0 25.3
    14 -8 0 23.8
    -14 -8 0 24.8
    -14 -8 0 24.6
    14 -8 0 27.1
    -14 8 0 26.7
    14 8 0 27
    -14 8 0 26.8
    14 8 0 25.3
    -14 8 0 27
    -14 8 0 28.5
    -16 -8 0 0.1
    -16 -8 0 0.2
    -16 -8 0 0.4
    16 -8 0 -0.4
    16 -8 0 -0.2
    16 -8 0 0.1
    -16 -8 0 0.6
    -16 8 0 0.2
    -16 8 0 0.4
    16 8 0 0.3
    -16 8 0 0.5
    16 8 0 -0.1
    -16 8 0 0.1
    18 -8 0 13.4
    18 -8 0 13.9
    -18 -8 0 11.7
    -18 -8 0 13.5
    -18 -8 0 15.1
    -18 -8 0 14.7
    -18 8 0 12.6
    -18 8 0 13.5
    -18 8 0 13.1
    -18 8 0 11.7
    18 8 0 12.9
    18 8 0 14.5
    20 -8 0 -0.7
    -20 -8 0 0.2
    -20 -8 0 -0.4
    -20 -8 0 -0.3
    20 -8 0 1.1
    -20 8 0 0.5
    -20 8 0 0.6
    20 8 0 0.3
    -20 8 0 0.3
    20 8 0 -0.2
    -22 -8 0 2.5
    22 -8 0 1.8
    22 -8 0 3.9
    -22 -8 0 1.3
    -22 8 0 3.5
    22 8 0 2.7
    22 8 0 2
    -24 -8 0 1.5
    24 -8 0 3.9
    24 -8 0 2.2
    -24 8 0 0.3
    24 8 0 1
    -1 -9 0 0
    1 -9 0 0.5
    1 -9 0 0.4
    1 -9 0 0.7
    -1 -9 0 0.8
    -1 -9 0 0.1
    -1 -9 0 0.8
    1 -9 0 0.6
    -1 -9 0 0.1
    1 -9 0 0.7
    1 9 0 0.8
    1 9 0 1.6
    1 9 0 0.5
    1 9 0 1
    -1 9 0 0.7
    1 9 0 0.6
    -1 9 0 0.5
    -1 9 0 0.1
    -1 9 0 0.6
    -1 9 0 0.3
    1 9 0 0.7
    -3 -9 0 22.1
    3 -9 0 21.9
    3 -9 0 22.2
    -3 -9 0 21.9
    3 -9 0 23.9
    -3 -9 0 22.6
    -3 -9 0 23.6
    3 -9 0 20.5
    3 9 0 20.6
    -3 9 0 19.9
    -3 9 0 21.4
    3 9 0 21.8
    3 9 0 21.5
    3 9 0 22.1
    3 9 0 21.5
    -3 9 0 23.2
    3 9 0 21.3
    -3 9 0 21.1
    5 -9 0 11.2
    -5 -9 0 9.7
    -5 -9 0 7.8
    5 -9 0 9.3
    -5 -9 0 10.9
    5 -9 0 10.1
    5 -9 0 9.2
    5 9 0 9.5
    5 9 0 10
    5 9 0 11.3
    -5 9 0 8.4
    5 9 0 9.4
    5 9 0 8.9
    5 9 0 9.5
    -5 9 0 9.6
    -7 -9 0 4.9
    7 -9 0 4.8
    7 -9 0 4.6
    -7 -9 0 4.7
    -7 -9 0 4.1
    7 -9 0 5.5
    7 -9 0 4.7
    7 9 0 5.2
    7 9 0 5.1
    -7 9 0 5
    -7 9 0 5
    7 9 0 6.4
    -7 9 0 4
    7 9 0 5.3
    7 9 0 4.9
    -7 9 0 5.1
    7 9 0 4.4
    9 -9 0 0.8
    9 -9 0 2
    -9 -9 0 1.3
    -9 -9 0 0.8
    -9 -9 0 1.6
    9 -9 0 1
    9 -9 0 1
    -9 9 0 1
    9 9 0 2.5
    9 9 0 1.1
    9 9 0 1.1
    9 9 0 2.3
    -9 9 0 1.6
    -9 9 0 1.7
    9 9 0 1.2
    9 9 0 2.3
    -9 9 0 0.4
    -11 -9 0 0.1
    -11 -9 0 0
    11 -9 0 0
    11 -9 0 0
    -11 -9 0 0.6
    11 -9 0 0.4
    -11 -9 0 0
    11 -9 0 0.1
    11 9 0 0.4
    11 9 0 -0.7
    11 9 0 0.3
    -11 9 0 0.1
    11 9 0 -0.4
    -11 9 0 -0.3
    -11 9 0 -0.3
    -11 9 0 0.2
    13 -9 0 11.9
    -13 -9 0 9.2
    -13 -9 0 10.1
    13 -9 0 11.1
    13 -9 0 14.3
    -13 -9 0 10.9
    13 -9 0 9
    -13 -9 0 13.3
    -13 9 0 13.1
    -13 9 0 10.2
    13 9 0 10.5
    13 9 0 10.9
    -13 9 0 14
    -13 9 0 12.6
    15 -9 0 5.9
    -15 -9 0 6.6
    -15 -9 0 5.4
    -15 -9 0 7.2
    -15 -9 0 7.7
    15 -9 0 8.6
    -15 -9 0 8.6
    15 -9 0 6.5
    15 -9 0 7.1
    -15 9 0 5.8
    15 9 0 6.8
    -15 9 0 7.6
    -15 9 0 8.3
    15 9 0 6.7
    -15 9 0 6.9
    17 -9 0 1.6
    -17 -9 0 1.9
    -17 -9 0 1.9
    17 -9 0 2.3
    -17 -9 0 2
    -17 -9 0 2.6
    -17 9 0 1.4
    17 9 0 2.7
    17 9 0 2.5
    -17 9 0 1.2
    -17 9 0 2.7
    -17 9 0 1.5
    19 -9 0 2.6
    -19 -9 0 3.4
    -19 -9 0 4.3
    19 -9 0 1.9
    -19 -9 0 3.1
    19 9 0 2.6
    -19 9 0 2.9
    -19 9 0 3.2
    19 9 0 2.3
    -19 9 0 2.2
    21 -9 0 3.2
    -21 -9 0 2.7
    21 -9 0 2.3
    -21 -9 0 2.5
    21 9 0 2.6
    -21 9 0 2.1
    21 9 0 2.9
    23 -9 0 0.5
    -23 -9 0 0.1
    23 -9 0 2
    -23 9 0 -0.1
    23 9 0 2.5
    23 9 0 0.3
    0 -10 0 118.29
    0 -10 0 116.89
    0 -10 0 115.19
    0 -10 0 116.69
    0 -10 0 118.89
    0 10 0 121.59
    0 10 0 116.19
    0 10 0 119.49
    0 10 0 117.39
    0 10 0 118.89
    2 -10 0 157.68
    -2 -10 0 155.38
    -2 -10 0 146.29
    2 -10 0 155.28
    -2 -10 0 152.48
    2 -10 0 161.08
    2 -10 0 161.18
    2 -10 0 148.49
    -2 -10 0 157.78
    -2 -10 0 149.59
    2 10 0 158.58
    -2 10 0 159.38
    2 10 0 151.48
    2 10 0 160.28
    -2 10 0 159.38
    2 10 0 161.28
    -2 10 0 161.98
    2 10 0 153.68
    2 10 0 153.58
    -2 10 0 155.48
    -4 -10 0 63.29
    -4 -10 0 61.89
    -4 -10 0 59.29
    4 -10 0 64.79
    -4 -10 0 59.79
    4 -10 0 62.29
    4 -10 0 60.39
    4 -10 0 60.79
    4 10 0 65.09
    -4 10 0 64.09
    4 10 0 66.09
    4 10 0 65.09
    4 10 0 62.89
    4 10 0 67.79
    -4 10 0 61.69
    4 10 0 61.79
    -4 10 0 63.39
    6 -10 0 1.4
    -6 -10 0 1.8
    -6 -10 0 1.9
    6 -10 0 1
    -6 -10 0 1.5
    6 -10 0 1.6
    6 -10 0 2.2
    6 10 0 2.2
    6 10 0 2.1
    6 10 0 1.8
    6 10 0 1.8
    -6 10 0 1.2
    6 10 0 1.3
    -6 10 0 1.2
    6 10 0 1.8
    8 -10 0 -0.3
    -8 -10 0 0.5
    -8 -10 0 0.2
    8 -10 0 -0.2
    8 -10 0 0.2
    8 -10 0 -0.5
    -8 -10 0 1.1
    -8 10 0 0.1
    8 10 0 -0.1
    8 10 0 0
    -8 10 0 0.5
    -8 10 0 -0.3
    8 10 0 0.4
    8 10 0 -0.3
    8 10 0 0.1
    -8 10 0 -0.1
    8 10 0 0.5
    10 -10 0 21.3
    -10 -10 0 19.7
    -10 -10 0 23.9
    -10 -10 0 23.2
    10 -10 0 22.5
    -10 -10 0 22.5
    10 -10 0 27.6
    10 -10 0 22.7
    10 10 0 22.9
    -10 10 0 21.9
    10 10 0 21.3
    10 10 0 22.7
    10 10 0 23.2
    -10 10 0 25.9
    10 10 0 22.8
    -10 10 0 24.3
    -10 10 0 23.7
    -12 -10 0 19.6
    -12 -10 0 17.6
    12 -10 0 17.9
    12 -10 0 19.3
    -12 -10 0 19.4
    12 -10 0 19.1
    -12 -10 0 19.2
    12 10 0 18.2
    -12 10 0 20.4
    12 10 0 18.9
    -12 10 0 21.6
    -12 10 0 20.2
    -12 10 0 19.5
    -14 -10 0 0.5
    -14 -10 0 1.1
    -14 -10 0 0.2
    14 -10 0 0.6
    -14 -10 0 0.9
    -14 -10 0 0.7
    14 -10 0 0.7
    14 -10 0 0.3
    14 -10 0 0.7
    -14 10 0 1.2
    -14 10 0 0.7
    14 10 0 0.3
    -14 10 0 0.2
    -14 10 0 -0.5
    14 10 0 1.1
    16 -10 0 7.9
    -16 -10 0 5
    -16 -10 0 5.6
    -16 -10 0 6.6
    16 -10 0 5
    -16 -10 0 5.6
    -16 -10 0 4.5
    -16 10 0 6.7
    -16 10 0 5.9
    16 10 0 5.4
    -16 10 0 5
    -16 10 0 3.8
    16 10 0 4.9
    -18 -10 0 6.6
    18 -10 0 5.7
    18 -10 0 5.7
    -18 -10 0 6.3
    -18 -10 0 3.8
    18 10 0 6.2
    -18 10 0 6.2
    -18 10 0 5.8
    -18 10 0 5.6
    18 10 0 5.1
    -20 -10 0 0.4
    -20 -10 0 1.1
    -20 -10 0 -0.2
    20 -10 0 1
    20 -10 0 0.7
    20 10 0 1
    20 10 0 0.5
    -20 10 0 0.5
    -22 -10 0 3.4
    22 -10 0 1.1
    -22 -10 0 4.2
    22 -10 0 3.8
    -22 10 0 3.5
    22 10 0 2.1
    22 10 0 4.1
    -24 -10 0 1.2
    24 -10 0 0.6
    24 -10 0 2.6
    -24 10 0 0.6
    24 10 0 1
    1 -11 0 11.1
    1 -11 0 9.9
    -1 -11 0 8.7
    1 -11 0 9.1
    -1 -11 0 10.6
    1 -11 0 8.3
    1 -11 0 9.9
    -1 -11 0 8.9
    -1 -11 0 9.7
    -1 -11 0 8
    -1 11 0 11.1
    1 11 0 11.1
    -1 11 0 11.4
    1 11 0 9.6
    1 11 0 10
    1 11 0 10.3
    -1 11 0 9.3
    1 11 0 10
    -1 11 0 10.2
    3 -11 0 49
    3 -11 0 48
    3 -11 0 46
    -3 -11 0 42.8
    3 -11 0 48
    -3 -11 0 46.1
    -3 -11 0 44.2
    -3 -11 0 49
    -3 11 0 47.7
    3 11 0 47.3
    -3 11 0 50.79
    3 11 0 44.4
    -3 11 0 42.8
    3 11 0 47.8
    3 11 0 46.6
    3 11 0 47.4
    3 11 0 42.3
    -3 11 0 45.5
    5 -11 0 5.6
    5 -11 0 4.4
    5 -11 0 5.7
    -5 -11 0 4.4
    -5 -11 0 4.2
    -5 -11 0 5.2
    5 -11 0 4.5
    -5 11 0 4.3
    -5 11 0 4.6
    5 11 0 4.4
    -5 11 0 4.6
    5 11 0 4.5
    5 11 0 4.2
    5 11 0 5.2
    5 11 0 5.1
    5 11 0 4
    -7 -11 0 9.3
    -7 -11 0 10.2
    7 -11 0 10.2
    7 -11 0 10.7
    -7 -11 0 8.2
    7 -11 0 10.9
    7 -11 0 8.9
    7 11 0 9.8
    7 11 0 10.3
    7 11 0 8.9
    7 11 0 9.2
    7 11 0 8.8
    -7 11 0 8.4
    -7 11 0 9.4
    -9 -11 0 29.5
    9 -11 0 28.2
    9 -11 0 30.5
    -9 -11 0 30.1
    9 -11 0 28.9
    -9 -11 0 27
    9 -11 0 30.1
    -9 11 0 31.5
    9 11 0 28.8
    9 11 0 30.4
    -9 11 0 28.5
    -9 11 0 28.3
    9 11 0 26.8
    -9 11 0 28.4
    9 11 0 25
    -11 -11 0 11.7
    -11 -11 0 9
    11 -11 0 9.6
    -11 -11 0 11.1
    11 -11 0 13.7
    11 -11 0 12.9
    11 -11 0 12.5
    -11 -11 0 10.1
    -11 11 0 12.5
    -11 11 0 11.8
    -11 11 0 12.1
    11 11 0 12.9
    11 11 0 10
    11 11 0 10.7
    -11 11 0 12.3
    13 -11 0 -0.3
    13 -11 0 -0.2
    -13 -11 0 -0.3
    -13 -11 0 0.2
    -13 -11 0 0.5
    13 -11 0 -0.1
    -13 -11 0 0.2
    13 -11 0 -0.4
    13 11 0 -0.6
    -13 11 0 0
    13 11 0 -0.1
    -13 11 0 0
    -13 11 0 -0.3
    -13 11 0 0
    -15 -11 0 0.5
    -15 -11 0 0.2
    -15 -11 0 0.5
    -15 -11 0 1
    15 -11 0 1
    15 -11 0 0.3
    -15 -11 0 0.2
    -15 11 0 0.6
    15 11 0 0.9
    -15 11 0 0.9
    -15 11 0 1.1
    15 11 0 1
    -15 11 0 0.9
    -17 -11 0 -0.6
    17 -11 0 -0.7
    17 -11 0 -0.2
    -17 -11 0 0.6
    -17 -11 0 0.5
    17 11 0 0.2
    -17 11 0 0
    17 11 0 0.3
    -17 11 0 0.9
    -17 11 0 -0.4
    -19 -11 0 1
    19 -11 0 -0.5
    -19 -11 0 0.6
    -19 -11 0 -0.4
    19 -11 0 -0.5
    19 11 0 0.9
    -19 11 0 -0.9
    -19 11 0 0.2
    19 11 0 -0.7
    -21 -11 0 1
    -21 -11 0 0.5
    21 -11 0 0.5
    21 -11 0 0
    21 11 0 0.9
    -21 11 0 0.1
    21 11 0 0.6
    23 -11 0 -1.3
    -23 -11 0 0.5
    23 -11 0 0.2
    23 11 0 0.1
    -23 11 0 0
    0 -12 0 214.08
    0 -12 0 203.78
    0 -12 0 214.98
    0 -12 0 215.58
    0 -12 0 214.68
    0 12 0 204.58
    0 12 0 210.78
    0 12 0 207.88
    0 12 0 199.98
    -2 -12 0 45.3
    2 -12 0 45.9
    2 -12 0 44
    -2 -12 0 46
    -2 -12 0 47.5
    2 -12 0 46.6
    -2 -12 0 49.4
    -2 -12 0 45.8
    2 -12 0 49.8
    -2 12 0 44.2
    -2 12 0 47.7
    2 12 0 46.8
    -2 12 0 46.3
    -2 12 0 49.6
    2 12 0 46
    2 12 0 45.5
    2 12 0 47.2
    2 12 0 48.1
    -4 -12 0 54.39
    4 -12 0 52.69
    4 -12 0 51.99
    -4 -12 0 50.79
    4 -12 0 52.89
    -4 -12 0 51.99
    4 -12 0 56.59
    -4 -12 0 53.69
    4 12 0 56.79
    -4 12 0 57.99
    -4 12 0 49.9
    4 12 0 54.79
    4 12 0 54.59
    4 12 0 55.29
    4 12 0 53.49
    -4 12 0 56.89
    -4 12 0 54.99
    6 -12 0 5.5
    6 -12 0 5.6
    -6 -12 0 4.3
    -6 -12 0 6
    6 -12 0 3.7
    6 -12 0 5.1
    6 -12 0 5.5
    -6 -12 0 5.1
    -6 12 0 5.5
    6 12 0 6.4
    6 12 0 4.8
    6 12 0 4.3
    6 12 0 4.5
    -6 12 0 4.5
    -6 12 0 5
    6 12 0 4.9
    -8 -12 0 1.4
    8 -12 0 1
    -8 -12 0 0.5
    8 -12 0 0.2
    -8 -12 0 0.8
    8 -12 0 0.8
    8 -12 0 1.1
    8 12 0 0.5
    -8 12 0 0.9
    -8 12 0 1.1
    8 12 0 1.4
    8 12 0 0.3
    8 12 0 0.6
    8 12 0 0.7
    -8 12 0 0.6
    10 -12 0 2.1
    -10 -12 0 1.8
    -10 -12 0 1.9
    -10 -12 0 1.5
    10 -12 0 2.1
    10 -12 0 1.7
    10 -12 0 1.7
    10 12 0 1.9
    -10 12 0 1.7
    -10 12 0 0.8
    10 12 0 2
    -10 12 0 2.5
    10 12 0 1.2
    -12 -12 0 -0.6
    -12 -12 0 0.3
    12 -12 0 -0.1
    12 -12 0 -0.2
    -12 -12 0 0.5
    -12 -12 0 0.5
    12 -12 0 -0.4
    12 -12 0 0.3
    12 12 0 -0.5
    12 12 0 0.5
    -12 12 0 0.2
    -12 12 0 -0.4
    -12 12 0 -0.5
    -14 -12 0 1.1
    -14 -12 0 0.1
    14 -12 0 0.8
    -14 -12 0 0.5
    14 -12 0 -0.2
    -14 -12 0 0.7
    -14 12 0 0.8
    14 12 0 0.7
    -14 12 0 -0.3
    14 12 0 2
    -14 12 0 0.1
    -14 12 0 0.2
    16 -12 0 -1
    -16 -12 0 0.1
    -16 -12 0 -0.1
    16 -12 0 -0.4
    -16 -12 0 0.2
    -16 -12 0 0.4
    16 12 0 -0.8
    -16 12 0 0
    16 12 0 0.9
    -16 12 0 -0.1
    -16 12 0 -1.2
    -18 -12 0 -0.9
    -18 -12 0 -0.4
    18 -12 0 -0.5
    -18 -12 0 0.7
    18 -12 0 -1.7
    18 12 0 -0.3
    -18 12 0 1.1
    18 12 0 -0.7
    -20 -12 0 0.3
    20 -12 0 0.4
    20 -12 0 -0.6
    -20 -12 0 -0.4
    -20 12 0 1.5
    20 12 0 0.9
    20 12 0 -0.4
    22 -12 0 0.1
    22 -12 0 1.5
    -22 -12 0 -0.1
    -22 12 0 1.2
    22 12 0 1
    1 -13 0 0.8
    -1 -13 0 2.1
    -1 -13 0 1.3
    -1 -13 0 0.4
    1 -13 0 0.4
    -1 -13 0 1
    1 -13 0 1.5
    -1 -13 0 0.8
    1 -13 0 0.6
    1 -13 0 0.1
    -1 13 0 0.8
    1 13 0 0.7
    1 13 0 1.5
    -1 13 0 0.9
    -1 13 0 0.7
    1 13 0 1
    1 13 0 1.2
    -1 13 0 1
    -3 -13 0 3.4
    -3 -13 0 4.8
    -3 -13 0 2.5
    -3 -13 0 3.7
    3 -13 0 1.8
    3 -13 0 3.9
    3 -13 0 3.7
    3 -13 0 3.7
    -3 13 0 5.1
    3 13 0 3.6
    -3 13 0 3.6
    3 13 0 3.1
    3 13 0 4.4
    3 13 0 2.5
    -3 13 0 2.5
    3 13 0 2.9
    -3 13 0 3.4
    5 -13 0 3.1
    5 -13 0 2.2
    5 -13 0 3
    5 -13 0 3.9
    -5 -13 0 3
    -5 -13 0 3.2
    -5 -13 0 3.3
    -5 13 0 2.1
    5 13 0 2.8
    -5 13 0 2.7
    5 13 0 3.1
    5 13 0 2.5
    -5 13 0 2.9
    5 13 0 3.2
    5 13 0 2.6
    -5 13 0 3.5
    7 -13 0 5.9
    -7 -13 0 8.1
    7 -13 0 6.2
    -7 -13 0 6.9
    7 -13 0 3.3
    -7 -13 0 7.6
    7 -13 0 9.2
    7 -13 0 7
    7 13 0 7.6
    7 13 0 5.1
    7 13 0 7.3
    -7 13 0 6.7
    7 13 0 7.5
    7 13 0 8.6
    -7 13 0 7.4
    -7 13 0 6.5
    -9 -13 0 8.5
    -9 -13 0 7.2
    9 -13 0 9.2
    9 -13 0 6.4
    9 -13 0 6.3
    9 -13 0 8
    -9 -13 0 6.8
    -9 13 0 8.1
    9 13 0 7.9
    -9 13 0 9.9
    9 13 0 7.1
    -9 13 0 9.2
    9 13 0 6.1
    11 -13 0 -0.3
    11 -13 0 0.7
    -11 -13 0 0.1
    -11 -13 0 0.3
    -11 -13 0 0.2
    11 -13 0 -0.2
    -11 13 0 0
    11 13 0 -0.3
    11 13 0 -0.6
    -11 13 0 -0.3
    -11 13 0 -0.5
    -11 13 0 -0.4
    13 -13 0 0.7
    -13 -13 0 0.5
    -13 -13 0 0.2
    13 -13 0 0.7
    -13 -13 0 0.9
    -13 -13 0 0.5
    -13 13 0 0.6
    13 13 0 0.1
    -13 13 0 0
    13 13 0 1
    -15 -13 0 1.6
    -15 -13 0 1.9
    15 -13 0 1.4
    15 -13 0 1.9
    -15 -13 0 2.2
    -15 13 0 1.3
    15 13 0 2.1
    15 13 0 2.3
    -17 -13 0 0.9
    -17 -13 0 0.1
    17 -13 0 0.9
    -17 -13 0 -0.1
    17 -13 0 0.7
    17 13 0 -0.2
    -17 13 0 -0.9
    17 13 0 1.3
    19 -13 0 0.7
    -19 -13 0 2.3
    -19 -13 0 1
    19 -13 0 0
    19 13 0 1
    19 13 0 1.1
    -19 13 0 0.7
    21 -13 0 0.6
    -21 -13 0 -0.7
    21 -13 0 0.5
    21 13 0 0.7
    21 13 0 0.3
    -21 13 0 0.7
    0 -14 0 101.29
    0 -14 0 102.39
    0 -14 0 104.79
    0 -14 0 105.19
    0 -14 0 105.99
    0 14 0 91.09
    0 14 0 113.79
    0 14 0 102.59
    0 14 0 94.49
    2 -14 0 11.4
    -2 -14 0 8.7
    2 -14 0 8.7
    -2 -14 0 9.5
    -2 -14 0 11.6
    2 -14 0 9.4
    2 -14 0 10.8
    -2 -14 0 11.2
    2 -14 0 11.6
    -2 14 0 11.8
    2 14 0 10.1
    -2 14 0 11.2
    2 14 0 9.5
    2 14 0 8.1
    -2 14 0 12.1
    -2 14 0 9.5
    2 14 0 14.7
    4 -14 0 20.9
    -4 -14 0 17.5
    -4 -14 0 18.3
    4 -14 0 20.4
    4 -14 0 20.8
    -4 -14 0 19.4
    4 -14 0 21.5
    -4 14 0 20.8
    -4 14 0 24.2
    4 14 0 20
    4 14 0 17.4
    -4 14 0 21.4
    4 14 0 19.4
    -4 14 0 19.3
    4 14 0 19.1
    4 14 0 19.4
    6 -14 0 19
    -6 -14 0 16.7
    6 -14 0 19.4
    6 -14 0 14.7
    -6 -14 0 16
    6 -14 0 16.9
    6 -14 0 19.4
    -6 -14 0 15.7
    6 14 0 16.9
    6 14 0 15.7
    -6 14 0 15.8
    6 14 0 15.2
    -6 14 0 18.4
    -6 14 0 16.6
    6 14 0 15.3
    6 14 0 17.2
    -6 14 0 16.3
    8 -14 0 7
    8 -14 0 7.3
    -8 -14 0 7.2
    -8 -14 0 7.8
    8 -14 0 9.2
    -8 -14 0 8.8
    8 -14 0 8.7
    8 -14 0 8.2
    -8 14 0 6.2
    -8 14 0 6.6
    8 14 0 7.9
    -8 14 0 7.3
    8 14 0 7.7
    8 14 0 7.9
    10 -14 0 13.2
    -10 -14 0 12.8
    10 -14 0 13.9
    -10 -14 0 14
    -10 -14 0 12.9
    10 -14 0 16
    -10 14 0 12.3
    10 14 0 12.7
    -10 14 0 14.1
    -10 14 0 13.5
    -10 14 0 18.8
    10 14 0 16.4
    10 14 0 13.5
    -12 -14 0 1.7
    12 -14 0 1.5
    -12 -14 0 1.7
    -12 -14 0 1.6
    -12 -14 0 1.8
    12 -14 0 2
    -12 14 0 1.1
    12 14 0 1.7
    12 14 0 1
    -12 14 0 2.3
    -12 14 0 1.2
    -14 -14 0 2.4
    14 -14 0 1.7
    -14 -14 0 3.1
    14 -14 0 2.5
    -14 -14 0 3.7
    -14 14 0 2.7
    14 14 0 3.2
    14 14 0 1.5
    -14 14 0 3.8
    -16 -14 0 3.5
    -16 -14 0 1.8
    16 -14 0 1.7
    16 -14 0 2.3
    -16 14 0 3
    -16 14 0 2.1
    16 14 0 3.1
    16 14 0 3
    -18 -14 0 -0.1
    18 -14 0 -0.2
    18 -14 0 0
    -18 -14 0 0.5
    -18 14 0 -0.4
    18 14 0 -1
    18 14 0 -0.9
    20 -14 0 0
    -20 -14 0 0.3
    20 -14 0 2
    20 14 0 0.2
    -20 14 0 0.5
    20 14 0 0.5
    -1 -15 0 2.5
    1 -15 0 1.9
    -1 -15 0 2.4
    1 -15 0 2.9
    1 -15 0 3
    -1 -15 0 2.4
    -1 -15 0 2.9
    -1 -15 0 1.2
    1 -15 0 2.1
    1 -15 0 1.8
    -1 15 0 2.6
    1 15 0 3
    -1 15 0 1.8
    -1 15 0 3.3
    -1 15 0 1.5
    1 15 0 1.9
    1 15 0 2.7
    1 15 0 3
    3 -15 0 16.7
    3 -15 0 16.8
    -3 -15 0 19.8
    -3 -15 0 17.2
    -3 -15 0 18
    3 -15 0 19.5
    -3 -15 0 19.3
    3 -15 0 16.8
    3 -15 0 15.4
    -3 15 0 13.9
    3 15 0 18.4
    -3 15 0 17.5
    3 15 0 18.5
    3 15 0 16.7
    3 15 0 18.8
    -3 15 0 17.7
    -3 15 0 18.3
    3 15 0 18.4
    5 -15 0 11.2
    5 -15 0 10.5
    -5 -15 0 10.3
    -5 -15 0 12.8
    5 -15 0 9.1
    5 -15 0 11.3
    -5 -15 0 7.7
    5 15 0 8.3
    -5 15 0 13.8
    5 15 0 7.6
    5 15 0 10.2
    -5 15 0 9.4
    -5 15 0 7.9
    5 15 0 9.9
    -5 15 0 8.7
    5 15 0 9.7
    7 -15 0 28
    7 -15 0 24.8
    7 -15 0 26.2
    -7 -15 0 31.8
    7 -15 0 25.5
    -7 -15 0 27
    7 -15 0 27.8
    -7 -15 0 24.6
    -7 15 0 27.2
    -7 15 0 29.8
    7 15 0 27
    -7 15 0 25.2
    7 15 0 28.6
    7 15 0 26.5
    -7 15 0 21.7
    -9 -15 0 0.1
    9 -15 0 0.1
    9 -15 0 0.6
    -9 -15 0 -0.8
    9 -15 0 -0.2
    -9 -15 0 -0.2
    9 -15 0 0.8
    -9 15 0 0.6
    -9 15 0 0.8
    9 15 0 0.8
    9 15 0 0.3
    9 15 0 0
    11 -15 0 4.1
    -11 -15 0 3.8
    11 -15 0 6.4
    -11 -15 0 5.2
    -11 -15 0 5.6
    11 -15 0 5.2
    11 15 0 4.6
    -11 15 0 3.6
    11 15 0 2.9
    -11 15 0 2.6
    -13 -15 0 -0.4
    -13 -15 0 -0.2
    13 -15 0 1.1
    -13 -15 0 -0.7
    13 -15 0 0.6
    13 15 0 -0.5
    -13 15 0 0.9
    13 15 0 0.3
    -13 15 0 -0.2
    15 -15 0 2.4
    -15 -15 0 4.7
    -15 -15 0 4.8
    -15 -15 0 5.4
    15 -15 0 4.2
    -15 15 0 3.9
    -15 15 0 4.9
    15 15 0 3.3
    15 15 0 6.5
    17 -15 0 -0.4
    17 -15 0 0
    -17 -15 0 0.6
    -17 -15 0 0.3
    -17 15 0 -0.1
    17 15 0 -1
    -17 15 0 0.1
    17 15 0 -0.3
    19 -15 0 0.1
    19 -15 0 -0.4
    -19 -15 0 -1.1
    19 15 0 1.1
    19 15 0 0.6
    -19 15 0 -0.3
    21 -15 0 0.8
    -21 -15 0 -0.5
    21 15 0 1.3
    -21 15 0 1.7
    0 -16 0 2.5
    0 -16 0 3.6
    0 -16 0 2.6
    0 -16 0 4.3
    0 -16 0 1.8
    0 16 0 2.6
    0 16 0 2.9
    0 16 0 3.2
    0 16 0 3.6
    2 -16 0 0.1
    2 -16 0 -0.1
    -2 -16 0 -0.2
    2 -16 0 0.3
    2 -16 0 0.7
    2 -16 0 0.5
    -2 -16 0 0.3
    -2 -16 0 -0.8
    -2 -16 0 0.6
    2 16 0 0.3
    -2 16 0 0.1
    -2 16 0 -0.8
    2 16 0 -0.3
    2 16 0 -0.3
    -2 16 0 0.5
    2 16 0 -0.1
    -2 16 0 -0.4
    4 -16 0 1.6
    -4 -16 0 3.7
    -4 -16 0 2.4
    4 -16 0 3
    -4 -16 0 3.5
    4 -16 0 2.8
    4 -16 0 2.9
    -4 -16 0 4.5
    -4 16 0 1.5
    4 16 0 3.4
    4 16 0 2.7
    4 16 0 2.1
    4 16 0 2.7
    -4 16 0 2.4
    -4 16 0 2.8
    6 -16 0 0.6
    -6 -16 0 0.7
    6 -16 0 0.3
    6 -16 0 0.6
    -6 -16 0 1
    -6 -16 0 0.1
    -6 16 0 1.1
    -6 16 0 0.2
    6 16 0 0.7
    -6 16 0 0.3
    6 16 0 -0.5
    6 16 0 1.5
    -8 -16 0 3.6
    -8 -16 0 4.5
    -8 -16 0 4.6
    8 -16 0 4.1
    8 -16 0 5.4
    8 -16 0 5.6
    -8 16 0 3.2
    8 16 0 5.9
    8 16 0 4.1
    8 16 0 4.1
    -8 16 0 4.6
    10 -16 0 19.4
    -10 -16 0 18.8
    -10 -16 0 17.7
    10 -16 0 14.4
    -10 -16 0 18.7
    10 -16 0 19
    10 16 0 17.8
    -10 16 0 15.6
    10 16 0 17.1
    -10 16 0 18.9
    12 -16 0 15.1
    -12 -16 0 9.4
    12 -16 0 10.1
    -12 -16 0 9.4
    12 -16 0 11.4
    -12 -16 0 13.3
    -12 16 0 9.2
    12 16 0 11.6
    -12 16 0 13.6
    12 16 0 13.8
    -14 -16 0 1.6
    14 -16 0 1.8
    -14 -16 0 2.1
    -14 -16 0 2.9
    14 -16 0 2.9
    -14 16 0 2
    14 16 0 3.1
    14 16 0 2.7
    -14 16 0 3.5
    16 -16 0 6.6
    16 -16 0 8.1
    -16 -16 0 7.3
    16 16 0 7.5
    16 16 0 5.8
    -16 16 0 7.7
    -16 16 0 7.1
    18 -16 0 0.7
    -18 -16 0 0.9
    18 -16 0 -0.3
    18 16 0 1.2
    18 16 0 2.1
    -18 16 0 0.8
    -20 -16 0 -0.2
    20 -16 0 0.5
    20 -16 0 -0.4
    20 16 0 0.1
    -20 16 0 1.2
    1 -17 0 0.9
    -1 -17 0 0.6
    1 -17 0 0.7
    1 -17 0 0.2
    1 -17 0 1.6
    1 -17 0 0.6
    -1 -17 0 1.3
    -1 -17 0 0.9
    -1 -17 0 1.1
    -1 17 0 0.5
    -1 17 0 0.4
    1 17 0 1.3
    1 17 0 1.3
    -3 -17 0 1.3
    -3 -17 0 1
    -3 -17 0 1.9
    3 -17 0 1
    3 -17 0 0.7
    3 -17 0 1.6
    -3 -17 0 1.2
    3 -17 0 0.8
    -3 17 0 0.7
    3 17 0 1
    3 17 0 0.9
    -3 17 0 -0.1
    5 -17 0 -0.8
    -5 -17 0 -0.2
    -5 -17 0 -1.2
    5 -17 0 -0.7
    5 -17 0 0.1
    -5 -17 0 -0.2
    5 17 0 -1
    5 17 0 -0.1
    -5 17 0 0.3
    5 17 0 -0.4
    -5 17 0 0.3
    -7 -17 0 4.3
    7 -17 0 3.8
    -7 -17 0 4.1
    -7 -17 0 3.3
    7 -17 0 3.9
    7 -17 0 4.2
    7 17 0 2.9
    7 17 0 4.4
    -7 17 0 2.9
    7 17 0 3.4
    -7 17 0 4.1
    -9 -17 0 0.8
    9 -17 0 0.3
    9 -17 0 0.3
    9 -17 0 0.6
    -9 -17 0 0.7
    -9 -17 0 0.1
    -9 17 0 -0.7
    -9 17 0 -0.6
    9 17 0 0.2
    9 17 0 0.7
    11 -17 0 1.3
    -11 -17 0 -0.9
    -11 -17 0 0.6
    11 -17 0 -0.6
    11 -17 0 0.9
    11 17 0 0.5
    -11 17 0 -0.4
    -11 17 0 1
    11 17 0 0
    -13 -17 0 -0.2
    -13 -17 0 0.4
    13 -17 0 1
    13 -17 0 1.2
    13 -17 0 0.1
    -13 -17 0 0.2
    -13 17 0 -0.1
    13 17 0 1.9
    13 17 0 0.5
    -13 17 0 1
    -15 -17 0 0.5
    15 -17 0 -0.1
    15 -17 0 1
    15 -17 0 0.4
    -15 17 0 0.4
    -15 17 0 0.3
    15 17 0 -0.1
    15 17 0 1.9
    17 -17 0 0.7
    -17 -17 0 -0.7
    17 -17 0 0.2
    -17 17 0 -0.7
    17 17 0 0.7
    17 17 0 0.3
    0 -18 0 18.2
    0 -18 0 13.6
    0 -18 0 16.5
    0 -18 0 17.9
    0 18 0 14.6
    0 18 0 20.2
    -2 -18 0 3.2
    -2 -18 0 3.2
    2 -18 0 2.4
    2 -18 0 3.1
    -2 -18 0 4.4
    2 -18 0 2.1
    -2 18 0 2.7
    2 18 0 3.4
    2 18 0 2.9
    -2 18 0 4
    4 -18 0 0.5
    -4 -18 0 -0.6
    4 -18 0 -0.4
    -4 -18 0 0.6
    4 -18 0 0.7
    -4 -18 0 -0.3
    4 18 0 -0.4
    -4 18 0 0
    -4 18 0 -0.4
    4 18 0 -0.2
    6 -18 0 1.8
    -6 -18 0 1.7
    -6 -18 0 3.7
    6 -18 0 1
    6 -18 0 2.7
    -6 -18 0 0.7
    -6 18 0 2
    -6 18 0 1.3
    6 18 0 1.5
    6 18 0 2.2
    8 -18 0 9.5
    8 -18 0 11.2
    8 -18 0 9.3
    -8 -18 0 10
    -8 -18 0 8
    -8 -18 0 11.8
    8 18 0 9.6
    8 18 0 9.2
    -8 18 0 10.7
    -8 18 0 10.3
    -10 -18 0 4.7
    10 -18 0 5.5
    10 -18 0 4.7
    10 -18 0 4.4
    -10 -18 0 5.5
    -10 18 0 6.4
    -10 18 0 5.3
    10 18 0 3.7
    10 18 0 6.1
    -12 -18 0 0.5
    12 -18 0 0.4
    12 -18 0 0
    12 -18 0 -0.1
    -12 18 0 0.5
    -12 18 0 -0.1
    12 18 0 0.7
    12 18 0 1.2
    14 -18 0 1.8
    14 -18 0 0.4
    -14 -18 0 0.3
    14 -18 0 2.5
    -14 18 0 1
    14 18 0 0.8
    14 18 0 1.1
    -14 18 0 1
    16 -18 0 -0.4
    -16 -18 0 1.2
    16 -18 0 0.8
    16 -18 0 0.1
    -16 18 0 0.9
    16 18 0 1
    16 18 0 1.4
    1 -19 0 -0.9
    1 -19 0 0.2
    1 -19 0 0.1
    -1 -19 0 -0.5
    -1 -19 0 -0.3
    -1 19 0 -0.1
    1 19 0 -0.7
    -1 19 0 0.4
    1 19 0 0
    3 -19 0 0.8
    -3 -19 0 -0.7
    3 -19 0 0.5
    3 -19 0 -0.3
    -3 -19 0 -0.1
    -3 19 0 0.1
    3 19 0 -0.4
    3 19 0 0.3
    -3 19 0 0.2
    5 -19 0 -0.5
    5 -19 0 1.1
    -5 -19 0 0.4
    -5 -19 0 0.1
    5 -19 0 1
    5 19 0 0.4
    5 19 0 -0.3
    -5 19 0 0.7
    -5 19 0 -0.1
    7 -19 0 0.1
    7 -19 0 -0.1
    -7 -19 0 -0.4
    7 -19 0 0.1
    7 19 0 0.1
    -7 19 0 0.6
    -7 19 0 -0.8
    7 19 0 -0.1
    9 -19 0 0.2
    9 -19 0 0.9
    9 -19 0 1.5
    -9 -19 0 1.5
    9 19 0 1.7
    -9 19 0 1.9
    9 19 0 0.2
    -9 19 0 1.4
    11 -19 0 -0.8
    -11 -19 0 -1.1
    11 -19 0 0
    11 -19 0 0.2
    -11 19 0 -0.4
    -11 19 0 -0.2
    11 19 0 -0.2
    11 19 0 -0.1
    -13 -19 0 0.1
    13 -19 0 1.6
    13 -19 0 0.2
    -13 -19 0 -0.1
    13 -19 0 0.5
    -13 19 0 -0.4
    13 19 0 0.1
    13 19 0 0.9
    -13 19 0 0.8
    15 -19 0 -0.1
    15 -19 0 0
    -15 -19 0 1.5
    15 -19 0 0.1
    -15 19 0 1.2
    15 19 0 0.6
    15 19 0 -0.6
    0 -20 0 0.4
    0 -20 0 0.1
    0 20 0 0.2
    0 20 0 -0.3
    2 -20 0 3.5
    -2 -20 0 3.6
    2 -20 0 2.4
    -2 -20 0 3.5
    2 -20 0 3
    -2 20 0 2
    -2 20 0 2.3
    2 20 0 1.8
    2 20 0 3.8
    4 -20 0 1.2
    4 -20 0 0.9
    -4 -20 0 2.1
    4 -20 0 1.2
    -4 -20 0 2.7
    4 20 0 0.9
    4 20 0 2
    -4 20 0 3
    -4 20 0 2.4
    6 -20 0 1
    -6 -20 0 1.5
    6 -20 0 1.1
    6 -20 0 1
    6 20 0 0.7
    6 20 0 -0.4
    -6 20 0 0.8
    -6 20 0 0.7
    8 -20 0 1.1
    8 -20 0 1.3
    -8 -20 0 2.6
    8 -20 0 0.8
    -8 20 0 2.4
    -8 20 0 0.9
    8 20 0 0.3
    8 20 0 1.1
    10 -20 0 0.5
    10 -20 0 1.8
    10 -20 0 0.9
    -10 -20 0 0.9
    -10 20 0 2
    10 20 0 1
    -10 20 0 2.5
    10 20 0 1.4
    12 -20 0 1.6
    12 -20 0 1.5
    12 -20 0 2.7
    -12 -20 0 0.7
    -12 20 0 0.1
    12 20 0 2.2
    12 20 0 0
    -12 20 0 1.4
    14 -20 0 1
    -14 -20 0 2.2
    14 -20 0 -0.8
    -14 20 0 0.3
    14 20 0 0.6
    14 20 0 0.1
    -1 -21 0 2.2
    1 -21 0 3.4
    -1 -21 0 4.2
    1 -21 0 2.7
    1 21 0 2.8
    -1 21 0 3.9
    -1 21 0 4.1
    1 21 0 3.7
    3 -21 0 1.7
    -3 -21 0 3.7
    3 -21 0 1.6
    -3 21 0 2.6
    3 21 0 2.3
    -3 21 0 0.7
    3 21 0 1.6
    -5 -21 0 0.6
    5 -21 0 -0.3
    5 -21 0 0.6
    5 21 0 -0.9
    -5 21 0 0.2
    5 21 0 0.6
    -5 21 0 0.4
    -7 -21 0 0.3
    7 -21 0 1.5
    7 -21 0 0.9
    -7 21 0 -0.5
    7 21 0 0.3
    7 21 0 0.8
    -7 21 0 -0.5
    9 -21 0 0.4
    9 -21 0 -0.1
    -9 -21 0 0
    9 21 0 0.7
    9 21 0 1.2
    -9 21 0 -0.2
    -9 21 0 0.6
    11 -21 0 1.8
    -11 -21 0 -0.2
    11 -21 0 -0.1
    11 21 0 0.2
    -11 21 0 0.1
    11 21 0 -0.5
    -11 21 0 -0.6
    0 -22 0 -0.2
    0 22 0 -0.2
    0 22 0 -0.4
    2 -22 0 4.1
    2 -22 0 4.6
    -2 -22 0 4.3
    2 22 0 2.9
    -2 22 0 3.4
    2 22 0 5.1
    -2 22 0 4.7
    -4 -22 0 0
    4 -22 0 3.2
    4 -22 0 1
    4 22 0 0.4
    -4 22 0 1.6
    -4 22 0 1
    4 22 0 2.9
    6 -22 0 -0.5
    -6 -22 0 -0.4
    6 -22 0 0.6
    6 22 0 0.3
    6 22 0 -0.7
    -6 22 0 -0.1
    -6 22 0 -0.9
    8 -22 0 0.6
    -8 -22 0 0.3
    8 -22 0 0.9
    -8 22 0 1.7
    8 22 0 -0.2
    -8 22 0 0.2
    8 22 0 0.2
    -10 -22 0 -0.4
    10 -22 0 -0.6
    10 -22 0 -0.6
    -10 22 0 -0.3
    -10 22 0 -0.6
    10 22 0 -0.5
    10 22 0 0.5
    1 -23 0 0
    -1 -23 0 -0.6
    1 23 0 -0.7
    1 23 0 0.8
    -1 23 0 0.5
    -1 23 0 0.3
    3 -23 0 -0.1
    -3 -23 0 -0.2
    3 23 0 -0.3
    -3 23 0 -0.7
    3 23 0 -0.4
    -3 23 0 0.5
    -5 -23 0 -1.4
    5 -23 0 1.3
    5 23 0 0.5
    -5 23 0 -1.7
    5 23 0 -0.8
    -5 23 0 0.8
    7 -23 0 0.3
    7 -23 0 -1
    -7 -23 0 -0.6
    7 23 0 0.4
    7 23 0 0.5
    -7 23 0 0.5
    -7 23 0 0.5
    26 0 -1 -0.3
    -26 0 1 0.8
    26 0 -1 1.3
    24 0 -1 0.1
    24 0 -1 -0.4
    -22 0 1 0.2
    -22 0 1 0
    22 0 -1 -0.3
    22 0 -1 0.2
    -20 0 1 0.6
    20 0 -1 -0.1
    -20 0 1 -0.6
    -20 0 1 0.2
    20 0 -1 0.1
    -20 0 1 -0.2
    -18 0 1 -0.6
    18 0 -1 0
    -18 0 1 -0.6
    -18 0 1 0.4
    18 0 -1 -0.1
    18 0 -1 0.1
    -18 0 1 0.1
    -16 0 1 0.5
    -16 0 1 0.2
    16 0 -1 0.4
    -16 0 1 0
    16 0 -1 -0.4
    16 0 -1 -0.5
    16 0 -1 0
    -16 0 1 0.6
    16 0 -1 -0.5
    -14 0 1 -0.3
    -14 0 1 -0.7
    14 0 -1 -0.2
    -14 0 1 -0.4
    14 0 -1 -0.6
    14 0 -1 0
    -14 0 1 -0.6
    14 0 -1 -0.2
    14 0 -1 -0.1
    14 0 -1 -0.4
    12 0 -1 0
    -12 0 1 0.1
    12 0 -1 -0.1
    12 0 -1 0.1
    -12 0 1 -0.1
    -12 0 1 -0.2
    12 0 -1 0
    -12 0 1 0.1
    12 0 -1 0.1
    -10 0 1 0
    10 0 -1 0
    -10 0 1 -0.2
    -10 0 1 0
    10 0 -1 0.2
    10 0 -1 0.2
    -10 0 1 0
    10 0 -1 -0.1
    10 0 -1 -0.1
    -8 0 1 -0.1
    8 0 -1 0.2
    -8 0 1 0.1
    -8 0 1 -0.3
    8 0 -1 -0.1
    8 0 -1 -0.1
    8 0 -1 -0.4
    8 0 -1 -0.1
    -8 0 1 0.1
    -8 0 1 -0.2
    -8 0 1 -0.1
    -6 0 1 -0.3
    6 0 -1 0
    -6 0 1 0
    -6 0 1 0
    -6 0 1 -0.1
    -6 0 1 0.1
    6 0 -1 0.2
    6 0 -1 0
    -6 0 1 0
    6 0 -1 -0.2
    6 0 -1 0
    6 0 -1 0.3
    4 0 -1 -0.1
    -4 0 1 0
    -4 0 1 -0.1
    -4 0 1 -0.1
    4 0 -1 -0.1
    4 0 -1 0.1
    -4 0 1 0
    4 0 -1 -0.1
    4 0 -1 -0.2
    -4 0 1 -0.1
    4 0 -1 -0.1
    -2 0 1 0
    -2 0 1 0
    2 0 -1 0.1
    2 0 -1 0
    -2 0 1 0
    2 0 -1 0
    2 0 -1 0
    -2 0 1 0
    -2 0 1 0
    2 0 -1 0
    2 0 -1 0.1
    -2 0 1 0.1
    0 0 1 -2.5
    0 0 1 -2.5
    0 0 1 -2.6
    0 0 1 -2.5
    0 0 1 -2.6
    0 0 -1 -2.5
    0 0 1 -2.5
    0 0 -1 -2.5
    2 0 1 -12.7
    2 0 1 -12.3
    2 0 1 -12.1
    2 0 1 -13.1
    2 0 1 -12.5
    -2 0 -1 -13.2
    2 0 1 -12.1
    -2 0 -1 -13.1
    -4 0 -1 -1.6
    -4 0 -1 -1.7
    4 0 1 -1.7
    4 0 1 -1.8
    4 0 1 -1.7
    -4 0 -1 -1.9
    4 0 1 -1.7
    4 0 1 -1.9
    -4 0 -1 -1.9
    4 0 1 -1.6
    4 0 1 -1.7
    -4 0 -1 -1.8
    6 0 1 -0.1
    -6 0 -1 0.1
    6 0 1 0
    -6 0 -1 0.2
    -6 0 -1 0
    -6 0 -1 -0.1
    6 0 1 -0.1
    -6 0 -1 0.1
    6 0 1 0.1
    6 0 1 -0.1
    6 0 1 0
    6 0 1 0
    8 0 1 -0.2
    -8 0 -1 0.6
    8 0 1 0.2
    8 0 1 0
    8 0 1 0.1
    -8 0 -1 0.4
    -8 0 -1 0.1
    8 0 1 0.1
    -8 0 -1 0
    8 0 1 0.3
    -8 0 -1 0
    8 0 1 -0.2
    10 0 1 -0.1
    -10 0 -1 0
    -10 0 -1 0.1
    -10 0 -1 -0.2
    -10 0 -1 0.1
    10 0 1 0.3
    -10 0 -1 -0.2
    10 0 1 0.2
    10 0 1 -0.1
    10 0 1 0
    -10 0 -1 0.1
    10 0 1 0
    12 0 1 -0.2
    12 0 1 -0.3
    12 0 1 0
    -12 0 -1 0.3
    12 0 1 0
    12 0 1 0.1
    -12 0 -1 0.1
    -12 0 -1 0.2
    -12 0 -1 0.4
    -14 0 -1 -0.1
    14 0 1 -0.2
    -14 0 -1 -0.1
    14 0 1 0.6
    14 0 1 0.2
    -14 0 -1 0.2
    -14 0 -1 0.2
    -16 0 -1 -0.1
    -16 0 -1 0
    -16 0 -1 -0.6
    16 0 1 0
    -16 0 -1 0
    16 0 1 0.2
    16 0 1 0.1
    18 0 1 -0.6
    -18 0 -1 -0.5
    -18 0 -1 0.3
    -18 0 -1 -0.3
    18 0 1 -0.6
    -20 0 -1 0.8
    20 0 1 0.7
    -20 0 -1 0.8
    20 0 1 -1.1
    22 0 1 0.1
    22 0 1 -0.1
    -22 0 -1 0.2
    -22 0 -1 0.6
    -22 0 -1 -0.1
    24 0 1 -0.6
    24 0 1 -0.2
    -24 0 -1 1
    -24 0 -1 -0.6
    26 0 1 0.8
    -26 0 -1 -0.6
    27 -1 -1 1.2
    27 -1 -1 2.2
    27 1 -1 1.1
    -27 1 1 -0.4
    27 1 -1 0.5
    25 -1 -1 1.6
    -25 -1 1 2.4
    25 -1 -1 2
    25 1 -1 1.6
    25 1 -1 2.5
    -25 1 1 3.9
    23 -1 -1 10.3
    -23 -1 1 9
    -23 -1 1 9.9
    23 -1 -1 9.3
    23 1 -1 8.1
    -23 1 1 8.9
    23 1 -1 8.3
    -21 -1 1 0.7
    -21 -1 1 0.8
    -21 -1 1 0.9
    21 -1 -1 -0.2
    -21 -1 1 1.5
    21 -1 -1 0.9
    21 1 -1 0.5
    21 1 -1 0.9
    -21 1 1 2.4
    -21 1 1 0.3
    -21 1 1 0.6
    -21 1 1 0.5
    -19 -1 1 12.2
    -19 -1 1 11.6
    -19 -1 1 11.1
    -19 -1 1 9.1
    19 -1 -1 11.3
    19 -1 -1 13
    -19 1 1 10.3
    -19 1 1 10.1
    19 1 -1 11.5
    19 1 -1 11.4
    -19 1 1 11.6
    -19 1 1 11.2
    -17 -1 1 90.19
    17 -1 -1 84.79
    -17 -1 1 92.79
    -17 -1 1 86.29
    -17 -1 1 87.09
    17 -1 -1 84.69
    17 -1 -1 89.59
    17 1 -1 85.19
    -17 1 1 91.09
    -17 1 1 87.89
    17 1 -1 90.89
    -17 1 1 87.99
    -17 1 1 80.79
    17 1 -1 84.99
    15 -1 -1 0.9
    -15 -1 1 0.9
    15 -1 -1 0.9
    -15 -1 1 0.6
    -15 -1 1 0.4
    15 -1 -1 1.2
    -15 -1 1 0.9
    15 -1 -1 1.7
    -15 1 1 1.1
    15 1 -1 1.6
    -15 1 1 0.4
    15 1 -1 1.1
    15 1 -1 0.8
    -15 1 1 1.1
    -15 1 1 1.2
    15 1 -1 1.2
    13 -1 -1 77.29
    13 -1 -1 74.59
    -13 -1 1 79.39
    -13 -1 1 72.59
    13 -1 -1 72.39
    13 -1 -1 71.39
    -13 -1 1 74.39
    -13 -1 1 77.69
    13 -1 -1 76.79
    13 1 -1 80.19
    -13 1 1 73.49
    -13 1 1 78.29
    13 1 -1 71.59
    -13 1 1 71.29
    -13 1 1 75.49
    13 1 -1 75.39
    13 1 -1 74.59
    13 1 -1 75.49
    13 1 -1 76.59
    -11 -1 1 12.2
    11 -1 -1 13.1
    11 -1 -1 13.2
    11 -1 -1 12.4
    11 -1 -1 11.6
    -11 -1 1 12.9
    -11 -1 1 12.3
    11 -1 -1 13.2
    -11 -1 1 10.5
    -11 1 1 10.8
    11 1 -1 10.4
    11 1 -1 11.3
    -11 1 1 12.1
    -11 1 1 12.5
    11 1 -1 10.9
    11 1 -1 13.3
    11 1 -1 11.6
    -11 1 1 12
    9 -1 -1 101.49
    9 -1 -1 103.39
    -9 -1 1 97.09
    -9 -1 1 108.79
    9 -1 -1 98.19
    -9 -1 1 92.29
    -9 -1 1 96.19
    9 -1 -1 98.79
    -9 -1 1 104.29
    -9 -1 1 95.49
    9 -1 -1 105.39
    -9 1 1 92.69
    -9 1 1 94.49
    9 1 -1 100.09
    9 1 -1 78.69
    -9 1 1 101.59
    9 1 -1 97.59
    9 1 -1 93.49
    -9 1 1 93.79
    9 1 -1 91.79
    9 1 -1 103.99
    -9 1 1 93.69
    7 -1 -1 16
    -7 -1 1 15.9
    -7 -1 1 17.1
    7 -1 -1 14.7
    7 -1 -1 15
    -7 -1 1 14.8
    -7 -1 1 16.1
    -7 -1 1 15.6
    -7 -1 1 14.8
    7 -1 -1 14.8
    7 -1 -1 15.3
    7 -1 -1 13.9
    -7 1 1 14.9
    -7 1 1 15.5
    -7 1 1 15.7
    -7 1 1 15.3
    7 1 -1 17.2
    7 1 -1 15.7
    7 1 -1 16.2
    7 1 -1 16.2
    7 1 -1 16.3
    7 1 -1 15.8
    -7 1 1 15.4
    7 1 -1 15.1
    -5 -1 1 336.37
    -5 -1 1 337.37
    5 -1 -1 342.87
    5 -1 -1 355.36
    5 -1 -1 335.27
    5 -1 -1 342.97
    -5 -1 1 356.56
    5 -1 -1 349.27
    -5 -1 1 344.27
    -5 -1 1 375.16
    5 -1 -1 359.56
    5 1 -1 348.27
    5 1 -1 344.07
    5 1 -1 345.77
    5 1 -1 343.27
    5 1 -1 341.57
    5 1 -1 344.77
    -5 1 1 336.87
    -5 1 1 343.37
    5 1 -1 358.66
    -5 1 1 326.87
    -5 1 1 329.47
    -5 1 1 345.77
    3 -1 -1 306.87
    -3 -1 1 305.17
    3 -1 -1 301.67
    3 -1 -1 304.37
    -3 -1 1 309.87
    3 -1 -1 307.17
    -3 -1 1 312.87
    -3 -1 1 309.37
    3 -1 -1 310.37
    -3 -1 1 323.27
    3 1 -1 303.07
    -3 1 1 313.07
    3 1 -1 316.37
    -3 1 1 325.77
    -3 1 1 320.07
    -3 1 1 312.97
    3 1 -1 326.07
    3 1 -1 311.37
    3 1 -1 311.57
    -3 1 1 334.07
    1 -1 1 310.97
    1 -1 1 374.26
    1 1 1 371.46
    -1 1 -1 384.46
    3 -1 1 108.49
    3 -1 1 115.69
    3 -1 1 113.49
    -3 -1 -1 113.99
    3 -1 1 111.69
    -3 -1 -1 110.59
    -3 -1 -1 108.29
    -3 -1 -1 107.99
    3 -1 1 110.39
    -3 -1 -1 118.39
    -3 -1 -1 109.39
    3 -1 1 110.79
    -3 1 -1 108.49
    -3 1 -1 112.59
    3 1 1 110.99
    3 1 1 113.69
    -3 1 -1 115.49
    3 1 1 110.89
    3 1 1 109.09
    3 1 1 112.09
    -3 1 -1 109.79
    -3 1 -1 114.39
    3 1 1 110.29
    -5 -1 -1 1047.1
    5 -1 1 1017.6
    -5 -1 -1 1013.8
    5 -1 1 1003.6
    5 -1 1 965.7
    5 -1 1 1042.1
    -5 -1 -1 1041.7
    5 -1 1 1038.3
    -5 -1 -1 997.1
    -5 -1 -1 1051.09
    5 -1 1 1058.19
    -5 -1 -1 1058.69
    -5 1 -1 1018.5
    5 1 1 1028.3
    -5 1 -1 1008.4
    -5 1 -1 1018.9
    5 1 1 1052.49
    5 1 1 1024.9
    -5 1 -1 1009.6
    5 1 1 1032.3
    5 1 1 990.4
    5 1 1 1026
    7 -1 1 97.09
    7 -1 1 93.29
    7 -1 1 98.79
    -7 -1 -1 101.39
    -7 -1 -1 92.79
    7 -1 1 91.89
    -7 -1 -1 92.69
    7 -1 1 92.29
    -7 -1 -1 99.29
    -7 -1 -1 95.79
    7 -1 1 92.39
    -7 1 -1 96.99
    7 1 1 95.89
    7 1 1 96.79
    7 1 1 89.89
    -7 1 -1 89.69
    7 1 1 95.09
    -7 1 -1 94.79
    -7 1 -1 91.79
    7 1 1 94.09
    -7 1 -1 94.29
    7 1 1 91.29
    -9 -1 -1 4.2
    9 -1 1 5.2
    9 -1 1 5.9
    -9 -1 -1 5.5
    -9 -1 -1 6.2
    9 -1 1 5.1
    9 -1 1 7
    -9 -1 -1 7.6
    -9 -1 -1 6.2
    9 -1 1 6.4
    -9 1 -1 4.6
    -9 1 -1 6.1
    9 1 1 6.3
    -9 1 -1 5
    -9 1 -1 6.4
    9 1 1 6.4
    9 1 1 6
    9 1 1 6.5
    -9 1 -1 5.6
    -9 1 -1 6.2
    9 1 1 6
    -11 -1 -1 4
    11 -1 1 4.6
    11 -1 1 4
    -11 -1 -1 4.3
    11 -1 1 3
    -11 -1 -1 6.4
    11 -1 1 5.9
    -11 -1 -1 4.3
    11 -1 1 4.9
    -11 1 -1 6
    -11 1 -1 3.9
    -11 1 -1 3.4
    11 1 1 3.8
    -11 1 -1 4.3
    -11 1 -1 4.4
    11 1 1 5.2
    11 1 1 3.9
    11 1 1 5.1
    11 1 1 5.2
    13 -1 1 16.4
    -13 -1 -1 16.3
    -13 -1 -1 17.9
    13 -1 1 16.4
    -13 -1 -1 15.9
    13 -1 1 18.6
    13 -1 1 18
    -13 1 -1 16.1
    13 1 1 16.3
    13 1 1 18.9
    -13 1 -1 18.2
    13 1 1 17.6
    -13 1 -1 17.3
    -13 1 -1 17.3
    -15 -1 -1 6.1
    -15 -1 -1 6.3
    15 -1 1 6.1
    15 -1 1 6.3
    -15 -1 -1 7.1
    15 -1 1 7.1
    15 1 1 5.2
    -15 1 -1 6.1
    15 1 1 8.1
    -15 1 -1 6.4
    -15 1 -1 6
    15 1 1 5.9
    -15 1 -1 6.1
    17 -1 1 2.1
    17 -1 1 1.9
    -17 -1 -1 1.6
    -17 -1 -1 2.7
    17 -1 1 2.4
    -17 -1 -1 1.7
    -17 1 -1 2.9
    -17 1 -1 3.9
    17 1 1 2.7
    17 1 1 2.6
    -17 1 -1 2.1
    17 1 1 1.6
    -19 -1 -1 0.5
    -19 -1 -1 0.2
    19 -1 1 0.4
    19 -1 1 -0.4
    -19 -1 -1 0.1
    19 1 1 -0.1
    -19 1 -1 -0.1
    19 1 1 0
    -19 1 -1 1.3
    21 -1 1 29.2
    -21 -1 -1 29.2
    -21 -1 -1 28.3
    -21 -1 -1 28.5
    21 -1 1 30.3
    21 1 1 29.5
    21 1 1 29.3
    -21 1 -1 28.3
    -21 1 -1 33.5
    -21 1 -1 33
    23 -1 1 5
    -23 -1 -1 5.1
    -23 -1 -1 4
    23 -1 1 4.5
    -23 1 -1 4.2
    23 1 1 3.6
    23 1 1 7.2
    -23 1 -1 6
    -25 -1 -1 -0.1
    -25 -1 -1 0.7
    25 -1 1 0.8
    -25 1 -1 0.2
    25 1 1 0
    26 -2 -1 -0.3
    26 -2 -1 0.3
    -26 -2 1 0.3
    26 2 -1 -1.2
    26 2 -1 -1.2
    -26 2 1 0.7
    -24 -2 1 -0.2
    24 -2 -1 -0.1
    24 -2 -1 0.6
    24 2 -1 -0.6
    -24 2 1 0.3
    24 2 -1 0.3
    -22 -2 1 0
    22 -2 -1 -0.6
    -22 -2 1 -0.3
    22 -2 -1 0.4
    -22 2 1 0
    22 2 -1 0.4
    22 2 -1 0.1
    -22 2 1 -0.1
    -20 -2 1 2.6
    20 -2 -1 1.7
    -20 -2 1 2.1
    -20 -2 1 1.8
    -20 -2 1 1.7
    20 -2 -1 2.3
    20 2 -1 1
    -20 2 1 2
    -20 2 1 1.6
    -20 2 1 1.3
    20 2 -1 0.7
    -18 -2 1 9.8
    -18 -2 1 8.2
    -18 -2 1 7.5
    18 -2 -1 9.1
    -18 -2 1 7.2
    18 -2 -1 6.4
    18 2 -1 7.8
    -18 2 1 7.2
    -18 2 1 8
    18 2 -1 8.2
    -18 2 1 7.7
    -18 2 1 9.3
    16 -2 -1 1.6
    16 -2 -1 1.2
    16 -2 -1 0.7
    -16 -2 1 1.1
    16 -2 -1 1
    -16 -2 1 1.1
    -16 -2 1 1.6
    -16 -2 1 1.3
    -16 2 1 0.4
    -16 2 1 1
    -16 2 1 0.9
    16 2 -1 0.9
    16 2 -1 1.1
    16 2 -1 0.8
    -16 2 1 1.9
    14 -2 -1 -0.1
    14 -2 -1 0.1
    -14 -2 1 -0.2
    14 -2 -1 0.1
    -14 -2 1 0.2
    -14 -2 1 -0.8
    14 -2 -1 -0.2
    -14 -2 1 -0.3
    14 2 -1 -0.2
    -14 2 1 0
    14 2 -1 -0.2
    14 2 -1 0.2
    14 2 -1 0.1
    -14 2 1 0.1
    -14 2 1 -0.6
    -14 2 1 -0.1
    14 2 -1 0.3
    12 -2 -1 12
    -12 -2 1 10.7
    12 -2 -1 11.5
    -12 -2 1 10.2
    12 -2 -1 11.6
    12 -2 -1 11
    12 -2 -1 10.1
    -12 -2 1 9.4
    -12 -2 1 11.3
    -12 2 1 12.3
    12 2 -1 9.9
    -12 2 1 12.6
    12 2 -1 9.2
    12 2 -1 9.8
    -12 2 1 13.3
    -12 2 1 11.8
    12 2 -1 11.4
    12 2 -1 11.2
    10 -2 -1 2
    -10 -2 1 1.2
    -10 -2 1 1.2
    -10 -2 1 1.2
    -10 -2 1 1.1
    10 -2 -1 1.1
    10 -2 -1 1.1
    10 -2 -1 1.5
    10 -2 -1 1.2
    -10 2 1 1.1
    10 2 -1 1.4
    10 2 -1 1.4
    -10 2 1 1.3
    -10 2 1 0.9
    10 2 -1 1.1
    -10 2 1 1.7
    10 2 -1 1.7
    10 2 -1 0.9
    -8 -2 1 19.5
    8 -2 -1 18.6
    -8 -2 1 18.1
    -8 -2 1 19.2
    8 -2 -1 21.8
    -8 -2 1 19.8
    8 -2 -1 19.7
    -8 -2 1 18.8
    8 -2 -1 21.4
    -8 -2 1 20.6
    8 -2 -1 19.3
    -8 2 1 20.1
    -8 2 1 20.1
    -8 2 1 18.9
    -8 2 1 20
    8 2 -1 19.2
    8 2 -1 19.1
    -8 2 1 21.4
    -8 2 1 18.5
    8 2 -1 20.2
    8 2 -1 20.2
    6 -2 -1 1.2
    -6 -2 1 1.4
    6 -2 -1 0.8
    6 -2 -1 1.3
    -6 -2 1 1.2
    6 -2 -1 0.8
    -6 -2 1 2.1
    6 -2 -1 1.1
    6 -2 -1 0.7
    -6 -2 1 1.1
    -6 -2 1 1
    -6 -2 1 1
    6 2 -1 1
    -6 2 1 1.5
    6 2 -1 1.6
    6 2 -1 1
    6 2 -1 1.5
    -6 2 1 1.2
    6 2 -1 1
    -6 2 1 2
    -6 2 1 1.2
    -6 2 1 0.4
    4 -2 -1 405.96
    4 -2 -1 397.96
    -4 -2 1 381.86
    -4 -2 1 393.26
    -4 -2 1 383.56
    4 -2 -1 391.66
    -4 -2 1 387.26
    4 -2 -1 390.56
    4 -2 -1 393.56
    4 2 -1 382.56
    -4 2 1 402.16
    -4 2 1 386.36
    4 2 -1 390.26
    4 2 -1 416.86
    -4 2 1 393.46
    4 2 -1 408.46
    -4 2 1 401.06
    4 2 -1 409.76
    2 -2 -1 -0.4
    2 -2 -1 -0.1
    2 -2 -1 -0.3
    -2 -2 1 -0.3
    -2 -2 1 -0.1
    2 -2 -1 -0.2
    2 -2 -1 -0.4
    -2 -2 1 -0.1
    2 -2 -1 -0.7
    -2 -2 1 -0.2
    -2 -2 1 -0.3
    -2 2 1 -0.1
    2 2 -1 -0.2
    -2 2 1 -0.2
    2 2 -1 -0.2
    -2 2 1 0
    2 2 -1 0
    2 2 -1 0.1
    2 2 -1 -0.3
    2 2 -1 -0.1
    -2 2 1 -0.5
    -2 2 1 -0.1
    -2 2 1 -0.1
    0 -2 -1 0.8
    0 -2 1 1.1
    0 -2 1 1.1
    0 -2 -1 1.6
    0 -2 1 1.1
    0 -2 -1 1.6
    0 -2 1 0.6
    0 -2 1 1.5
    0 -2 -1 1.8
    0 -2 1 1.8
    0 2 -1 1.2
    0 2 1 1.6
    0 2 1 0.9
    0 2 1 1.8
    0 2 -1 1.7
    0 2 1 1.7
    0 2 -1 1.9
    0 2 1 1.5
    0 2 1 1.1
    0 2 -1 1.8
    2 -2 1 0.7
    -2 -2 -1 1.2
    2 -2 1 0.7
    -2 -2 -1 1.2
    -2 -2 -1 1
    -2 -2 -1 0.7
    -2 -2 -1 0.8
    -2 -2 -1 1
    2 -2 1 0.7
    2 -2 1 0.6
    2 -2 1 0.7
    -2 -2 -1 0.7
    2 2 1 0.9
    -2 2 -1 0.9
    2 2 1 1
    2 2 1 0.8
    -2 2 -1 0.9
    2 2 1 0.4
    2 2 1 1.1
    -2 2 -1 1.1
    2 2 1 0.9
    -2 2 -1 0.8
    -2 2 -1 1.1
    -4 -2 -1 1449.06
    4 -2 1 1404.26
    4 -2 1 1343.17
    -4 -2 -1 1434.66
    -4 -2 -1 1410.96
    4 -2 1 1416.76
    -4 -2 -1 1450.75
    -4 -2 -1 1303.07
    -4 -2 -1 1374.46
    4 -2 1 1431.36
    4 -2 1 1389.06
    4 -2 1 1307.37
    4 2 1 1440.86
    -4 2 -1 1381.16
    4 2 1 1426.36
    -4 2 -1 1428.66
    4 2 1 1434.86
    -4 2 -1 1387.96
    4 2 1 1383.06
    -4 2 -1 1353.36
    4 2 1 1428.06
    -4 2 -1 1338.87
    -4 2 -1 1431.66
    6 -2 1 98.19
    -6 -2 -1 97.59
    6 -2 1 100.49
    6 -2 1 95.59
    -6 -2 -1 95.99
    6 -2 1 94.69
    6 -2 1 94.59
    -6 -2 -1 97.09
    6 -2 1 95.19
    -6 -2 -1 93.59
    -6 -2 -1 92.99
    -6 -2 -1 95.49
    6 2 1 98.49
    -6 2 -1 94.99
    -6 2 -1 97.69
    6 2 1 95.19
    6 2 1 99.69
    6 2 1 101.19
    -6 2 -1 97.09
    6 2 1 95.79
    -6 2 -1 97.49
    -6 2 -1 97.19
    -6 2 -1 95.69
    6 2 1 94.39
    -8 -2 -1 2.6
    8 -2 1 2.5
    8 -2 1 3.1
    8 -2 1 2.8
    -8 -2 -1 2.2
    -8 -2 -1 2.1
    -8 -2 -1 2.2
    8 -2 1 3
    8 -2 1 2.5
    -8 -2 -1 2.6
    8 2 1 3.1
    -8 2 -1 2.6
    -8 2 -1 3.2
    -8 2 -1 3.5
    -8 2 -1 3
    8 2 1 3
    -8 2 -1 2.6
    8 2 1 3.3
    8 2 1 2.7
    -8 2 -1 3.1
    8 2 1 2.6
    -10 -2 -1 14.1
    10 -2 1 14.8
    -10 -2 -1 15.7
    10 -2 1 15.5
    10 -2 1 14.6
    -10 -2 -1 13.4
    10 -2 1 14
    10 -2 1 14.3
    -10 -2 -1 14.8
    -10 -2 -1 14.5
    10 2 1 15.8
    -10 2 -1 13.2
    -10 2 -1 14.7
    10 2 1 14.2
    -10 2 -1 14.8
    10 2 1 13.8
    10 2 1 13.7
    -10 2 -1 12.5
    -10 2 -1 14.3
    10 2 1 19.1
    12 -2 1 1.3
    -12 -2 -1 1.6
    12 -2 1 2.5
    12 -2 1 1.8
    12 -2 1 1.9
    -12 -2 -1 1.6
    -12 -2 -1 1.5
    12 -2 1 2.3
    -12 2 -1 1.8
    -12 2 -1 1.4
    12 2 1 2
    12 2 1 1.6
    12 2 1 1.6
    -12 2 -1 1.2
    12 2 1 2
    -14 -2 -1 0.1
    -14 -2 -1 0.7
    14 -2 1 0.6
    -14 -2 -1 1.1
    14 -2 1 1.1
    14 -2 1 1
    -14 2 -1 0.1
    -14 2 -1 0.5
    -14 2 -1 0.9
    14 2 1 0.4
    14 2 1 0.4
    14 2 1 0
    -14 2 -1 0.6
    -16 -2 -1 3.2
    -16 -2 -1 3.1
    -16 -2 -1 3.7
    16 -2 1 4
    16 -2 1 3.7
    16 -2 1 3.5
    16 2 1 4.3
    -16 2 -1 3.4
    -16 2 -1 3.8
    16 2 1 4.1
    -16 2 -1 4.2
    -16 2 -1 4.2
    16 2 1 3
    18 -2 1 0.5
    -18 -2 -1 0.6
    -18 -2 -1 0
    18 -2 1 0.6
    -18 -2 -1 -0.7
    -18 2 -1 1
    18 2 1 0.4
    -18 2 -1 0.2
    -18 2 -1 0.7
    -18 2 -1 1.7
    18 2 1 1
    -20 -2 -1 1.1
    -20 -2 -1 0.9
    -20 -2 -1 0.3
    20 -2 1 0.6
    20 -2 1 1.4
    -20 2 -1 1.1
    20 2 1 0.6
    20 2 1 1
    -20 2 -1 1.2
    -20 2 -1 1.1
    -22 -2 -1 0.3
    -22 -2 -1 0.8
    22 -2 1 0.5
    22 -2 1 -0.2
    -22 -2 -1 0.4
    22 2 1 0.4
    -22 2 -1 1.2
    -22 2 -1 0
    -22 2 -1 0.2
    22 2 1 0.4
    24 -2 1 0.2
    -24 -2 -1 0.1
    24 -2 1 0
    24 2 1 1.5
    24 2 1 0.2
    -24 2 -1 0.3
    -24 2 -1 -0.2
    -26 -2 -1 1
    26 -2 1 -0.5
    -26 2 -1 -0.3
    26 2 1 -0.4
    -25 -3 1 5.1
    25 -3 -1 5.5
    25 -3 -1 3.6
    -25 3 1 3.7
    25 3 -1 5.2
    25 3 -1 7.9
    23 -3 -1 5.7
    -23 -3 1 6.6
    23 -3 -1 4.7
    -23 -3 1 5.2
    -23 3 1 6.6
    23 3 -1 5.1
    23 3 -1 7.7
    -21 -3 1 3.2
    21 -3 -1 3.4
    21 -3 -1 1.7
    -21 -3 1 2.8
    -21 -3 1 2.8
    21 3 -1 3.3
    21 3 -1 2.9
    -21 3 1 4.1
    -21 3 1 3
    -21 3 1 2
    -21 3 1 3.1
    -19 -3 1 4
    19 -3 -1 4.8
    19 -3 -1 5.4
    -19 -3 1 4.6
    -19 -3 1 3.9
    -19 -3 1 5.7
    19 3 -1 4.4
    -19 3 1 4.4
    -19 3 1 5.4
    19 3 -1 4.9
    -19 3 1 3.5
    -19 3 1 4
    17 -3 -1 48
    -17 -3 1 46.2
    17 -3 -1 48.6
    -17 -3 1 47.9
    17 -3 -1 44.3
    -17 -3 1 50.69
    -17 -3 1 50.39
    -17 3 1 46.9
    -17 3 1 46.2
    -17 3 1 48.9
    -17 3 1 51.29
    17 3 -1 47.4
    17 3 -1 45.6
    15 -3 -1 53.69
    -15 -3 1 53.29
    15 -3 -1 56.29
    -15 -3 1 49.5
    -15 -3 1 50.89
    15 -3 -1 47.6
    15 -3 -1 52.49
    -15 -3 1 50.29
    15 3 -1 52.59
    -15 3 1 51.79
    15 3 -1 51.99
    -15 3 1 55.59
    -15 3 1 50.59
    15 3 -1 49.8
    13 -3 -1 50.69
    -13 -3 1 47.3
    -13 -3 1 48.3
    13 -3 -1 47.6
    13 -3 -1 41.3
    -13 -3 1 46.5
    -13 -3 1 48.6
    13 -3 -1 50.09
    13 3 -1 50.59
    -13 3 1 47.6
    13 3 -1 49.2
    13 3 -1 46.7
    -13 3 1 48
    13 3 -1 46.3
    -13 3 1 46.3
    11 -3 -1 325.47
    11 -3 -1 338.77
    11 -3 -1 318.07
    -11 -3 1 320.37
    -11 -3 1 329.37
    -11 -3 1 317.67
    11 -3 -1 329.87
    -11 -3 1 322.07
    11 -3 -1 311.17
    11 3 -1 316.67
    11 3 -1 324.97
    11 3 -1 336.67
    -11 3 1 334.27
    -11 3 1 334.77
    -11 3 1 346.47
    11 3 -1 315.87
    9 -3 -1 66.59
    -9 -3 1 68.99
    -9 -3 1 74.89
    -9 -3 1 66.59
    9 -3 -1 75.09
    9 -3 -1 68.79
    -9 -3 1 66.49
    -9 -3 1 64.99
    9 -3 -1 72.19
    9 -3 -1 69.59
    -9 3 1 69.59
    -9 3 1 68.29
    -9 3 1 69.59
    -9 3 1 64.19
    9 3 -1 71.29
    9 3 -1 68.69
    9 3 -1 69.39
    -7 -3 1 0.8
    7 -3 -1 0.6
    -7 -3 1 1.1
    7 -3 -1 0.6
    7 -3 -1 1
    -7 -3 1 0.8
    -7 -3 1 0.5
    7 -3 -1 0.8
    -7 -3 1 0.9
    7 -3 -1 0.6
    -7 -3 1 0.8
    -7 -3 1 0.7
    7 3 -1 0.9
    7 3 -1 1.3
    -7 3 1 0.7
    -7 3 1 0.5
    -7 3 1 0.7
    7 3 -1 0.6
    7 3 -1 0.7
    -7 3 1 0.6
    -7 3 1 0.8
    -7 3 1 0.6
    -5 -3 1 202.78
    -5 -3 1 216.18
    5 -3 -1 224.38
    -5 -3 1 208.08
    -5 -3 1 206.58
    5 -3 -1 208.18
    5 -3 -1 225.68
    5 -3 -1 215.88
    5 -3 -1 225.08
    -5 3 1 227.38
    -5 3 1 219.38
    -5 3 1 220.38
    -5 3 1 206.88
    5 3 -1 217.18
    -5 3 1 215.78
    5 3 -1 220.98
    5 3 -1 226.68
    5 3 -1 218.88
    5 3 -1 207.98
    3 -3 -1 582.24
    3 -3 -1 575.14
    -3 -3 1 584.34
    3 -3 -1 610.44
    3 -3 -1 560.14
    -3 -3 1 545.35
    -3 -3 1 562.34
    3 -3 -1 565.34
    -3 -3 1 587.84
    3 3 -1 567.54
    3 3 -1 561.94
    3 3 -1 563.94
    -3 3 1 597.24
    -3 3 1 589.84
    -3 3 1 569.54
    3 3 -1 536.35
    -3 3 1 556.24
    3 3 -1 570.84
    3 3 -1 604.84
    -3 3 1 575.74
    -3 3 1 567.74
    -1 -3 1 109.99
    -1 -3 1 109.69
    1 -3 -1 107.79
    1 -3 -1 103.19
    -1 -3 1 105.59
    -1 -3 1 109.19
    -1 -3 1 107.19
    1 -3 -1 101.79
    1 -3 -1 106.39
    -1 -3 1 105.59
    1 -3 -1 111.89
    1 -3 -1 108.29
    1 3 -1 106.99
    -1 3 1 112.09
    1 3 -1 109.59
    -1 3 1 105.59
    1 3 -1 106.79
    1 3 -1 109.99
    1 3 -1 107.29
    -1 3 1 105.79
    -1 3 1 110.69
    -1 3 1 109.19
    -1 3 1 106.29
    1 3 -1 106.49
    -1 -3 -1 6.8
    -1 -3 -1 6.5
    -1 -3 -1 6.2
    1 -3 1 7.1
    -1 -3 -1 6.9
    1 -3 1 6.4
    1 -3 1 6.9
    1 -3 1 7
    1 -3 1 6.2
    1 -3 1 6.1
    -1 -3 -1 6.6
    -1 3 -1 6.2
    -1 3 -1 6.6
    -1 3 -1 6.9
    1 3 1 5.6
    1 3 1 6.2
    1 3 1 7
    1 3 1 6.1
    -1 3 -1 6.9
    1 3 1 7.2
    -1 3 -1 6.2
    -1 3 -1 6.5
    1 3 1 6.6
    -3 -3 -1 68.39
    3 -3 1 71.09
    -3 -3 -1 74.29
    3 -3 1 72.89
    3 -3 1 70.49
    3 -3 1 70.19
    -3 -3 -1 69.79
    -3 -3 -1 69.59
    3 -3 1 70.29
    3 -3 1 70.89
    3 3 1 69.09
    -3 3 -1 75.69
    -3 3 -1 68.39
    3 3 1 68.89
    -3 3 -1 70.99
    3 3 1 68.99
    -3 3 -1 70.59
    3 3 1 71.69
    3 3 1 67.89
    -3 3 -1 67.19
    -3 3 -1 68.49
    3 3 1 70.99
    5 -3 1 10.6
    -5 -3 -1 11
    5 -3 1 12
    5 -3 1 10
    -5 -3 -1 9.6
    5 -3 1 9.4
    -5 -3 -1 9.7
    5 -3 1 10.6
    5 -3 1 9.7
    -5 -3 -1 10.9
    -5 -3 -1 10.3
    -5 3 -1 10.8
    5 3 1 9.8
    -5 3 -1 10.8
    5 3 1 10.1
    -5 3 -1 11.7
    -5 3 -1 11.1
    5 3 1 10.3
    -5 3 -1 10.8
    -5 3 -1 10.7
    5 3 1 10.9
    -7 -3 -1 35.1
    7 -3 1 33.1
    -7 -3 -1 34.6
    -7 -3 -1 36.7
    7 -3 1 35.8
    -7 -3 -1 33.5
    -7 -3 -1 34.4
    7 -3 1 36.2
    7 -3 1 36.8
    -7 -3 -1 36
    7 -3 1 34.5
    -7 3 -1 36.2
    -7 3 -1 37.7
    -7 3 -1 36.1
    7 3 1 38.5
    7 3 1 32.4
    7 3 1 33.2
    7 3 1 33.5
    -7 3 -1 36.7
    7 3 1 36
    -7 3 -1 32.6
    -7 3 -1 35
    -9 -3 -1 161.68
    9 -3 1 163.78
    9 -3 1 154.08
    9 -3 1 165.68
    -9 -3 -1 169.48
    -9 -3 -1 162.48
    -9 -3 -1 171.88
    -9 -3 -1 161.28
    -9 -3 -1 157.68
    9 -3 1 160.68
    9 -3 1 169.68
    9 3 1 154.48
    -9 3 -1 158.98
    -9 3 -1 164.88
    -9 3 -1 169.78
    -9 3 -1 168.58
    -9 3 -1 162.88
    9 3 1 160.08
    9 3 1 159.98
    9 3 1 156.28
    -9 3 -1 164.38
    9 3 1 161.68
    11 -3 1 54.19
    -11 -3 -1 52.19
    11 -3 1 54.19
    -11 -3 -1 52.19
    -11 -3 -1 53.29
    11 -3 1 51.99
    11 -3 1 54.29
    -11 -3 -1 50.29
    11 -3 1 50.69
    -11 3 -1 52.99
    -11 3 -1 56.09
    11 3 1 55.19
    -11 3 -1 52.19
    11 3 1 50.49
    11 3 1 53.09
    -11 3 -1 52.49
    11 3 1 53.79
    11 3 1 49.9
    -13 -3 -1 52.59
    13 -3 1 50.89
    13 -3 1 49.4
    -13 -3 -1 52.39
    13 -3 1 49.7
    -13 -3 -1 48.9
    13 -3 1 52.89
    13 -3 1 55.39
    -13 3 -1 48.2
    13 3 1 51.19
    13 3 1 50.59
    -13 3 -1 48.8
    -13 3 -1 49.6
    13 3 1 46.5
    -13 3 -1 52.69
    15 -3 1 33.1
    -15 -3 -1 32.7
    -15 -3 -1 31.9
    15 -3 1 33.9
    15 -3 1 31.8
    -15 -3 -1 34.4
    15 3 1 32.1
    15 3 1 32.2
    -15 3 -1 32.6
    -15 3 -1 30.4
    -15 3 -1 34
    15 3 1 35.5
    -15 3 -1 32.5
    -17 -3 -1 11.7
    17 -3 1 9.9
    -17 -3 -1 10
    17 -3 1 9.1
    -17 -3 -1 8.4
    -17 3 -1 9.2
    -17 3 -1 9.6
    17 3 1 10.8
    17 3 1 10.3
    17 3 1 10
    -17 3 -1 8.8
    -17 3 -1 6.8
    19 -3 1 3.6
    -19 -3 -1 3.2
    19 -3 1 4.7
    -19 -3 -1 5.1
    -19 -3 -1 3.4
    -19 3 -1 3.4
    19 3 1 2.8
    -19 3 -1 3.5
    -19 3 -1 3.4
    19 3 1 4.6
    -19 3 -1 3.5
    -21 -3 -1 11
    -21 -3 -1 14
    21 -3 1 11.7
    -21 -3 -1 10.8
    21 -3 1 10.6
    21 3 1 12.2
    21 3 1 12.1
    -21 3 -1 9.6
    -21 3 -1 11.4
    -21 3 -1 10.1
    -23 -3 -1 11.4
    23 -3 1 11.6
    -23 -3 -1 9.1
    23 -3 1 9.3
    -23 -3 -1 10
    -23 3 -1 7.8
    23 3 1 8.5
    23 3 1 8.7
    -23 3 -1 10.2
    -25 -3 -1 0.9
    25 -3 1 2.6
    25 -3 1 0.6
    -25 -3 -1 1.8
    -25 3 -1 1.1
    25 3 1 2
    26 -4 -1 1.4
    26 -4 -1 0.6
    -26 -4 1 1.4
    -26 4 1 2.2
    26 4 -1 2.1
    26 4 -1 2.1
    24 -4 -1 0.3
    24 -4 -1 1.4
    -24 -4 1 -0.2
    24 4 -1 0.6
    24 4 -1 0.9
    -24 4 1 0.9
    -22 -4 1 0.6
    22 -4 -1 2.7
    -22 -4 1 1.8
    22 -4 -1 1.9
    22 4 -1 2.1
    22 4 -1 1.1
    -22 4 1 2.7
    -22 4 1 1.2
    20 -4 -1 6.3
    -20 -4 1 5.5
    -20 -4 1 6.6
    -20 -4 1 5.7
    20 -4 -1 6.2
    -20 -4 1 6.5
    20 4 -1 5.6
    20 4 -1 7
    -20 4 1 7.1
    -20 4 1 6
    -20 4 1 4.7
    -20 4 1 6.8
    18 -4 -1 -0.8
    18 -4 -1 -0.2
    -18 -4 1 0.2
    -18 -4 1 0.5
    -18 -4 1 -0.1
    -18 -4 1 0.9
    -18 4 1 0.1
    -18 4 1 -0.5
    -18 4 1 0
    18 4 -1 -0.1
    18 4 -1 0.5
    -18 4 1 -0.2
    -16 -4 1 1.2
    16 -4 -1 1.4
    -16 -4 1 1
    -16 -4 1 1.3
    -16 -4 1 0.8
    16 -4 -1 0.4
    16 -4 -1 1.4
    16 -4 -1 0.9
    -16 4 1 0.9
    -16 4 1 1.5
    16 4 -1 0.8
    16 4 -1 0.4
    -16 4 1 1.2
    -16 4 1 1.7
    -14 -4 1 24.8
    14 -4 -1 25.4
    14 -4 -1 22.4
    14 -4 -1 27.7
    -14 -4 1 22.9
    -14 -4 1 23.6
    -14 -4 1 27
    14 -4 -1 23.7
    -14 4 1 24.3
    14 4 -1 27
    -14 4 1 25.8
    -14 4 1 24.9
    14 4 -1 24.9
    14 4 -1 23.8
    -14 4 1 23
    14 4 -1 24.7
    12 -4 -1 5.5
    -12 -4 1 5.7
    12 -4 -1 4.1
    -12 -4 1 4.6
    -12 -4 1 5.1
    12 -4 -1 6.5
    12 -4 -1 5.2
    -12 -4 1 3.8
    12 -4 -1 5
    12 4 -1 6.5
    12 4 -1 7
    12 4 -1 4.5
    -12 4 1 4.6
    -12 4 1 5.3
    -12 4 1 3.6
    12 4 -1 5
    -12 4 1 4.7
    -10 -4 1 15.1
    -10 -4 1 14.2
    10 -4 -1 15.4
    10 -4 -1 13.2
    10 -4 -1 14.3
    -10 -4 1 15.4
    -10 -4 1 16.5
    10 -4 -1 14.9
    10 -4 -1 15.4
    10 4 -1 15.2
    10 4 -1 15.5
    -10 4 1 16.4
    10 4 -1 14.2
    -10 4 1 15.7
    -10 4 1 14.3
    -10 4 1 19.6
    10 4 -1 15.8
    8 -4 -1 40.2
    -8 -4 1 39.1
    -8 -4 1 39.5
    -8 -4 1 43.9
    -8 -4 1 39.5
    -8 -4 1 38
    -8 -4 1 41.7
    -8 -4 1 43.5
    8 -4 -1 40.5
    8 -4 -1 40.8
    8 -4 -1 42.4
    8 -4 -1 39.8
    -8 4 1 40.2
    8 4 -1 41
    8 4 -1 41.1
    -8 4 1 42.5
    -8 4 1 42.6
    -8 4 1 41
    8 4 -1 39.4
    -8 4 1 40.1
    8 4 -1 39.8
    6 -4 -1 18
    6 -4 -1 19.7
    -6 -4 1 19.6
    6 -4 -1 22.7
    -6 -4 1 18.7
    6 -4 -1 18.1
    -6 -4 1 18.3
    -6 -4 1 21.2
    -6 -4 1 19.2
    6 -4 -1 19.2
    -6 4 1 19.1
    6 4 -1 19.6
    6 4 -1 20.1
    -6 4 1 18.6
    -6 4 1 20.7
    6 4 -1 21.8
    -6 4 1 19.8
    -6 4 1 20.9
    6 4 -1 19.5
    6 4 -1 20.5
    4 -4 -1 18.7
    4 -4 -1 17.3
    -4 -4 1 15
    -4 -4 1 17
    -4 -4 1 18.3
    -4 -4 1 16
    4 -4 -1 16.5
    4 -4 -1 16.8
    4 -4 -1 17.5
    -4 -4 1 16.7
    4 4 -1 17
    4 4 -1 17.3
    -4 4 1 17.1
    4 4 -1 18.2
    -4 4 1 18.1
    -4 4 1 18.3
    4 4 -1 17
    4 4 -1 18.9
    4 4 -1 17.9
    -4 4 1 18
    -4 4 1 17.4
    2 -4 -1 53.79
    2 -4 -1 55.59
    2 -4 -1 54.59
    -2 -4 1 55.49
    -2 -4 1 55.79
    -2 -4 1 59.19
    2 -4 -1 56.39
    -2 -4 1 57.19
    2 -4 -1 56.49
    -2 -4 1 56.29
    2 -4 -1 60.89
    2 4 -1 57.09
    2 4 -1 55.69
    -2 4 1 54.59
    -2 4 1 56.89
    -2 4 1 53.39
    -2 4 1 56.49
    -2 4 1 56.99
    2 4 -1 57.29
    2 4 -1 53.09
    2 4 -1 52.39
    2 4 -1 58.09
    -2 4 1 59.29
    0 -4 -1 965.6
    0 -4 -1 987.4
    0 -4 -1 979
    0 -4 -1 972.2
    0 -4 1 927.31
    0 -4 1 927.41
    0 -4 1 1034.4
    0 -4 -1 923.11
    0 -4 -1 980.2
    0 -4 1 967.3
    0 -4 -1 988.5
    0 -4 1 931.91
    0 -4 1 919.81
    0 -4 1 932.01
    0 4 -1 929.41
    0 4 -1 980.9
    0 4 -1 974.6
    0 4 1 975.9
    0 4 1 953.1
    0 4 1 948.41
    0 4 1 981
    0 4 1 986.4
    0 4 -1 940.41
    0 4 -1 965.5
    0 4 -1 986.7
    0 4 1 967.7
    0 4 1 1013.2
    2 -4 1 21.4
    -2 -4 -1 21.2
    2 -4 1 20.3
    2 -4 1 21.3
    -2 -4 -1 20.3
    -2 -4 -1 21.5
    2 -4 1 21.7
    2 -4 1 20.9
    -2 -4 -1 22.9
    -2 -4 -1 21
    2 -4 1 20.9
    -2 4 -1 21.7
    -2 4 -1 21.5
    -2 4 -1 20.2
    2 4 1 21.4
    2 4 1 22.1
    -2 4 -1 22
    2 4 1 21.5
    2 4 1 20.4
    2 4 1 23.2
    2 4 1 20.9
    -2 4 -1 23.1
    -2 4 -1 22.1
    -4 -4 -1 528.25
    -4 -4 -1 522.65
    4 -4 1 514.85
    4 -4 1 509.15
    4 -4 1 548.25
    4 -4 1 524.75
    4 -4 1 498.75
    4 -4 1 527.25
    -4 -4 -1 534.65
    -4 -4 -1 531.95
    4 4 1 487.35
    -4 4 -1 539.45
    -4 4 -1 540.05
    4 4 1 516.15
    4 4 1 523.65
    -4 4 -1 498.15
    -4 4 -1 516.35
    -4 4 -1 505.35
    4 4 1 514.45
    4 4 1 504.25
    4 4 1 527.95
    6 -4 1 0.1
    6 -4 1 0.2
    6 -4 1 0
    6 -4 1 0.1
    -6 -4 -1 -0.1
    -6 -4 -1 0.1
    -6 -4 -1 0.3
    -6 -4 -1 0.4
    6 -4 1 0
    -6 -4 -1 0
    -6 4 -1 -0.2
    -6 4 -1 0.2
    6 4 1 0.1
    6 4 1 -0.1
    6 4 1 -0.2
    -6 4 -1 -0.3
    -6 4 -1 0.5
    6 4 1 0
    6 4 1 0.4
    -6 4 -1 0.4
    6 4 1 0.1
    -6 4 -1 -0.1
    8 -4 1 0.5
    -8 -4 -1 -0.2
    8 -4 1 0.1
    -8 -4 -1 0.5
    -8 -4 -1 -0.1
    8 -4 1 0.5
    -8 -4 -1 0.2
    8 -4 1 -0.3
    8 -4 1 0.4
    -8 -4 -1 0.2
    -8 4 -1 0.8
    -8 4 -1 0.2
    -8 4 -1 0
    8 4 1 0.2
    8 4 1 0.1
    -8 4 -1 0
    -8 4 -1 -0.3
    -8 4 -1 0.2
    8 4 1 0
    8 4 1 0.6
    -10 -4 -1 11.3
    10 -4 1 11.8
    10 -4 1 11
    -10 -4 -1 11.7
    10 -4 1 10.8
    10 -4 1 12.5
    -10 -4 -1 11.5
    -10 -4 -1 11
    -10 -4 -1 11.6
    10 -4 1 12.5
    -10 4 -1 12.2
    10 4 1 11.1
    -10 4 -1 10.8
    -10 4 -1 9.8
    10 4 1 9.8
    10 4 1 10.3
    10 4 1 12
    -10 4 -1 11.6
    12 -4 1 6.5
    12 -4 1 7
    12 -4 1 7
    12 -4 1 7.1
    12 -4 1 7.4
    -12 -4 -1 8.4
    -12 -4 -1 4.6
    -12 -4 -1 4.6
    12 4 1 6.4
    -12 4 -1 4.7
    -12 4 -1 5.4
    -12 4 -1 5.2
    12 4 1 5
    12 4 1 6.9
    -12 4 -1 6.9
    14 -4 1 4.4
    -14 -4 -1 2.6
    -14 -4 -1 3.6
    14 -4 1 2.6
    -14 -4 -1 4
    14 -4 1 3.4
    -14 4 -1 3.9
    14 4 1 2.8
    14 4 1 2.5
    14 4 1 3.9
    -14 4 -1 4.5
    -14 4 -1 5.8
    -14 4 -1 4.2
    16 -4 1 -0.1
    -16 -4 -1 0
    -16 -4 -1 -0.1
    16 -4 1 0.3
    -16 -4 -1 -0.1
    16 4 1 -0.1
    -16 4 -1 0.1
    -16 4 -1 0.5
    -16 4 -1 0.2
    -16 4 -1 0.2
    16 4 1 -0.9
    16 4 1 -0.2
    18 -4 1 0.4
    -18 -4 -1 1.3
    18 -4 1 1.9
    -18 -4 -1 0.9
    -18 -4 -1 1.6
    -18 -4 -1 2.1
    -18 4 -1 1.3
    18 4 1 0.8
    -18 4 -1 1.4
    -18 4 -1 2.1
    -18 4 -1 2.6
    18 4 1 2.2
    -20 -4 -1 -0.2
    -20 -4 -1 0.2
    -20 -4 -1 0.5
    20 -4 1 -0.7
    20 -4 1 0.8
    -20 4 -1 0.3
    20 4 1 0.2
    -20 4 -1 0.4
    -20 4 -1 0.6
    20 4 1 1.1
    -22 -4 -1 -0.4
    -22 -4 -1 -0.6
    22 -4 1 0.8
    -22 -4 -1 -0.2
    22 -4 1 -0.9
    22 4 1 -0.1
    22 4 1 0.7
    -22 4 -1 -0.1
    -22 4 -1 -0.5
    24 -4 1 0.3
    -24 -4 -1 0
    -24 -4 -1 0.6
    24 -4 1 0.4
    -24 4 -1 1
    24 4 1 -0.9
    -26 -4 -1 -0.3
    26 -4 1 0.5
    26 4 1 1.4
    -26 4 -1 -0.7
    25 -5 -1 5.5
    -25 -5 1 4.2
    25 -5 -1 3.7
    -25 5 1 3.4
    25 5 -1 5.6
    25 5 -1 3.7
    -23 -5 1 0
    23 -5 -1 0
    -23 -5 1 1
    23 -5 -1 1
    -23 5 1 1
    23 5 -1 -0.1
    23 5 -1 -0.1
    -21 -5 1 7.2
    21 -5 -1 3.6
    -21 -5 1 6.2
    -21 -5 1 5.3
    21 -5 -1 7.2
    21 5 -1 6
    -21 5 1 6.1
    -21 5 1 5.8
    -21 5 1 5.8
    21 5 -1 6.2
    -19 -5 1 0.3
    -19 -5 1 0.6
    19 -5 -1 0.2
    19 -5 -1 0
    -19 -5 1 0
    -19 -5 1 0.8
    -19 5 1 0
    -19 5 1 1.1
    19 5 -1 0
    -19 5 1 0.5
    19 5 -1 -0.5
    -19 5 1 -0.1
    -17 -5 1 0.3
    17 -5 -1 0
    17 -5 -1 0.5
    17 -5 -1 -0.4
    -17 -5 1 0.2
    17 -5 -1 0.1
    -17 -5 1 0.4
    -17 -5 1 0.5
    -17 5 1 0
    17 5 -1 -0.2
    17 5 -1 -0.5
    -17 5 1 0.5
    -17 5 1 0.5
    -17 5 1 0
    -15 -5 1 50.19
    15 -5 -1 43.7
    -15 -5 1 43.8
    15 -5 -1 47.8
    15 -5 -1 46.8
    15 -5 -1 42.9
    -15 -5 1 48.9
    -15 -5 1 47.3
    15 5 -1 50.29
    -15 5 1 44.6
    -15 5 1 47.5
    15 5 -1 47.2
    -15 5 1 46.9
    -15 5 1 48.3
    13 -5 -1 111.49
    -13 -5 1 115.39
    13 -5 -1 104.79
    -13 -5 1 108.19
    13 -5 -1 101.99
    -13 -5 1 108.99
    13 -5 -1 105.79
    -13 -5 1 96.69
    -13 5 1 112.79
    13 5 -1 109.59
    13 5 -1 101.19
    -13 5 1 115.19
    -13 5 1 110.29
    13 5 -1 103.49
    13 5 -1 102.49
    -13 5 1 111.59
    11 -5 -1 109.59
    -11 -5 1 104.79
    11 -5 -1 125.09
    11 -5 -1 107.19
    11 -5 -1 104.79
    -11 -5 1 113.79
    -11 -5 1 109.69
    11 -5 -1 116.19
    -11 5 1 108.59
    11 5 -1 101.39
    11 5 -1 106.39
    11 5 -1 110.19
    11 5 -1 111.29
    -11 5 1 110.89
    -11 5 1 114.29
    -11 5 1 104.69
    9 -5 -1 22
    9 -5 -1 23.3
    -9 -5 1 22.1
    9 -5 -1 20.8
    -9 -5 1 21.9
    -9 -5 1 21.6
    -9 -5 1 20
    9 -5 -1 22.4
    -9 -5 1 23.8
    9 -5 -1 22
    -9 5 1 23
    -9 5 1 21.2
    -9 5 1 22.2
    9 5 -1 23.3
    9 5 -1 20.6
    9 5 -1 20.5
    9 5 -1 21.5
    -9 5 1 22.2
    7 -5 -1 75.59
    -7 -5 1 74.39
    -7 -5 1 82.39
    7 -5 -1 78.39
    7 -5 -1 74.49
    -7 -5 1 80.09
    -7 -5 1 78.09
    7 -5 -1 72.09
    7 -5 -1 79.29
    -7 -5 1 74.79
    7 5 -1 78.29
    -7 5 1 77.39
    -7 5 1 78.39
    7 5 -1 75.79
    -7 5 1 77.09
    7 5 -1 79.29
    -7 5 1 82.69
    7 5 -1 77.79
    -5 -5 1 596.44
    -5 -5 1 647.94
    5 -5 -1 578.54
    5 -5 -1 602.74
    -5 -5 1 618.74
    5 -5 -1 626.44
    5 -5 -1 582.34
    -5 -5 1 608.74
    -5 -5 1 612.24
    5 -5 -1 603.24
    5 5 -1 586.34
    -5 5 1 611.14
    5 5 -1 638.94
    -5 5 1 580.24
    5 5 -1 602.34
    -5 5 1 605.84
    -5 5 1 599.24
    5 5 -1 610.14
    5 5 -1 599.24
    -5 5 1 601.64
    -3 -5 1 251.57
    -3 -5 1 269.67
    3 -5 -1 263.97
    3 -5 -1 252.07
    3 -5 -1 258.37
    -3 -5 1 251.87
    -3 -5 1 246.78
    3 -5 -1 270.07
    -3 -5 1 257.57
    3 -5 -1 271.87
    3 -5 -1 246.98
    3 5 -1 262.07
    -3 5 1 250.47
    3 5 -1 259.67
    3 5 -1 272.17
    -3 5 1 260.27
    3 5 -1 254.87
    -3 5 1 261.47
    -3 5 1 252.97
    -3 5 1 247.78
    3 5 -1 261.27
    3 5 -1 259.87
    -3 5 1 264.77
    3 5 -1 247.78
    -1 -5 1 19.3
    1 -5 -1 18.5
    -1 -5 1 18.6
    1 -5 -1 18.7
    1 -5 -1 20.4
    -1 -5 1 19.5
    -1 -5 1 19.4
    1 -5 -1 18.5
    1 -5 -1 19.4
    1 -5 -1 19.1
    -1 -5 1 19.1
    -1 -5 1 18.3
    1 -5 -1 17.3
    -1 5 1 19.6
    1 5 -1 18.8
    -1 5 1 18.8
    1 5 -1 18.7
    1 5 -1 18.6
    1 5 -1 19.5
    -1 5 1 18.6
    -1 5 1 19.3
    1 5 -1 18
    1 5 -1 19.3
    -1 5 1 19.1
    -1 5 1 17.3
    -1 -5 -1 345.27
    -1 -5 -1 344.37
    1 -5 1 365.26
    -1 -5 -1 364.96
    1 -5 1 357.76
    -1 -5 -1 346.17
    1 -5 1 361.66
    -1 -5 -1 353.86
    1 -5 1 345.97
    1 -5 1 355.16
    1 -5 1 360.76
    -1 -5 -1 359.96
    1 -5 1 344.37
    1 5 1 349.37
    1 5 1 351.06
    1 5 1 345.47
    -1 5 -1 338.47
    1 5 1 351.56
    1 5 1 346.07
    -1 5 -1 340.37
    -1 5 -1 350.96
    -1 5 -1 351.36
    1 5 1 370.96
    1 5 1 364.66
    -1 5 -1 357.16
    3 -5 1 16.4
    -3 -5 -1 15.9
    -3 -5 -1 16.8
    3 -5 1 15.8
    -3 -5 -1 18.5
    -3 -5 -1 17.1
    3 -5 1 15.7
    -3 -5 -1 16.8
    3 -5 1 16.7
    3 -5 1 16.2
    -3 -5 -1 17.6
    3 -5 1 16.7
    3 5 1 14.8
    3 5 1 17.6
    -3 5 -1 16.2
    -3 5 -1 16.3
    3 5 1 16.7
    -3 5 -1 17.1
    -3 5 -1 16.4
    -3 5 -1 17
    -3 5 -1 18.2
    3 5 1 17.5
    3 5 1 16.9
    3 5 1 15.9
    5 -5 1 5.6
    -5 -5 -1 6
    5 -5 1 5.1
    -5 -5 -1 6.8
    5 -5 1 6.3
    5 -5 1 6.4
    -5 -5 -1 6
    5 -5 1 5
    -5 -5 -1 7.1
    -5 5 -1 6.7
    5 5 1 5.7
    -5 5 -1 6.4
    -5 5 -1 5.7
    -5 5 -1 5.9
    5 5 1 6.2
    5 5 1 6.2
    5 5 1 6.2
    -5 5 -1 5.1
    5 5 1 7.2
    -5 5 -1 4.9
    5 5 1 6.1
    -7 -5 -1 168.58
    -7 -5 -1 178.58
    7 -5 1 171.88
    -7 -5 -1 166.58
    7 -5 1 172.98
    7 -5 1 175.98
    7 -5 1 174.58
    -7 -5 -1 169.38
    -7 -5 -1 173.68
    7 -5 1 182.98
    7 5 1 169.98
    7 5 1 170.78
    -7 5 -1 165.98
    -7 5 -1 176.08
    7 5 1 169.18
    -7 5 -1 182.78
    -7 5 -1 175.58
    -7 5 -1 178.38
    -7 5 -1 165.28
    7 5 1 170.68
    7 5 1 178.98
    -9 -5 -1 58.59
    9 -5 1 58.49
    9 -5 1 57.19
    9 -5 1 57.99
    -9 -5 -1 61.09
    -9 -5 -1 58.59
    9 -5 1 61.59
    9 -5 1 56.19
    -9 -5 -1 57.29
    9 5 1 60.39
    -9 5 -1 60.39
    -9 5 -1 59.59
    -9 5 -1 58.59
    -9 5 -1 61.59
    9 5 1 57.39
    9 5 1 58.39
    9 5 1 61.09
    11 -5 1 171.28
    11 -5 1 180.78
    -11 -5 -1 178.58
    11 -5 1 175.98
    11 -5 1 174.98
    11 -5 1 187.48
    -11 -5 -1 173.78
    -11 -5 -1 166.88
    -11 -5 -1 180.78
    -11 5 -1 176.48
    11 5 1 172.58
    11 5 1 176.28
    -11 5 -1 173.28
    11 5 1 179.78
    -11 5 -1 173.58
    -11 5 -1 178.78
    13 -5 1 72.69
    13 -5 1 69.29
    13 -5 1 70.49
    -13 -5 -1 70.49
    13 -5 1 64.39
    -13 -5 -1 69.89
    13 -5 1 62.19
    13 5 1 75.69
    -13 5 -1 73.09
    13 5 1 70.39
    -13 5 -1 63.99
    -13 5 -1 63.59
    13 5 1 66.69
    -13 5 -1 68.69
    -15 -5 -1 12.3
    -15 -5 -1 10.6
    15 -5 1 10.6
    -15 -5 -1 11
    15 -5 1 12.9
    15 5 1 12.2
    -15 5 -1 11.3
    -15 5 -1 11
    15 5 1 14.2
    -15 5 -1 8.5
    15 5 1 12.4
    -17 -5 -1 8.2
    -17 -5 -1 6.5
    17 -5 1 8.7
    -17 -5 -1 8.5
    -17 -5 -1 7.7
    17 -5 1 5.8
    17 5 1 8.8
    -17 5 -1 6.4
    -17 5 -1 9.2
    17 5 1 7
    -17 5 -1 7.5
    -19 -5 -1 2.7
    -19 -5 -1 2.2
    -19 -5 -1 2.1
    19 -5 1 2.7
    19 -5 1 2.8
    19 5 1 3.4
    19 5 1 2.2
    -19 5 -1 2.3
    -19 5 -1 2.9
    -19 5 -1 2.9
    -19 5 -1 3.5
    -21 -5 -1 1.9
    -21 -5 -1 2.1
    21 -5 1 2.1
    21 -5 1 2.8
    -21 -5 -1 3
    -21 5 -1 0.9
    21 5 1 2
    -21 5 -1 0.4
    21 5 1 1.9
    -21 5 -1 2.5
    23 -5 1 3.6
    -23 -5 -1 2.8
    -23 -5 -1 1.6
    23 -5 1 4.9
    -23 -5 -1 2.7
    -23 5 -1 1.1
    23 5 1 3.4
    -23 5 -1 4.2
    23 5 1 1.9
    25 -5 1 0.4
    25 -5 1 0.3
    -25 -5 -1 2.1
    25 5 1 2.1
    -25 5 -1 0.3
    -26 -6 1 -0.6
    26 -6 -1 -1.2
    26 -6 -1 0
    26 6 -1 -1
    26 6 -1 1.7
    -26 6 1 0
    24 -6 -1 -1.2
    -24 -6 1 1.5
    24 -6 -1 0.1
    24 6 -1 0.4
    24 6 -1 -0.1
    -24 6 1 1.7
    -22 -6 1 0.2
    22 -6 -1 -0.5
    -22 -6 1 -0.7
    22 -6 -1 -0.5
    -22 6 1 0
    22 6 -1 0.5
    22 6 -1 -0.7
    -20 -6 1 3.2
    -20 -6 1 4.4
    20 -6 -1 2.3
    -20 -6 1 4.1
    20 -6 -1 4.1
    -20 6 1 3.9
    20 6 -1 3.7
    -20 6 1 4.1
    20 6 -1 5.2
    -20 6 1 4.6
    -18 -6 1 2.3
    -18 -6 1 1.9
    18 -6 -1 1
    -18 -6 1 0.8
    -18 -6 1 1.6
    18 -6 -1 0.9
    -18 6 1 2.5
    -18 6 1 1.9
    -18 6 1 2
    18 6 -1 1.4
    18 6 -1 1.8
    -18 6 1 1.6
    16 -6 -1 0
    -16 -6 1 0.3
    16 -6 -1 -0.2
    -16 -6 1 0.4
    -16 -6 1 -0.4
    16 -6 -1 -0.4
    -16 -6 1 -0.2
    16 -6 -1 -0.1
    -16 6 1 -0.3
    -16 6 1 -0.4
    16 6 -1 0.3
    -16 6 1 -0.3
    16 6 -1 -0.5
    -16 6 1 0.2
    14 -6 -1 -0.2
    -14 -6 1 -0.4
    14 -6 -1 0.5
    -14 -6 1 -0.5
    -14 -6 1 -0.2
    14 -6 -1 -0.6
    14 -6 -1 0.3
    -14 -6 1 -0.1
    14 6 -1 0.1
    14 6 -1 -0.5
    14 6 -1 -0.1
    -14 6 1 -0.4
    -14 6 1 -0.3
    -14 6 1 0.2
    -14 6 1 0.4
    12 -6 -1 7.2
    -12 -6 1 8.8
    -12 -6 1 7.5
    12 -6 -1 6.7
    -12 -6 1 7.3
    12 -6 -1 5.9
    -12 -6 1 7.2
    -12 -6 1 6.5
    12 -6 -1 6.9
    -12 6 1 8
    12 6 -1 7.8
    12 6 -1 5
    -12 6 1 7.6
    -12 6 1 6.8
    -12 6 1 6.8
    12 6 -1 7.5
    12 6 -1 7.4
    10 -6 -1 13
    -10 -6 1 12.9
    10 -6 -1 13.8
    -10 -6 1 13.1
    -10 -6 1 10.4
    10 -6 -1 12.9
    -10 -6 1 14
    10 -6 -1 12.8
    10 6 -1 12.8
    10 6 -1 15.2
    10 6 -1 13.3
    -10 6 1 13.2
    -10 6 1 14.1
    -10 6 1 11.6
    10 6 -1 14.2
    -10 6 1 14.5
    -8 -6 1 -0.1
    8 -6 -1 0.2
    -8 -6 1 0.1
    -8 -6 1 0.3
    8 -6 -1 0
    8 -6 -1 -0.4
    8 -6 -1 -0.1
    8 -6 -1 0.2
    -8 6 1 0.3
    -8 6 1 0.1
    8 6 -1 -0.3
    8 6 -1 0.2
    8 6 -1 -0.3
    -8 6 1 -0.2
    8 6 -1 0.1
    6 -6 -1 20.4
    -6 -6 1 19.2
    6 -6 -1 19.5
    -6 -6 1 19.2
    6 -6 -1 19.8
    -6 -6 1 21.5
    -6 -6 1 21.4
    6 -6 -1 20.5
    6 6 -1 19
    -6 6 1 21.5
    -6 6 1 20.7
    6 6 -1 20.8
    6 6 -1 21.1
    -6 6 1 20
    6 6 -1 20.5
    -6 6 1 18.7
    6 6 -1 19.1
    6 6 -1 19.8
    4 -6 -1 4.1
    -4 -6 1 3.7
    -4 -6 1 3.9
    -4 -6 1 4
    4 -6 -1 4.8
    -4 -6 1 4.5
    -4 -6 1 4.4
    4 -6 -1 3.7
    4 -6 -1 3.5
    4 -6 -1 5.2
    4 6 -1 3.5
    4 6 -1 4.1
    -4 6 1 5.6
    4 6 -1 3.7
    4 6 -1 3.7
    -4 6 1 4.4
    -4 6 1 4.6
    4 6 -1 4.1
    -4 6 1 4.1
    -4 6 1 4.2
    4 6 -1 4
    2 -6 -1 137.49
    -2 -6 1 137.89
    2 -6 -1 146.39
    2 -6 -1 139.79
    2 -6 -1 134.99
    -2 -6 1 129.79
    2 -6 -1 134.39
    2 -6 -1 132.79
    -2 -6 1 134.09
    -2 -6 1 136.19
    -2 -6 1 135.69
    -2 -6 1 137.39
    -2 6 1 141.99
    2 6 -1 135.89
    -2 6 1 130.09
    -2 6 1 136.59
    2 6 -1 134.99
    2 6 -1 140.59
    -2 6 1 129.59
    2 6 -1 139.49
    2 6 -1 131.29
    2 6 -1 134.59
    2 6 -1 138.39
    -2 6 1 134.09
    -2 6 1 138.49
    0 -6 1 54.49
    0 -6 1 58.89
    0 -6 1 56.39
    0 -6 -1 53.79
    0 -6 -1 53.99
    0 -6 -1 56.19
    0 -6 -1 59.09
    0 -6 1 55.99
    0 -6 1 55.49
    0 -6 -1 55.39
    0 -6 1 54.69
    0 -6 -1 54.89
    0 -6 -1 58.49
    0 6 1 54.49
    0 6 -1 58.49
    0 6 1 53.39
    0 6 -1 52.39
    0 6 -1 58.29
    0 6 1 55.19
    0 6 -1 55.39
    0 6 -1 52.69
    0 6 1 56.49
    0 6 1 54.69
    0 6 -1 56.29
    0 6 1 55.89
    -2 -6 -1 136.09
    -2 -6 -1 142.99
    -2 -6 -1 145.09
    2 -6 1 149.59
    -2 -6 -1 153.48
    2 -6 1 146.49
    2 -6 1 148.99
    -2 -6 -1 144.29
    -2 -6 -1 142.79
    2 -6 1 141.59
    2 -6 1 144.69
    2 -6 1 155.88
    2 -6 1 144.09
    2 6 1 145.59
    2 6 1 153.48
    2 6 1 142.29
    -2 6 -1 144.89
    -2 6 -1 151.38
    -2 6 -1 152.88
    -2 6 -1 144.19
    2 6 1 146.09
    2 6 1 138.09
    -2 6 -1 139.89
    -2 6 -1 153.28
    2 6 1 151.38
    2 6 1 144.69
    4 -6 1 5.3
    4 -6 1 5
    -4 -6 -1 3.9
    4 -6 1 4.3
    -4 -6 -1 4.4
    4 -6 1 5.7
    -4 -6 -1 5
    -4 -6 -1 5.8
    4 -6 1 7
    -4 -6 -1 3.9
    -4 6 -1 5.8
    4 6 1 5.5
    4 6 1 5.3
    4 6 1 6.8
    -4 6 -1 4.3
    4 6 1 5.7
    -4 6 -1 5.1
    -4 6 -1 4.6
    -4 6 -1 5.3
    4 6 1 5.3
    -4 6 -1 5.2
    6 -6 1 7.6
    6 -6 1 7.2
    6 -6 1 7.7
    6 -6 1 8.3
    6 -6 1 7
    -6 -6 -1 8
    -6 -6 -1 8
    -6 -6 -1 6.5
    -6 -6 -1 7.1
    -6 -6 -1 6.4
    -6 6 -1 7
    6 6 1 7.7
    -6 6 -1 7
    -6 6 -1 8.1
    6 6 1 7.7
    6 6 1 6.6
    -6 6 -1 6.3
    -6 6 -1 8.2
    6 6 1 7.3
    6 6 1 8
    8 -6 1 2.2
    8 -6 1 2.8
    -8 -6 -1 2.5
    8 -6 1 2.4
    -8 -6 -1 3.2
    8 -6 1 3.8
    -8 -6 -1 2.7
    8 -6 1 2.2
    -8 -6 -1 2.7
    -8 6 -1 3
    8 6 1 2.8
    8 6 1 2.8
    -8 6 -1 2.2
    -8 6 -1 2.5
    8 6 1 3
    8 6 1 2.8
    -8 6 -1 1.7
    8 6 1 3.3
    -10 -6 -1 0.5
    10 -6 1 0
    10 -6 1 -0.3
    10 -6 1 0
    10 -6 1 0.2
    -10 -6 -1 -0.1
    -10 -6 -1 0.2
    10 -6 1 -0.3
    10 6 1 0
    10 6 1 -0.2
    10 6 1 0.3
    -10 6 -1 0.2
    -10 6 -1 0
    -10 6 -1 0.3
    -10 6 -1 0.1
    10 6 1 0.1
    10 6 1 0.3
    12 -6 1 0.5
    -12 -6 -1 1.6
    -12 -6 -1 0.8
    12 -6 1 1
    12 -6 1 1.7
    -12 -6 -1 1
    -12 -6 -1 0.8
    12 -6 1 2.4
    12 -6 1 1.9
    -12 6 -1 1.3
    12 6 1 1
    -12 6 -1 1.3
    12 6 1 1
    12 6 1 0.9
    -12 6 -1 1.3
    -12 6 -1 1.6
    -14 -6 -1 4.8
    -14 -6 -1 3.6
    14 -6 1 5.1
    -14 -6 -1 5.2
    14 -6 1 4
    14 -6 1 5.7
    14 6 1 3.3
    -14 6 -1 1.6
    -14 6 -1 5.8
    14 6 1 3.8
    -14 6 -1 5.3
    -14 6 -1 5.2
    14 6 1 6.5
    -16 -6 -1 0.4
    -16 -6 -1 0.4
    -16 -6 -1 0.6
    16 -6 1 -0.6
    16 -6 1 -0.1
    16 6 1 0
    -16 6 -1 0.1
    -16 6 -1 -0.2
    16 6 1 0.2
    -16 6 -1 -0.2
    -16 6 -1 0.2
    16 6 1 -0.7
    -18 -6 -1 5.5
    -18 -6 -1 6.3
    18 -6 1 6
    -18 -6 -1 5.3
    18 -6 1 5.2
    -18 6 -1 5.8
    18 6 1 7.8
    -18 6 -1 7.3
    -18 6 -1 5.5
    -18 6 -1 6.1
    18 6 1 7.2
    20 -6 1 0.5
    -20 -6 -1 0.4
    20 -6 1 0.3
    -20 -6 -1 0.4
    -20 -6 -1 0.5
    20 6 1 -0.8
    -20 6 -1 0
    20 6 1 0.4
    -20 6 -1 -0.1
    -20 6 -1 -0.3
    22 -6 1 0.1
    -22 -6 -1 -0.4
    -22 -6 -1 -1.5
    22 -6 1 0.3
    -22 -6 -1 1
    -22 6 -1 1.2
    22 6 1 -1
    -22 6 -1 -0.8
    22 6 1 0
    -24 -6 -1 1.1
    -24 -6 -1 0.3
    24 -6 1 0
    24 -6 1 0.9
    -24 6 -1 0.6
    24 6 1 0
    25 -7 -1 4.4
    25 -7 -1 3.1
    -25 -7 1 3.2
    25 7 -1 4.4
    -25 7 1 2.1
    25 7 -1 2.9
    23 -7 -1 0.5
    -23 -7 1 0.5
    23 -7 -1 1.5
    23 7 -1 1.7
    23 7 -1 1.8
    -23 7 1 0.3
    -21 -7 1 2.2
    21 -7 -1 2
    -21 -7 1 1.5
    21 -7 -1 3
    -21 7 1 3.1
    21 7 -1 2.7
    -21 7 1 0.1
    21 7 -1 3.5
    19 -7 -1 -0.3
    -19 -7 1 -0.1
    -19 -7 1 -0.4
    -19 -7 1 -0.8
    -19 -7 1 -0.4
    19 -7 -1 -0.5
    19 7 -1 0
    -19 7 1 0.4
    -19 7 1 0.2
    19 7 -1 -0.7
    -19 7 1 0
    -17 -7 1 0.1
    -17 -7 1 0
    -17 -7 1 0.2
    17 -7 -1 0
    17 -7 -1 0.4
    17 -7 -1 -0.4
    -17 -7 1 -0.2
    17 7 -1 -0.1
    -17 7 1 0.1
    -17 7 1 0.1
    -17 7 1 -0.2
    17 7 -1 -0.9
    -17 7 1 0.3
    15 -7 -1 5.6
    15 -7 -1 4
    -15 -7 1 4.7
    -15 -7 1 5.4
    15 -7 -1 4.8
    -15 -7 1 3.7
    -15 -7 1 3.9
    15 -7 -1 4.3
    -15 7 1 5
    -15 7 1 2.5
    15 7 -1 2.9
    15 7 -1 6.2
    -15 7 1 4.4
    -13 -7 1 66.09
    -13 -7 1 70.29
    -13 -7 1 71.19
    13 -7 -1 68.99
    -13 -7 1 69.99
    13 -7 -1 66.69
    13 -7 -1 66.69
    -13 -7 1 64.99
    13 -7 -1 71.79
    -13 7 1 67.69
    13 7 -1 72.09
    -13 7 1 68.29
    -13 7 1 70.79
    -13 7 1 71.39
    13 7 -1 71.69
    13 7 -1 68.69
    -11 -7 1 161.88
    11 -7 -1 168.38
    -11 -7 1 168.48
    11 -7 -1 147.59
    11 -7 -1 162.08
    -11 -7 1 156.18
    -11 -7 1 151.18
    11 -7 -1 151.58
    -11 7 1 156.88
    -11 7 1 155.18
    -11 7 1 160.18
    11 7 -1 156.08
    11 7 -1 161.18
    -11 7 1 149.39
    11 7 -1 156.58
    11 7 -1 151.88
    9 -7 -1 26.4
    9 -7 -1 25.1
    -9 -7 1 25.3
    -9 -7 1 25.8
    9 -7 -1 26
    -9 -7 1 25.2
    9 -7 -1 24
    -9 7 1 27.5
    9 7 -1 26.1
    9 7 -1 22.5
    9 7 -1 24.9
    -9 7 1 26
    -9 7 1 25.3
    9 7 -1 23.4
    -9 7 1 20.8
    7 -7 -1 300.27
    7 -7 -1 289.67
    -7 -7 1 297.47
    -7 -7 1 295.77
    7 -7 -1 283.77
    -7 -7 1 290.57
    7 -7 -1 296.67
    7 7 -1 294.57
    7 7 -1 298.27
    -7 7 1 288.37
    -7 7 1 290.07
    7 7 -1 278.87
    -7 7 1 295.97
    -7 7 1 280.97
    7 7 -1 270.97
    7 7 -1 266.17
    7 7 -1 282.87
    -5 -7 1 72.89
    5 -7 -1 72.69
    5 -7 -1 69.29
    -5 -7 1 66.99
    5 -7 -1 67.99
    -5 -7 1 67.09
    5 -7 -1 67.69
    -5 -7 1 69.79
    5 7 -1 69.09
    5 7 -1 65.59
    -5 7 1 71.69
    -5 7 1 68.89
    5 7 -1 71.59
    5 7 -1 68.19
    -5 7 1 67.29
    -5 7 1 65.69
    5 7 -1 68.99
    5 7 -1 67.19
    -5 7 1 69.59
    3 -7 -1 21.5
    -3 -7 1 22.8
    3 -7 -1 22.4
    3 -7 -1 23.3
    -3 -7 1 22.3
    -3 -7 1 22.5
    -3 -7 1 21.6
    3 -7 -1 22
    -3 -7 1 22.3
    3 -7 -1 21.6
    -3 7 1 21.4
    3 7 -1 24.1
    -3 7 1 24.8
    3 7 -1 21.3
    -3 7 1 23.9
    3 7 -1 23.9
    3 7 -1 20.2
    3 7 -1 24
    3 7 -1 23
    -3 7 1 21.4
    -3 7 1 21.2
    1 -7 -1 107.79
    1 -7 -1 101.09
    1 -7 -1 101.99
    -1 -7 1 101.59
    -1 -7 1 98.19
    1 -7 -1 101.49
    1 -7 -1 103.09
    -1 -7 1 100.39
    -1 -7 1 99.49
    1 -7 -1 99.99
    -1 -7 1 94.69
    1 -7 -1 100.99
    -1 7 1 104.99
    -1 7 1 102.29
    -1 7 1 99.39
    1 7 -1 99.89
    1 7 -1 101.69
    1 7 -1 96.69
    1 7 -1 101.69
    1 7 -1 101.79
    -1 7 1 103.09
    -1 7 1 107.69
    1 -7 1 110.69
    -1 -7 -1 99.39
    -1 -7 -1 107.99
    -1 -7 -1 102.49
    1 -7 1 97.09
    -1 -7 -1 104.69
    -1 -7 -1 101.39
    1 -7 1 107.69
    1 -7 1 106.79
    -1 -7 -1 112.49
    1 -7 1 106.79
    1 -7 1 97.89
    1 7 1 101.29
    -1 7 -1 98.69
    1 7 1 102.99
    -1 7 -1 102.19
    1 7 1 102.29
    -1 7 -1 107.09
    1 7 1 100.49
    -1 7 -1 106.19
    1 7 1 101.29
    1 7 1 104.99
    3 -7 1 251.37
    3 -7 1 251.57
    -3 -7 -1 250.17
    -3 -7 -1 240.18
    -3 -7 -1 253.37
    -3 -7 -1 232.18
    -3 -7 -1 238.48
    3 -7 1 253.37
    -3 -7 -1 235.18
    3 -7 1 244.98
    3 -7 1 248.88
    3 -7 1 245.28
    -3 7 -1 247.18
    3 7 1 247.58
    -3 7 -1 235.48
    3 7 1 244.48
    3 7 1 238.68
    3 7 1 239.78
    -3 7 -1 253.77
    3 7 1 238.68
    -3 7 -1 239.98
    3 7 1 252.77
    -3 7 -1 250.37
    5 -7 1 0
    5 -7 1 0.3
    -5 -7 -1 0.3
    5 -7 1 -0.4
    5 -7 1 0.1
    5 -7 1 0.5
    -5 -7 -1 -0.5
    -5 -7 -1 0
    -5 -7 -1 0.2
    -5 7 -1 0.3
    -5 7 -1 -0.3
    -5 7 -1 -0.3
    5 7 1 0.2
    5 7 1 0.5
    5 7 1 0.5
    5 7 1 0.4
    -5 7 -1 0
    5 7 1 -0.2
    -5 7 -1 -0.3
    -7 -7 -1 15.1
    -7 -7 -1 15
    -7 -7 -1 13.8
    -7 -7 -1 14.9
    -7 -7 -1 15.9
    7 -7 1 15.5
    7 -7 1 14.4
    7 -7 1 16.5
    7 -7 1 14
    7 -7 1 16.2
    7 7 1 15
    -7 7 -1 13.5
    -7 7 -1 15.1
    -7 7 -1 15.6
    7 7 1 15.5
    7 7 1 14.4
    7 7 1 13.9
    7 7 1 13.7
    -7 7 -1 14.3
    9 -7 1 29.1
    -9 -7 -1 33.9
    -9 -7 -1 31.5
    9 -7 1 32
    -9 -7 -1 35.2
    -9 -7 -1 30.8
    9 -7 1 32.9
    9 -7 1 33.6
    9 -7 1 33
    9 7 1 34.8
    -9 7 -1 32.6
    -9 7 -1 32.2
    -9 7 -1 31
    9 7 1 31.6
    9 7 1 35.2
    9 7 1 31.9
    9 7 1 33.4
    -9 7 -1 33.9
    11 -7 1 161.88
    11 -7 1 168.88
    11 -7 1 167.58
    -11 -7 -1 165.68
    11 -7 1 155.78
    -11 -7 -1 167.28
    -11 -7 -1 165.78
    11 -7 1 167.88
    -11 7 -1 166.38
    -11 7 -1 165.58
    -11 7 -1 164.08
    -11 7 -1 162.48
    11 7 1 169.68
    11 7 1 159.08
    11 7 1 162.78
    -13 -7 -1 29.1
    13 -7 1 25
    -13 -7 -1 26.3
    13 -7 1 27.1
    -13 -7 -1 26.7
    13 -7 1 26.7
    -13 -7 -1 27.2
    13 -7 1 28.1
    -13 7 -1 24.7
    -13 7 -1 27.7
    13 7 1 25.5
    -13 7 -1 26.5
    13 7 1 25.4
    13 7 1 27.9
    -13 7 -1 26.7
    -15 -7 -1 15.1
    15 -7 1 13.7
    -15 -7 -1 16.6
    -15 -7 -1 15.7
    15 -7 1 15.5
    15 7 1 16.5
    -15 7 -1 18.4
    -15 7 -1 16.4
    -15 7 -1 17.7
    15 7 1 15
    -15 7 -1 15.7
    15 7 1 15.4
    -17 -7 -1 1.4
    -17 -7 -1 2.8
    17 -7 1 1.6
    -17 -7 -1 3.3
    -17 -7 -1 2
    17 -7 1 2.9
    17 7 1 2.1
    -17 7 -1 1.3
    -17 7 -1 2.1
    -17 7 -1 1.3
    -17 7 -1 2.2
    17 7 1 1.9
    19 -7 1 1.5
    19 -7 1 1.8
    -19 -7 -1 1.6
    -19 -7 -1 3.4
    -19 -7 -1 2
    -19 7 -1 1.1
    19 7 1 2.7
    19 7 1 2.1
    -19 7 -1 2.1
    -19 7 -1 2.5
    -19 7 -1 2.6
    21 -7 1 1.4
    21 -7 1 0.3
    -21 -7 -1 1.1
    -21 -7 -1 0.2
    -21 -7 -1 -0.3
    -21 7 -1 0.9
    -21 7 -1 0
    21 7 1 1.6
    21 7 1 0.4
    23 -7 1 1.5
    23 -7 1 0
    -23 -7 -1 -0.4
    -23 -7 -1 -0.3
    23 7 1 -0.3
    -23 7 -1 0.3
    25 -7 1 1.6
    -25 -7 -1 1.1
    25 -7 1 1.2
    -25 7 -1 1.6
    25 7 1 2.8
    24 -8 -1 0.9
    24 -8 -1 1.2
    -24 -8 1 -0.2
    24 8 -1 0.5
    -24 8 1 0.3
    24 8 -1 1.3
    22 -8 -1 5.8
    -22 -8 1 5.6
    22 -8 -1 7.8
    -22 -8 1 4.2
    22 8 -1 7.2
    22 8 -1 5.8
    -22 8 1 5.1
    -20 -8 1 0.5
    20 -8 -1 0.6
    -20 -8 1 0.5
    -20 -8 1 0.9
    20 -8 -1 0.6
    20 8 -1 0.6
    -20 8 1 1.7
    -20 8 1 0.1
    20 8 -1 1.2
    18 -8 -1 2.4
    -18 -8 1 1.6
    -18 -8 1 1.8
    -18 -8 1 2.1
    18 -8 -1 2.4
    -18 -8 1 2.4
    18 8 -1 1.7
    18 8 -1 2.2
    -18 8 1 3.6
    -18 8 1 2.9
    -18 8 1 1
    -18 8 1 0.5
    -16 -8 1 10
    -16 -8 1 9.3
    16 -8 -1 10.9
    16 -8 -1 8
    -16 -8 1 9.1
    -16 -8 1 10
    16 -8 -1 9.2
    16 -8 -1 9.8
    -16 8 1 9.9
    -16 8 1 10.2
    -16 8 1 7.6
    16 8 -1 10.4
    16 8 -1 8
    -16 8 1 7.3
    -14 -8 1 0.7
    -14 -8 1 1.5
    -14 -8 1 0.7
    14 -8 -1 2.1
    14 -8 -1 0
    14 -8 -1 2.2
    -14 -8 1 2.5
    14 -8 -1 2.4
    -14 -8 1 1.7
    14 8 -1 1.4
    -14 8 1 1.7
    -14 8 1 2.4
    14 8 -1 2.4
    -14 8 1 1.1
    -14 8 1 1.5
    -12 -8 1 0.2
    -12 -8 1 0.1
    -12 -8 1 0.1
    12 -8 -1 0.5
    12 -8 -1 0.4
    12 -8 -1 0.8
    -12 -8 1 0.1
    12 -8 -1 0.5
    -12 -8 1 0.7
    -12 8 1 0.4
    12 8 -1 1
    -12 8 1 0
    12 8 -1 -0.1
    12 8 -1 0.1
    -12 8 1 0.2
    -12 8 1 0.5
    10 -8 -1 25.8
    10 -8 -1 26.7
    10 -8 -1 24.3
    10 -8 -1 27.6
    -10 -8 1 24.3
    -10 -8 1 25.3
    -10 -8 1 23.8
    -10 -8 1 24.3
    -10 8 1 25.2
    10 8 -1 27.9
    10 8 -1 26.2
    -10 8 1 27.9
    10 8 -1 27.8
    10 8 -1 27.5
    10 8 -1 29.1
    -10 8 1 24.2
    -10 8 1 27.3
    -8 -8 1 13.1
    8 -8 -1 12.6
    8 -8 -1 14.1
    8 -8 -1 13.3
    8 -8 -1 13.5
    -8 -8 1 12.5
    -8 -8 1 14.7
    8 8 -1 12.2
    8 8 -1 11.9
    8 8 -1 11.6
    -8 8 1 12.4
    -8 8 1 13.6
    8 8 -1 12.9
    -8 8 1 12.2
    8 8 -1 13.4
    8 8 -1 12.9
    -6 -8 1 4.9
    6 -8 -1 5.6
    -6 -8 1 6.7
    6 -8 -1 5.6
    -6 -8 1 6.3
    6 -8 -1 6
    -6 8 1 5.2
    6 8 -1 6.8
    -6 8 1 6.1
    6 8 -1 5.5
    6 8 -1 5.6
    -6 8 1 5.6
    6 8 -1 7.2
    6 8 -1 5.4
    6 8 -1 6
    -6 8 1 5.9
    4 -8 -1 13.3
    4 -8 -1 14.1
    -4 -8 1 16.4
    4 -8 -1 15.8
    -4 -8 1 15.7
    -4 -8 1 15.7
    -4 -8 1 15.4
    4 -8 -1 16.9
    4 -8 -1 16.1
    -4 8 1 16.2
    4 8 -1 16.1
    4 8 -1 15.2
    4 8 -1 15.9
    -4 8 1 16.6
    -4 8 1 15.1
    -4 8 1 15.5
    4 8 -1 16.6
    4 8 -1 16.2
    -4 8 1 15.1
    4 8 -1 16.1
    -2 -8 1 1
    2 -8 -1 1.2
    2 -8 -1 1
    -2 -8 1 0.8
    -2 -8 1 1.3
    2 -8 -1 1.2
    2 -8 -1 1.1
    -2 -8 1 1.5
    -2 -8 1 1.3
    2 -8 -1 1.1
    -2 -8 1 0.9
    2 -8 -1 1
    2 8 -1 1
    -2 8 1 0.6
    -2 8 1 0.9
    2 8 -1 0.9
    2 8 -1 1.1
    -2 8 1 1.5
    2 8 -1 1
    2 8 -1 1.2
    2 8 -1 1.1
    -2 8 1 0.5
    -2 8 1 1
    0 -8 -1 54.19
    0 -8 1 53.69
    0 -8 1 51.89
    0 -8 1 51.79
    0 -8 -1 54.19
    0 -8 -1 51.29
    0 -8 1 52.59
    0 -8 -1 53.69
    0 -8 -1 51.09
    0 -8 -1 51.29
    0 8 1 51.39
    0 8 1 51.09
    0 8 1 51.39
    0 8 1 52.69
    0 8 -1 50.29
    0 8 -1 54.59
    0 8 -1 55.39
    0 8 -1 51.39
    0 8 1 50.99
    0 8 -1 51.29
    2 -8 1 43.2
    -2 -8 -1 45.4
    2 -8 1 46.4
    -2 -8 -1 45.8
    -2 -8 -1 43.8
    2 -8 1 45.4
    2 -8 1 47.2
    -2 -8 -1 43.4
    -2 -8 -1 45.5
    2 -8 1 43.2
    -2 -8 -1 47.3
    2 -8 1 47.5
    2 8 1 46.7
    2 8 1 45.4
    -2 8 -1 44.3
    2 8 1 43.1
    -2 8 -1 44.7
    -2 8 -1 45.6
    -2 8 -1 45.4
    2 8 1 43.5
    2 8 1 47.1
    2 8 1 46.2
    -4 -8 -1 60.19
    4 -8 1 58.29
    -4 -8 -1 56.49
    4 -8 1 58.49
    4 -8 1 60.09
    -4 -8 -1 62.69
    4 -8 1 57.89
    4 -8 1 58.19
    -4 -8 -1 57.09
    -4 -8 -1 60.59
    -4 8 -1 62.49
    -4 8 -1 61.79
    4 8 1 60.59
    4 8 1 59.79
    -4 8 -1 61.09
    -4 8 -1 58.29
    4 8 1 60.39
    4 8 1 56.49
    4 8 1 58.49
    4 8 1 60.49
    6 -8 1 0.5
    6 -8 1 0.3
    6 -8 1 -0.2
    -6 -8 -1 0.2
    -6 -8 -1 0.5
    -6 -8 -1 0
    -6 -8 -1 0.1
    6 -8 1 -0.2
    6 -8 1 0.2
    -6 8 -1 0.3
    -6 8 -1 0.4
    6 8 1 0.9
    6 8 1 0.4
    6 8 1 0.4
    6 8 1 0.5
    6 8 1 0.3
    6 8 1 0.5
    -6 8 -1 0.5
    -6 8 -1 0.6
    8 -8 1 0.3
    -8 -8 -1 0.7
    -8 -8 -1 0.5
    8 -8 1 0.7
    -8 -8 -1 0.4
    -8 -8 -1 0.8
    8 -8 1 0.1
    8 -8 1 0.5
    8 -8 1 0.8
    8 8 1 0.1
    8 8 1 0.7
    -8 8 -1 1
    -8 8 -1 0.8
    8 8 1 0.2
    8 8 1 1.1
    8 8 1 0.8
    -8 8 -1 0.6
    10 -8 1 8.7
    10 -8 1 7.4
    -10 -8 -1 8.7
    -10 -8 -1 7.3
    10 -8 1 10.2
    -10 -8 -1 9.5
    -10 -8 -1 8.2
    10 -8 1 8
    -10 8 -1 9.9
    -10 8 -1 9.5
    10 8 1 8.8
    -10 8 -1 8.3
    10 8 1 8.5
    -10 8 -1 6.4
    10 8 1 9.1
    12 -8 1 0
    12 -8 1 0.3
    -12 -8 -1 0.3
    12 -8 1 0
    12 -8 1 -0.1
    -12 -8 -1 0
    -12 -8 -1 0.8
    12 8 1 0.9
    -12 8 -1 0
    12 8 1 0.8
    -12 8 -1 0.1
    -12 8 -1 -0.1
    12 8 1 -0.2
    -12 8 -1 0
    14 -8 1 -0.2
    -14 -8 -1 0.5
    14 -8 1 -0.1
    -14 -8 -1 0.7
    -14 -8 -1 0.1
    -14 -8 -1 0.7
    14 -8 1 0.2
    -14 8 -1 -0.5
    14 8 1 0
    14 8 1 0.4
    -14 8 -1 0.2
    -14 8 -1 -0.3
    14 8 1 -0.8
    -14 8 -1 0.5
    16 -8 1 2
    -16 -8 -1 2.3
    -16 -8 -1 3
    -16 -8 -1 2.8
    16 -8 1 2.3
    -16 8 -1 3.2
    -16 8 -1 1.5
    -16 8 -1 2.2
    16 8 1 3.2
    -16 8 -1 3.2
    16 8 1 3
    18 -8 1 2.7
    -18 -8 -1 2.9
    -18 -8 -1 2.7
    18 -8 1 3.2
    -18 -8 -1 1.7
    -18 8 -1 2.7
    -18 8 -1 3.8
    -18 8 -1 2.3
    18 8 1 2.7
    18 8 1 1.6
    -18 8 -1 3.7
    -20 -8 -1 1.2
    20 -8 1 4.4
    -20 -8 -1 4.1
    20 -8 1 3.7
    -20 -8 -1 4.4
    -20 8 -1 5.9
    20 8 1 5.2
    20 8 1 2.7
    -20 8 -1 5
    22 -8 1 -0.7
    -22 -8 -1 0.2
    -22 -8 -1 -0.5
    22 -8 1 0
    -22 -8 -1 0.9
    -22 8 -1 -0.4
    22 8 1 1.5
    -24 -8 -1 0
    24 -8 1 0.9
    24 -8 1 -0.1
    -24 -8 -1 0
    -24 8 -1 -0.4
    24 8 1 -0.4
    25 -9 -1 5.1
    -25 -9 1 4.7
    25 -9 -1 4
    25 9 -1 2.3
    -25 9 1 2.3
    -23 -9 1 2.4
    23 -9 -1 -0.9
    23 -9 -1 1.9
    -23 9 1 0.2
    23 9 -1 1
    23 9 -1 0.9
    21 -9 -1 9.8
    -21 -9 1 9.2
    -21 -9 1 7.9
    21 -9 -1 10.7
    21 9 -1 7.6
    21 9 -1 9.3
    -21 9 1 7.5
    19 -9 -1 14.6
    19 -9 -1 14.9
    -19 -9 1 15.5
    -19 -9 1 12.8
    -19 -9 1 16.5
    -19 9 1 12.5
    19 9 -1 15.7
    -19 9 1 13
    19 9 -1 13.8
    -17 -9 1 1.5
    -17 -9 1 2.5
    17 -9 -1 2.3
    -17 -9 1 3.2
    17 -9 -1 2.4
    -17 -9 1 3
    17 9 -1 2.6
    -17 9 1 1.7
    -17 9 1 1.6
    -17 9 1 1.7
    -17 9 1 2.2
    17 9 -1 2.1
    15 -9 -1 25.4
    -15 -9 1 27.4
    -15 -9 1 27.4
    -15 -9 1 27.5
    -15 -9 1 27.3
    -15 -9 1 27.1
    15 -9 -1 25.2
    15 -9 -1 24.3
    15 -9 -1 29.8
    -15 9 1 25.8
    -15 9 1 29
    15 9 -1 26
    -15 9 1 30.4
    15 9 -1 27.2
    -15 9 1 27.5
    13 -9 -1 18
    -13 -9 1 22.3
    -13 -9 1 17.7
    13 -9 -1 23.1
    -13 -9 1 25.3
    13 -9 -1 21.2
    -13 -9 1 20.8
    13 -9 -1 20.1
    -13 -9 1 21.6
    -13 9 1 23.5
    -13 9 1 19.5
    13 9 -1 21.8
    -13 9 1 20.9
    -13 9 1 20.8
    13 9 -1 23.1
    13 9 -1 23.8
    -11 -9 1 5.7
    11 -9 -1 5.6
    11 -9 -1 5.2
    11 -9 -1 8.6
    -11 -9 1 5.8
    11 -9 -1 7.1
    -11 -9 1 8.1
    -11 -9 1 6.5
    -11 9 1 6.1
    11 9 -1 5.8
    11 9 -1 9
    -11 9 1 6.7
    11 9 -1 5.4
    -11 9 1 6
    11 9 -1 6.8
    11 9 -1 6.1
    -11 9 1 7.3
    -9 -9 1 -0.2
    -9 -9 1 0
    9 -9 -1 0
    -9 -9 1 0.3
    9 -9 -1 -0.4
    9 -9 -1 0.2
    9 -9 -1 0
    9 9 -1 -0.3
    -9 9 1 -0.3
    9 9 -1 0.1
    -9 9 1 0.4
    -9 9 1 0.2
    9 9 -1 0.4
    9 9 -1 0.7
    9 9 -1 0.2
    9 9 -1 0.5
    -7 -9 1 0.3
    7 -9 -1 0.6
    7 -9 -1 0
    -7 -9 1 0.4
    -7 -9 1 0.3
    7 -9 -1 0
    -7 9 1 -0.2
    7 9 -1 0.5
    7 9 -1 -0.4
    -7 9 1 1
    -7 9 1 0
    7 9 -1 0
    7 9 -1 0.1
    7 9 -1 -0.1
    7 9 -1 0.5
    -5 -9 1 4.8
    5 -9 -1 5.4
    -5 -9 1 3.6
    -5 -9 1 6
    5 -9 -1 5.2
    5 -9 -1 6.3
    5 9 -1 4.5
    5 9 -1 5
    5 9 -1 6.3
    -5 9 1 6.8
    -5 9 1 6.3
    -5 9 1 4.5
    -5 9 1 4.7
    5 9 -1 5.6
    5 9 -1 4.6
    5 9 -1 5.8
    -3 -9 1 21.7
    3 -9 -1 24.2
    3 -9 -1 20.1
    3 -9 -1 22.6
    -3 -9 1 21.3
    3 -9 -1 23.2
    3 -9 -1 22.4
    -3 -9 1 22.6
    -3 -9 1 22.5
    -3 -9 1 22.5
    3 9 -1 23
    -3 9 1 22.8
    3 9 -1 23.1
    3 9 -1 22.5
    -3 9 1 21.9
    3 9 -1 22
    -3 9 1 20.9
    -3 9 1 23.2
    3 9 -1 22.6
    3 9 -1 23.4
    -3 9 1 21.9
    1 -9 -1 99.39
    1 -9 -1 92.39
    1 -9 -1 101.09
    1 -9 -1 97.09
    -1 -9 1 96.49
    -1 -9 1 98.89
    -1 -9 1 99.49
    1 -9 -1 95.29
    -1 -9 1 102.09
    1 9 -1 95.99
    1 9 -1 97.89
    1 9 -1 95.49
    -1 9 1 95.89
    1 9 -1 101.39
    -1 9 1 98.89
    -1 9 1 101.39
    1 9 -1 97.09
    -1 9 1 93.89
    1 9 -1 96.89
    -1 9 1 93.19
    -1 -9 -1 20.6
    1 -9 1 20
    1 -9 1 21.6
    -1 -9 -1 23.7
    1 -9 1 21.1
    1 -9 1 21.5
    -1 -9 -1 22.1
    -1 -9 -1 22.1
    1 -9 1 20.4
    -1 -9 -1 20.8
    1 9 1 20.9
    -1 9 -1 20.7
    1 9 1 20.5
    1 9 1 21.2
    1 9 1 21.9
    -1 9 -1 20.7
    1 9 1 20.3
    1 9 1 21
    -1 9 -1 22.4
    -1 9 -1 20.9
    -3 -9 -1 77.79
    3 -9 1 76.59
    3 -9 1 75.09
    -3 -9 -1 76.79
    -3 -9 -1 78.99
    3 -9 1 78.09
    3 -9 1 78.29
    3 -9 1 72.09
    3 -9 1 80.09
    -3 -9 -1 77.59
    3 9 1 79.39
    3 9 1 78.89
    -3 9 -1 83.89
    3 9 1 80.69
    3 9 1 80.29
    3 9 1 72.59
    3 9 1 76.99
    -3 9 -1 74.39
    -3 9 -1 75.69
    5 -9 1 19.1
    -5 -9 -1 19.6
    -5 -9 -1 19.1
    5 -9 1 18.9
    -5 -9 -1 19.7
    -5 -9 -1 18.3
    5 -9 1 20.4
    5 -9 1 20.7
    5 -9 1 19.7
    -5 9 -1 19.5
    5 9 1 19.9
    5 9 1 19
    5 9 1 18.4
    -5 9 -1 19.3
    5 9 1 19.7
    5 9 1 18
    -5 9 -1 19.1
    5 9 1 18.9
    -5 9 -1 19.3
    7 -9 1 37.6
    -7 -9 -1 39.8
    -7 -9 -1 37.3
    7 -9 1 38.9
    7 -9 1 38.9
    -7 -9 -1 36.9
    7 -9 1 40
    7 9 1 39
    7 9 1 39.8
    7 9 1 38.8
    -7 9 -1 35.7
    -7 9 -1 38.4
    7 9 1 36.7
    -7 9 -1 38.2
    -7 9 -1 41.7
    7 9 1 36
    7 9 1 36.9
    -9 -9 -1 34.9
    -9 -9 -1 34.5
    -9 -9 -1 35.1
    9 -9 1 36.7
    9 -9 1 36.9
    9 -9 1 31.5
    9 -9 1 35.6
    -9 -9 -1 33.2
    9 9 1 36.6
    9 9 1 33.4
    -9 9 -1 33.7
    9 9 1 34.9
    -9 9 -1 32.4
    -9 9 -1 33.3
    -11 -9 -1 74.49
    11 -9 1 72.89
    11 -9 1 69.39
    -11 -9 -1 76.59
    -11 -9 -1 70.09
    11 -9 1 75.49
    11 -9 1 69.79
    -11 -9 -1 75.49
    -11 9 -1 74.49
    -11 9 -1 73.49
    11 9 1 71.79
    11 9 1 66.39
    -11 9 -1 72.79
    -11 9 -1 71.79
    11 9 1 69.99
    -13 -9 -1 2.1
    -13 -9 -1 1.5
    -13 -9 -1 0.3
    13 -9 1 1.2
    13 -9 1 1.9
    13 -9 1 1.7
    13 -9 1 1.3
    -13 9 -1 1.5
    13 9 1 1.9
    -13 9 -1 1.4
    13 9 1 1.4
    -13 9 -1 0.9
    13 9 1 1.1
    -13 9 -1 1.9
    -15 -9 -1 0.5
    -15 -9 -1 1
    15 -9 1 0.8
    -15 -9 -1 1.3
    -15 -9 -1 -0.2
    15 -9 1 1.1
    -15 9 -1 0.3
    -15 9 -1 -0.1
    -15 9 -1 0.1
    15 9 1 1.5
    -15 9 -1 1.4
    15 9 1 0.4
    -17 -9 -1 7.9
    17 -9 1 8.1
    17 -9 1 8
    -17 -9 -1 6.5
    -17 -9 -1 6.8
    -17 9 -1 7.8
    -17 9 -1 9.9
    -17 9 -1 7.7
    17 9 1 8
    -17 9 -1 9.2
    17 9 1 7.4
    -19 -9 -1 10.9
    -19 -9 -1 7.2
    -19 -9 -1 9.6
    19 -9 1 9.5
    19 -9 1 7.9
    -19 9 -1 10
    19 9 1 7.6
    19 9 1 10.3
    -19 9 -1 7.7
    21 -9 1 2.5
    -21 -9 -1 2.5
    -21 -9 -1 2.3
    21 -9 1 2.2
    -21 -9 -1 3.6
    -21 9 -1 2.5
    21 9 1 1.8
    21 9 1 1.9
    23 -9 1 1.3
    -23 -9 -1 2
    23 -9 1 1.6
    -23 -9 -1 0.4
    -23 9 -1 2.9
    23 9 1 0.9
    24 -10 -1 0
    -24 -10 1 0.9
    24 -10 -1 0.3
    24 10 -1 0.5
    -24 10 1 -1
    24 10 -1 0.6
    22 -10 -1 -0.1
    22 -10 -1 0
    -22 -10 1 0.4
    22 10 -1 -0.6
    22 10 -1 -0.3
    -22 10 1 -0.9
    -20 -10 1 -0.6
    20 -10 -1 0.1
    20 -10 -1 0.9
    -20 -10 1 -0.1
    20 10 -1 -0.3
    20 10 -1 1.1
    -20 10 1 1.2
    -20 10 1 0.2
    -18 -10 1 4.5
    -18 -10 1 4.5
    -18 -10 1 5.3
    18 -10 -1 5.4
    18 -10 -1 6.2
    -18 10 1 6.4
    18 10 -1 4.7
    -18 10 1 6.5
    18 10 -1 6.4
    16 -10 -1 2.6
    -16 -10 1 1.5
    -16 -10 1 1.9
    16 -10 -1 1.9
    -16 -10 1 2.5
    -16 -10 1 2.8
    16 10 -1 2.8
    -16 10 1 1.7
    -16 10 1 1.6
    -16 10 1 2.6
    -16 10 1 2.2
    16 10 -1 2.3
    14 -10 -1 6
    -14 -10 1 5.2
    -14 -10 1 6.6
    -14 -10 1 7
    14 -10 -1 4.6
    14 -10 -1 7.4
    14 -10 -1 6.5
    -14 -10 1 6.2
    -14 -10 1 6.8
    -14 10 1 6.7
    -14 10 1 7.1
    14 10 -1 5.4
    -14 10 1 4.5
    14 10 -1 5.6
    -14 10 1 5.3
    -12 -10 1 0.8
    -12 -10 1 0.4
    12 -10 -1 -0.3
    -12 -10 1 0.9
    -12 -10 1 0.2
    12 -10 -1 -0.6
    12 -10 -1 0.9
    12 -10 -1 0.4
    -12 10 1 0.5
    12 10 -1 0.5
    12 10 -1 0.9
    12 10 -1 0.5
    -12 10 1 0.8
    -12 10 1 0.5
    -12 10 1 -0.1
    10 -10 -1 36.7
    -10 -10 1 33.7
    -10 -10 1 37.2
    -10 -10 1 37.9
    10 -10 -1 34.8
    10 -10 -1 37.2
    10 -10 -1 33.7
    10 10 -1 37.7
    -10 10 1 34.1
    10 10 -1 32.9
    10 10 -1 35.5
    -10 10 1 35.5
    10 10 -1 33.9
    10 10 -1 37.1
    -10 10 1 34.2
    8 -10 -1 2.7
    8 -10 -1 4
    -8 -10 1 3.2
    8 -10 -1 3.4
    8 -10 -1 5.1
    -8 -10 1 3.6
    -8 -10 1 2.7
    -8 10 1 3
    8 10 -1 3.7
    8 10 -1 4
    -8 10 1 3
    8 10 -1 2.9
    8 10 -1 2.4
    -8 10 1 4.1
    8 10 -1 3.8
    6 -10 -1 53.99
    6 -10 -1 53.29
    -6 -10 1 46.4
    6 -10 -1 52.79
    -6 -10 1 49.2
    -6 -10 1 53.19
    6 10 -1 50.49
    6 10 -1 54.99
    6 10 -1 50.79
    -6 10 1 49.3
    6 10 -1 49.6
    6 10 -1 48.3
    -6 10 1 50.49
    -6 10 1 47.1
    -6 10 1 50.09
    6 10 -1 48.1
    -4 -10 1 93.39
    4 -10 -1 94.39
    -4 -10 1 85.79
    -4 -10 1 93.29
    4 -10 -1 86.39
    4 -10 -1 93.79
    4 -10 -1 90.19
    4 -10 -1 92.99
    -4 10 1 91.69
    4 10 -1 92.59
    -4 10 1 88.39
    -4 10 1 96.59
    -4 10 1 87.09
    4 10 -1 88.69
    4 10 -1 97.09
    4 10 -1 96.09
    4 10 -1 97.89
    2 -10 -1 3
    2 -10 -1 2.9
    -2 -10 1 3.1
    -2 -10 1 2.7
    2 -10 -1 3.3
    -2 -10 1 3.3
    -2 -10 1 2.5
    -2 -10 1 2.9
    2 -10 -1 2.8
    2 -10 -1 3.1
    2 10 -1 3.2
    2 10 -1 2.7
    -2 10 1 2.9
    -2 10 1 4.2
    2 10 -1 2.7
    2 10 -1 2.4
    -2 10 1 1
    -2 10 1 2.9
    2 10 -1 3.5
    2 10 -1 2.6
    -2 10 1 3.5
    0 -10 1 20.8
    0 -10 1 20.1
    0 -10 -1 21.3
    0 -10 -1 20.2
    0 -10 1 20.1
    0 -10 1 21.4
    0 -10 -1 19.7
    0 -10 -1 21.7
    0 -10 -1 21.5
    0 10 1 21.6
    0 10 1 19.7
    0 10 -1 19.9
    0 10 -1 21.9
    0 10 1 20.6
    0 10 1 18.9
    0 10 -1 22.6
    0 10 -1 19.1
    0 10 1 21.7
    -2 -10 -1 -0.3
    2 -10 1 0.5
    -2 -10 -1 0.2
    2 -10 1 -0.1
    2 -10 1 0.1
    2 -10 1 -0.4
    -2 -10 -1 -0.3
    -2 -10 -1 -0.1
    2 -10 1 0
    2 10 1 0
    2 10 1 -0.1
    -2 10 -1 -0.1
    -2 10 -1 -0.2
    2 10 1 0.2
    2 10 1 -0.2
    2 10 1 0.6
    2 10 1 -0.1
    -2 10 -1 0
    -4 -10 -1 31.3
    -4 -10 -1 30.2
    4 -10 1 29.9
    -4 -10 -1 31
    4 -10 1 29.5
    4 -10 1 24.8
    4 -10 1 29.5
    4 -10 1 33.4
    -4 -10 -1 29.3
    -4 10 -1 29.7
    -4 10 -1 31.3
    -4 10 -1 29.7
    4 10 1 30.1
    4 10 1 29.7
    4 10 1 31.7
    4 10 1 30.1
    4 10 1 31
    -4 10 -1 33.8
    4 10 1 30.7
    6 -10 1 0.5
    6 -10 1 0.8
    6 -10 1 0.9
    -6 -10 -1 0.5
    -6 -10 -1 0.8
    -6 -10 -1 0.3
    6 -10 1 0.5
    6 10 1 0.7
    6 10 1 0.4
    -6 10 -1 0.3
    6 10 1 0.7
    -6 10 -1 0.4
    -6 10 -1 0
    6 10 1 1.2
    -6 10 -1 0.3
    6 10 1 0.4
    6 10 1 0.6
    -8 -10 -1 20
    8 -10 1 19.3
    8 -10 1 20.7
    8 -10 1 21.8
    -8 -10 -1 20.8
    8 -10 1 24.1
    8 10 1 20.2
    -8 10 -1 19.4
    -8 10 -1 21.2
    -8 10 -1 21.8
    8 10 1 21.3
    8 10 1 21.1
    8 10 1 20.7
    -8 10 -1 20.4
    8 10 1 21
    10 -10 1 1.6
    10 -10 1 1.5
    10 -10 1 3
    -10 -10 -1 1.9
    10 -10 1 1.2
    -10 -10 -1 2.7
    -10 -10 -1 1.4
    -10 -10 -1 1.4
    -10 10 -1 2.9
    10 10 1 1.1
    -10 10 -1 2.5
    10 10 1 2.2
    10 10 1 2.5
    -10 10 -1 1.7
    -10 10 -1 2.6
    12 -10 1 23.8
    -12 -10 -1 25.5
    -12 -10 -1 22.7
    -12 -10 -1 28.3
    12 -10 1 29.2
    12 -10 1 23.8
    -12 -10 -1 26.3
    12 -10 1 28
    -12 10 -1 27.7
    -12 10 -1 26.7
    12 10 1 27.2
    12 10 1 26.8
    -12 10 -1 24.5
    12 10 1 25.7
    14 -10 1 0.5
    14 -10 1 -0.4
    -14 -10 -1 0.1
    -14 -10 -1 -0.1
    14 -10 1 -0.5
    -14 -10 -1 -0.3
    -14 10 -1 1
    -14 10 -1 -0.4
    -14 10 -1 -0.5
    14 10 1 -0.3
    14 10 1 -0.5
    -16 -10 -1 4.1
    -16 -10 -1 3.8
    16 -10 1 4.2
    -16 -10 -1 3.1
    16 -10 1 3.1
    -16 -10 -1 3.2
    -16 10 -1 3.3
    -16 10 -1 3.2
    16 10 1 4.3
    16 10 1 2.8
    -16 10 -1 3.6
    -18 -10 -1 -0.1
    18 -10 1 -0.6
    -18 -10 -1 1.1
    18 -10 1 0.3
    -18 -10 -1 0.3
    18 10 1 -0.2
    -18 10 -1 -0.2
    18 10 1 -1
    -18 10 -1 -0.4
    20 -10 1 1.1
    -20 -10 -1 -0.6
    -20 -10 -1 1.3
    -20 -10 -1 -0.3
    20 -10 1 0.5
    20 10 1 0.7
    20 10 1 0.6
    -20 10 -1 0.5
    22 -10 1 1.2
    -22 -10 -1 1.2
    22 -10 1 1.6
    -22 -10 -1 0.4
    -22 10 -1 1.1
    22 10 1 1
    -24 -10 -1 -0.3
    24 -10 1 0.9
    24 -10 1 0.2
    -24 10 -1 -1
    24 10 1 0
    -23 -11 1 3.3
    23 -11 -1 2.3
    23 -11 -1 2.1
    23 11 -1 2.4
    -23 11 1 2.7
    23 11 -1 2.7
    21 -11 -1 7
    21 -11 -1 10.2
    -21 -11 1 8
    21 11 -1 8.2
    -21 11 1 5.4
    21 11 -1 9
    -19 -11 1 6.2
    19 -11 -1 5
    -19 -11 1 5.3
    19 -11 -1 7.9
    -19 11 1 6.2
    -19 11 1 7.1
    19 11 -1 6.6
    19 11 -1 7.1
    17 -11 -1 11.8
    -17 -11 1 16.2
    -17 -11 1 14.7
    -17 -11 1 14.6
    17 -11 -1 13.3
    -17 -11 1 15.3
    -17 11 1 16.5
    17 11 -1 10.9
    -17 11 1 12.4
    17 11 -1 13
    -15 -11 1 32.1
    -15 -11 1 30.9
    15 -11 -1 29.4
    15 -11 -1 31.8
    -15 -11 1 30.1
    -15 -11 1 32.2
    -15 -11 1 33.4
    -15 11 1 38.8
    -15 11 1 30
    15 11 -1 28.6
    -15 11 1 29.4
    -15 11 1 31.8
    13 -11 -1 13.1
    -13 -11 1 13.9
    13 -11 -1 12.6
    -13 -11 1 14.8
    13 -11 -1 13.1
    -13 -11 1 13.9
    13 -11 -1 14.4
    -13 -11 1 16.8
    13 11 -1 13
    -13 11 1 13.2
    13 11 -1 14.8
    -13 11 1 11.3
    -13 11 1 13.6
    -13 11 1 13.4
    -11 -11 1 20.1
    11 -11 -1 23.2
    11 -11 -1 23.4
    -11 -11 1 22.3
    11 -11 -1 21.2
    11 -11 -1 22.6
    -11 -11 1 23.5
    11 11 -1 24.2
    -11 11 1 22.6
    11 11 -1 21.4
    11 11 -1 24.6
    11 11 -1 23.7
    11 11 -1 23.5
    -11 11 1 22
    -11 11 1 25.1
    9 -11 -1 23.9
    9 -11 -1 25.6
    9 -11 -1 25.9
    -9 -11 1 27.1
    -9 -11 1 25.1
    9 -11 -1 25.2
    -9 -11 1 23
    9 11 -1 23.3
    9 11 -1 24.5
    -9 11 1 24.2
    9 11 -1 23.2
    -9 11 1 25.9
    9 11 -1 21.4
    -9 11 1 22.4
    9 11 -1 25
    -7 -11 1 4.1
    7 -11 -1 2.9
    7 -11 -1 3.5
    -7 -11 1 3.2
    -7 -11 1 2.8
    7 -11 -1 3.8
    7 11 -1 3.9
    7 11 -1 2.8
    -7 11 1 3.5
    -7 11 1 1.6
    -7 11 1 3.6
    7 11 -1 2.1
    7 11 -1 3
    -7 11 1 2.9
    7 11 -1 3
    -5 -11 1 0.5
    5 -11 -1 0.8
    5 -11 -1 0.9
    -5 -11 1 1.5
    -5 -11 1 0.1
    5 -11 -1 0.8
    5 -11 -1 0.2
    5 -11 -1 1.1
    5 11 -1 0.4
    5 11 -1 0
    -5 11 1 0.2
    5 11 -1 0.5
    5 11 -1 0.2
    5 11 -1 0.6
    -5 11 1 1.6
    -5 11 1 0.8
    -5 11 1 0.8
    3 -11 -1 66.99
    3 -11 -1 66.59
    -3 -11 1 62.89
    3 -11 -1 62.19
    -3 -11 1 67.69
    -3 -11 1 67.69
    -3 -11 1 69.89
    3 -11 -1 63.79
    -3 -11 1 68.09
    3 -11 -1 66.39
    3 11 -1 65.09
    -3 11 1 68.09
    3 11 -1 62.79
    3 11 -1 61.59
    3 11 -1 66.99
    -3 11 1 63.59
    -3 11 1 64.89
    -3 11 1 63.39
    3 11 -1 66.09
    1 -11 -1 166.28
    1 -11 -1 165.18
    -1 -11 1 181.38
    -1 -11 1 167.98
    -1 -11 1 158.38
    -1 -11 1 174.48
    1 -11 -1 164.98
    1 -11 -1 152.38
    -1 -11 1 168.88
    1 -11 -1 171.18
    1 11 -1 169.38
    1 11 -1 169.38
    1 11 -1 172.38
    -1 11 1 165.48
    -1 11 1 177.08
    -1 11 1 166.28
    -1 11 1 166.08
    -1 11 1 180.98
    1 11 -1 176.18
    1 11 -1 172.38
    1 -11 1 22.8
    1 -11 1 23.1
    1 -11 1 23.5
    -1 -11 -1 22.7
    -1 -11 -1 25
    -1 -11 -1 22.5
    -1 -11 -1 22.4
    1 -11 1 22.4
    -1 -11 -1 23.4
    1 11 1 24.2
    1 11 1 22.7
    1 11 1 24.1
    1 11 1 22.9
    -1 11 -1 22.3
    -1 11 -1 23.4
    -1 11 -1 22.2
    1 11 1 24.2
    -1 11 -1 23.6
    3 -11 1 10.1
    -3 -11 -1 9.1
    3 -11 1 10.6
    -3 -11 -1 8.3
    -3 -11 -1 10.3
    3 -11 1 11.2
    3 -11 1 10.7
    3 -11 1 10.9
    -3 -11 -1 9.6
    -3 11 -1 9.2
    3 11 1 10.3
    -3 11 -1 11.5
    3 11 1 10.3
    -3 11 -1 12.1
    3 11 1 8.7
    3 11 1 11.4
    3 11 1 12.1
    3 11 1 10.4
    -5 -11 -1 18.2
    -5 -11 -1 17.9
    5 -11 1 19.4
    5 -11 1 19.6
    -5 -11 -1 20.4
    5 -11 1 19.7
    5 -11 1 20.3
    5 -11 1 19.7
    -5 -11 -1 19.4
    -5 11 -1 20.4
    -5 11 -1 18.9
    -5 11 -1 18
    5 11 1 16.8
    5 11 1 19.6
    5 11 1 19.1
    5 11 1 17.2
    -5 11 -1 17.8
    5 11 1 21.1
    5 11 1 18.7
    -7 -11 -1 11.5
    -7 -11 -1 11
    7 -11 1 14.5
    7 -11 1 14.3
    -7 -11 -1 14.2
    7 -11 1 13
    7 -11 1 13.5
    -7 11 -1 14.3
    -7 11 -1 15.1
    7 11 1 14
    -7 11 -1 15.3
    7 11 1 12.1
    7 11 1 13.2
    7 11 1 13.4
    7 11 1 13.9
    -7 11 -1 11.8
    -9 -11 -1 9.8
    9 -11 1 10.4
    9 -11 1 10.9
    9 -11 1 9.9
    -9 -11 -1 12.3
    -9 -11 -1 10.9
    9 -11 1 12.2
    -9 11 -1 15.3
    9 11 1 12.4
    9 11 1 12.4
    -9 11 -1 11.5
    -9 11 -1 12.2
    9 11 1 12.1
    9 11 1 11.1
    -9 11 -1 12.9
    -11 -11 -1 6.1
    -11 -11 -1 6.3
    -11 -11 -1 7.5
    11 -11 1 7
    11 -11 1 7.8
    11 -11 1 5.9
    11 -11 1 7.6
    -11 -11 -1 7.9
    -11 11 -1 7.9
    -11 11 -1 8.1
    11 11 1 5.4
    11 11 1 6.3
    11 11 1 8
    -11 11 -1 8.5
    11 11 1 8.5
    -11 11 -1 6.1
    13 -11 1 7.3
    13 -11 1 5
    -13 -11 -1 5.8
    13 -11 1 5.8
    -13 -11 -1 4.9
    13 -11 1 5.5
    -13 -11 -1 5.9
    -13 11 -1 4.6
    -13 11 -1 6.6
    13 11 1 5
    -13 11 -1 4.7
    13 11 1 5.2
    -13 11 -1 6.1
    -15 -11 -1 4.3
    -15 -11 -1 4.1
    -15 -11 -1 3
    15 -11 1 3.3
    -15 -11 -1 4.4
    15 -11 1 3.9
    15 11 1 3.4
    -15 11 -1 2.4
    -15 11 -1 4.1
    -15 11 -1 4
    -15 11 -1 3.6
    15 11 1 3.3
    17 -11 1 3.6
    17 -11 1 3.6
    -17 -11 -1 3.2
    -17 -11 -1 3.1
    -17 -11 -1 3.9
    -17 -11 -1 3.2
    -17 11 -1 3.3
    -17 11 -1 2.8
    -17 11 -1 3.6
    17 11 1 4
    17 11 1 4.4
    19 -11 1 6.3
    -19 -11 -1 7.6
    -19 -11 -1 5.1
    19 -11 1 4.7
    -19 -11 -1 3.6
    -19 11 -1 6.1
    19 11 1 8.8
    19 11 1 4.5
    21 -11 1 2.5
    -21 -11 -1 5
    21 -11 1 3.6
    -21 -11 -1 6.3
    21 11 1 5.3
    -21 11 -1 7
    23 -11 1 0.9
    23 -11 1 3
    -23 -11 -1 4.5
    -23 11 -1 2.8
    23 11 1 4.5
    -22 -12 1 0.2
    22 -12 -1 0.5
    22 -12 -1 -0.6
    -22 12 1 0.3
    22 12 -1 -1.3
    22 12 -1 0.8
    -20 -12 1 -1.1
    20 -12 -1 -0.3
    20 -12 -1 -0.7
    20 12 -1 -0.4
    -20 12 1 0.1
    20 12 -1 -0.2
    18 -12 -1 5
    -18 -12 1 2.8
    18 -12 -1 2.6
    -18 -12 1 3.3
    18 12 -1 2.7
    18 12 -1 2.9
    -18 12 1 1.4
    -18 12 1 4
    -16 -12 1 -0.7
    -16 -12 1 -0.9
    16 -12 -1 0
    -16 -12 1 -0.7
    16 -12 -1 -0.5
    -16 -12 1 -0.6
    -16 12 1 -0.7
    16 12 -1 0
    16 12 -1 0.8
    -16 12 1 -0.4
    14 -12 -1 -0.2
    14 -12 -1 -0.3
    -14 -12 1 0.1
    -14 -12 1 0
    -14 -12 1 0.5
    -14 -12 1 0.4
    -14 12 1 0
    -14 12 1 -0.7
    14 12 -1 0.2
    -14 12 1 -0.3
    14 12 -1 -0.6
    12 -12 -1 2.9
    -12 -12 1 5.1
    12 -12 -1 3.8
    -12 -12 1 4.4
    -12 -12 1 5.5
    12 -12 -1 3.5
    12 -12 -1 4.7
    -12 -12 1 3.4
    -12 12 1 4.4
    12 12 -1 3.1
    -12 12 1 5.2
    -12 12 1 5
    -12 12 1 3.7
    12 12 -1 5.2
    10 -12 -1 1.3
    10 -12 -1 0.6
    10 -12 -1 1.4
    -10 -12 1 2
    -10 -12 1 0.9
    -10 -12 1 1.7
    10 -12 -1 1
    10 12 -1 1.9
    -10 12 1 1.8
    -10 12 1 1.2
    10 12 -1 2.3
    -10 12 1 1.8
    10 12 -1 0.7
    10 12 -1 1.1
    10 12 -1 1.2
    -8 -12 1 5.7
    -8 -12 1 4.6
    8 -12 -1 7.2
    -8 -12 1 5.9
    8 -12 -1 5.3
    8 -12 -1 4.6
    8 12 -1 6.5
    8 12 -1 5.7
    -8 12 1 5
    -8 12 1 6.5
    -8 12 1 6.5
    8 12 -1 5.1
    -8 12 1 7.8
    8 12 -1 5.6
    8 12 -1 4.8
    6 -12 -1 0.8
    -6 -12 1 0.1
    -6 -12 1 -0.9
    6 -12 -1 0.9
    6 -12 -1 0.1
    -6 -12 1 -0.7
    6 -12 -1 -0.4
    -6 12 1 0.1
    6 12 -1 -0.8
    -6 12 1 0.4
    6 12 -1 0.1
    6 12 -1 0.8
    6 12 -1 0.7
    6 12 -1 0.1
    -6 12 1 0.4
    4 -12 -1 -0.4
    4 -12 -1 -0.3
    -4 -12 1 -0.7
    4 -12 -1 -0.3
    4 -12 -1 0.3
    4 -12 -1 -0.4
    -4 -12 1 -0.8
    -4 -12 1 -0.7
    4 12 -1 1.1
    -4 12 1 0
    4 12 -1 -0.3
    4 12 -1 -0.3
    -4 12 1 -0.5
    -4 12 1 -0.5
    4 12 -1 -0.2
    -4 12 1 -0.3
    4 12 -1 -0.5
    2 -12 -1 5
    -2 -12 1 3.9
    -2 -12 1 6.5
    -2 -12 1 4
    2 -12 -1 4.4
    -2 -12 1 3.7
    2 -12 -1 4
    2 -12 -1 5
    2 -12 -1 5.2
    -2 -12 1 3.5
    2 12 -1 4.7
    -2 12 1 5
    -2 12 1 3.6
    2 12 -1 4.4
    -2 12 1 6.2
    2 12 -1 5.9
    2 12 -1 5.8
    -2 12 1 4.9
    2 12 -1 4.5
    0 -12 -1 2.3
    0 -12 -1 2.9
    0 -12 -1 2.8
    0 -12 -1 2.9
    0 -12 1 3.1
    0 -12 -1 3.3
    0 -12 1 4
    0 -12 1 4.2
    0 -12 1 1.9
    0 12 -1 3.1
    0 12 -1 4
    0 12 1 2.9
    0 12 -1 4.7
    0 12 1 3.2
    0 12 -1 4.5
    0 12 1 3.1
    0 12 1 3.1
    2 -12 1 39
    -2 -12 -1 39.2
    2 -12 1 38
    2 -12 1 38
    -2 -12 -1 38.3
    -2 -12 -1 37.6
    2 -12 1 36.7
    -2 -12 -1 39.6
    -2 12 -1 37.6
    -2 12 -1 37.4
    2 12 1 36.5
    -2 12 -1 38.5
    2 12 1 37.7
    2 12 1 38.2
    2 12 1 35.6
    2 12 1 36.2
    2 12 1 39.6
    4 -12 1 3.4
    -4 -12 -1 1.7
    -4 -12 -1 1.8
    -4 -12 -1 2.7
    -4 -12 -1 2.7
    4 -12 1 2.7
    4 -12 1 2.3
    4 -12 1 2.5
    4 -12 1 0.9
    4 12 1 2
    -4 12 -1 3.7
    -4 12 -1 2.7
    -4 12 -1 2.5
    4 12 1 2.4
    4 12 1 2.4
    4 12 1 2.5
    4 12 1 1.8
    4 12 1 2.2
    6 -12 1 1.5
    -6 -12 -1 1.6
    6 -12 1 2.2
    -6 -12 -1 1.6
    6 -12 1 1.3
    6 -12 1 1.8
    6 -12 1 1.1
    -6 -12 -1 1.2
    6 12 1 2.4
    6 12 1 1
    -6 12 -1 1.5
    6 12 1 1.2
    6 12 1 0.9
    -6 12 -1 1.4
    -6 12 -1 1.6
    -6 12 -1 2.8
    6 12 1 2.4
    -8 -12 -1 -1.1
    8 -12 1 0.3
    -8 -12 -1 0.1
    8 -12 1 0.2
    8 -12 1 -0.3
    8 -12 1 -0.1
    -8 -12 -1 0.1
    8 12 1 0.4
    -8 12 -1 0.4
    -8 12 -1 0
    8 12 1 0
    8 12 1 -0.2
    -8 12 -1 0.6
    -8 12 -1 0
    8 12 1 0
    10 -12 1 12.3
    10 -12 1 11.8
    10 -12 1 10.4
    10 -12 1 11.6
    -10 -12 -1 13.9
    -10 -12 -1 12.2
    -10 -12 -1 12.5
    10 12 1 13.8
    -10 12 -1 12.4
    -10 12 -1 12.6
    -10 12 -1 13.9
    -10 12 -1 13.7
    10 12 1 13.1
    10 12 1 10.7
    -12 -12 -1 1.3
    12 -12 1 1.9
    12 -12 1 1
    12 -12 1 1.9
    -12 -12 -1 2
    -12 -12 -1 1.4
    -12 -12 -1 2
    12 12 1 1.6
    -12 12 -1 1.8
    12 12 1 1.5
    -12 12 -1 1.6
    -12 12 -1 2.8
    -12 12 -1 0.7
    12 12 1 2.7
    -14 -12 -1 7
    -14 -12 -1 4.8
    -14 -12 -1 4.5
    14 -12 1 6.4
    14 -12 1 5.7
    -14 12 -1 4.9
    14 12 1 5.8
    -14 12 -1 6
    14 12 1 5.3
    -14 12 -1 6.2
    -14 12 -1 6
    -16 -12 -1 3.3
    -16 -12 -1 2.4
    16 -12 1 3.4
    16 -12 1 3.4
    -16 -12 -1 3.3
    -16 -12 -1 4
    -16 12 -1 3.8
    -16 12 -1 3.2
    -16 12 -1 4.1
    16 12 1 2.5
    16 12 1 3.3
    -18 -12 -1 2.1
    -18 -12 -1 0.4
    18 -12 1 2
    18 -12 1 1.6
    -18 -12 -1 0.6
    18 12 1 1.8
    18 12 1 1.8
    -18 12 -1 1.5
    20 -12 1 0
    -20 -12 -1 0.7
    20 -12 1 0.4
    -20 -12 -1 -0.6
    20 12 1 -0.7
    -20 12 -1 -0.3
    22 -12 1 0.2
    22 -12 1 0.8
    -22 -12 -1 0.2
    -22 12 -1 0.5
    22 12 1 1.1
    21 -13 -1 2.9
    21 -13 -1 2.6
    -21 -13 1 2.5
    21 13 -1 3.4
    21 13 -1 4.4
    -21 13 1 2.9
    -19 -13 1 -0.3
    19 -13 -1 -0.5
    19 -13 -1 2
    19 13 -1 1
    -19 13 1 0
    -19 13 1 1
    19 13 -1 0.3
    -17 -13 1 10
    17 -13 -1 7.6
    -17 -13 1 7
    17 -13 -1 9.6
    -17 13 1 8.4
    17 13 -1 9.2
    -17 13 1 7.4
    17 13 -1 8.4
    -15 -13 1 12.1
    -15 -13 1 14.7
    -15 -13 1 9.6
    15 -13 -1 13.8
    -15 -13 1 13.4
    15 -13 -1 11.4
    15 13 -1 11.3
    -15 13 1 11.2
    15 13 -1 12.4
    -15 13 1 11
    -13 -13 1 30
    -13 -13 1 27.6
    -13 -13 1 24.8
    -13 -13 1 27.7
    13 -13 -1 23.2
    13 -13 -1 28.3
    -13 13 1 25.6
    -13 13 1 27.1
    13 13 -1 24
    -13 13 1 21.6
    13 13 -1 25.8
    -11 -13 1 0
    11 -13 -1 -0.2
    -11 -13 1 0.5
    11 -13 -1 0
    -11 -13 1 0
    11 -13 -1 0.5
    11 -13 -1 -0.4
    -11 13 1 0
    -11 13 1 1.1
    11 13 -1 -0.6
    11 13 -1 1.4
    -11 13 1 0.3
    -9 -13 1 -0.3
    -9 -13 1 -0.4
    9 -13 -1 0.1
    -9 -13 1 -0.5
    9 -13 -1 0.1
    9 -13 -1 0.7
    9 -13 -1 -0.4
    9 13 -1 0.1
    9 13 -1 0.4
    9 13 -1 -0.4
    -9 13 1 -0.3
    -9 13 1 -0.3
    -9 13 1 -0.4
    -9 13 1 0.1
    9 13 -1 0.1
    9 13 -1 0.4
    7 -13 -1 16.9
    -7 -13 1 18
    7 -13 -1 17.4
    7 -13 -1 15.8
    7 -13 -1 16.9
    -7 -13 1 15.7
    -7 -13 1 17.6
    7 13 -1 20.1
    -7 13 1 17.1
    -7 13 1 16.1
    7 13 -1 18.4
    7 13 -1 16.5
    7 13 -1 18.4
    -7 13 1 17.5
    7 13 -1 15.6
    5 -13 -1 10.6
    5 -13 -1 10.1
    5 -13 -1 11.8
    5 -13 -1 10.8
    5 -13 -1 10.9
    -5 -13 1 10.9
    -5 -13 1 10.9
    5 13 -1 9.3
    -5 13 1 10.9
    5 13 -1 9.3
    5 13 -1 9.8
    5 13 -1 12
    5 13 -1 11.1
    -5 13 1 9.7
    -5 13 1 11.8
    -5 13 1 12.8
    3 -13 -1 77.09
    3 -13 -1 80.39
    3 -13 -1 79.39
    -3 -13 1 77.39
    -3 -13 1 74.79
    -3 -13 1 80.29
    3 -13 -1 82.39
    -3 -13 1 75.59
    3 -13 -1 75.79
    -3 13 1 76.99
    -3 13 1 80.39
    3 13 -1 76.69
    3 13 -1 79.09
    3 13 -1 79.99
    -3 13 1 81.39
    3 13 -1 80.39
    -3 13 1 76.19
    3 13 -1 76.29
    1 -13 -1 26.1
    -1 -13 1 23.8
    -1 -13 1 25.3
    -1 -13 1 26.3
    1 -13 -1 29.1
    1 -13 -1 26.3
    1 -13 -1 25.9
    -1 -13 1 26.1
    -1 -13 1 25.9
    1 -13 -1 26.3
    1 13 -1 25.2
    -1 13 1 27.8
    1 13 -1 25.9
    1 13 -1 27.2
    -1 13 1 27
    -1 13 1 24.7
    1 13 -1 28
    -1 13 1 26.4
    1 -13 1 135.49
    -1 -13 -1 146.29
    -1 -13 -1 147.29
    -1 -13 -1 145.49
    1 -13 1 138.39
    -1 -13 -1 138.29
    1 -13 1 138.79
    1 -13 1 143.89
    1 13 1 136.09
    -1 13 -1 136.19
    -1 13 -1 143.09
    -1 13 -1 152.28
    1 13 1 135.79
    1 13 1 140.79
    1 13 1 139.39
    -1 13 -1 139.29
    3 -13 1 67.59
    3 -13 1 67.49
    -3 -13 -1 66.79
    3 -13 1 66.89
    3 -13 1 66.49
    -3 -13 -1 61.99
    3 -13 1 61.89
    -3 -13 -1 64.49
    -3 -13 -1 64.79
    3 13 1 67.39
    3 13 1 65.79
    3 13 1 63.69
    3 13 1 66.19
    -3 13 -1 70.89
    3 13 1 69.09
    -3 13 -1 62.39
    -3 13 -1 64.09
    5 -13 1 5.5
    -5 -13 -1 6.1
    5 -13 1 7.7
    5 -13 1 7.4
    5 -13 1 5.5
    -5 -13 -1 7.2
    -5 -13 -1 5.8
    5 -13 1 5.8
    -5 -13 -1 5.5
    5 13 1 4.7
    -5 13 -1 6.4
    -5 13 -1 5.3
    5 13 1 6.2
    5 13 1 6.1
    -5 13 -1 5.6
    5 13 1 6.5
    7 -13 1 62.09
    -7 -13 -1 60.89
    -7 -13 -1 61.29
    7 -13 1 64.99
    -7 -13 -1 64.69
    7 -13 1 62.49
    7 -13 1 62.69
    7 -13 1 61.39
    7 13 1 62.19
    -7 13 -1 57.19
    -7 13 -1 65.49
    7 13 1 62.89
    -7 13 -1 64.39
    7 13 1 65.59
    -7 13 -1 65.69
    -9 -13 -1 -0.3
    9 -13 1 -1.1
    -9 -13 -1 0
    9 -13 1 0.7
    9 -13 1 0
    9 -13 1 0.2
    -9 -13 -1 1
    -9 13 -1 1.1
    9 13 1 0.2
    9 13 1 -0.2
    -9 13 -1 -0.6
    -9 13 -1 -0.2
    9 13 1 -0.4
    -9 13 -1 -0.3
    -11 -13 -1 4.5
    11 -13 1 5.8
    -11 -13 -1 4.9
    -11 -13 -1 5.3
    -11 -13 -1 4.6
    11 -13 1 4.2
    11 -13 1 5.5
    11 13 1 6.1
    11 13 1 5.8
    -11 13 -1 5.3
    11 13 1 5.6
    -11 13 -1 3.2
    -11 13 -1 5
    -11 13 -1 5.2
    13 -13 1 8.1
    13 -13 1 10
    -13 -13 -1 10.7
    -13 -13 -1 9.1
    -13 -13 -1 10.6
    -13 13 -1 9.7
    -13 13 -1 11.2
    -13 13 -1 9.2
    13 13 1 8.8
    13 13 1 13
    -13 13 -1 11.5
    -15 -13 -1 0.6
    -15 -13 -1 -0.4
    -15 -13 -1 0.6
    15 -13 1 0.5
    15 -13 1 0.4
    -15 13 -1 0.4
    15 13 1 0.1
    -15 13 -1 -0.3
    -15 13 -1 0.5
    15 13 1 -0.8
    17 -13 1 1.9
    -17 -13 -1 2.2
    -17 -13 -1 1.8
    17 -13 1 1
    -17 -13 -1 2.8
    17 13 1 2.7
    17 13 1 1.7
    -17 13 -1 2.4
    -17 13 -1 1.1
    19 -13 1 2.5
    -19 -13 -1 2.3
    19 -13 1 1.8
    -19 -13 -1 0.9
    19 13 1 1.5
    -19 13 -1 1.8
    19 13 1 2.5
    21 -13 1 3.3
    21 -13 1 4.3
    -21 -13 -1 3.1
    21 13 1 3.8
    -21 13 -1 3.4
    22 -14 -1 0.4
    22 -14 -1 0.6
    -22 -14 1 -0.2
    -22 14 1 -0.3
    22 14 -1 0.1
    22 14 -1 0.2
    -20 -14 1 0
    20 -14 -1 0.2
    20 -14 -1 -0.6
    -20 14 1 0.6
    20 14 -1 0.1
    20 14 -1 -0.1
    18 -14 -1 -1
    18 -14 -1 -0.5
    -18 -14 1 0.2
    18 14 -1 -0.1
    18 14 -1 -1.3
    -18 14 1 0.1
    16 -14 -1 0.1
    -16 -14 1 -0.5
    16 -14 -1 0.5
    -16 -14 1 -0.1
    16 14 -1 0.3
    -16 14 1 -0.8
    -16 14 1 0.8
    16 14 -1 0.4
    -14 -14 1 3.1
    14 -14 -1 1.9
    14 -14 -1 1.7
    -14 -14 1 2.6
    -14 -14 1 1.6
    -14 -14 1 2.2
    -14 14 1 1.1
    14 14 -1 1.5
    14 14 -1 0.6
    -14 14 1 2.1
    12 -14 -1 12
    12 -14 -1 11.1
    -12 -14 1 16.1
    -12 -14 1 14.8
    -12 -14 1 12.6
    12 14 -1 12.8
    12 14 -1 11.2
    -12 14 1 11.7
    -10 -14 1 14.1
    -10 -14 1 13.2
    10 -14 -1 11
    10 -14 -1 11.1
    -10 -14 1 13.6
    -10 14 1 12.5
    -10 14 1 13.2
    10 14 -1 14.4
    10 14 -1 13.9
    -8 -14 1 8.8
    8 -14 -1 7.8
    8 -14 -1 10.5
    -8 -14 1 11.7
    8 -14 -1 9.8
    -8 -14 1 14.3
    8 -14 -1 10.7
    -8 14 1 10.2
    8 14 -1 9.7
    -8 14 1 12.4
    8 14 -1 9.5
    8 14 -1 8.5
    8 14 -1 10.2
    -8 14 1 8.7
    8 14 -1 11
    -8 14 1 11.7
    6 -14 -1 1.4
    6 -14 -1 0.5
    6 -14 -1 0.3
    6 -14 -1 0.1
    -6 -14 1 0.9
    -6 -14 1 0.7
    -6 -14 1 0.1
    6 -14 -1 0.8
    6 14 -1 0.2
    6 14 -1 0.3
    -6 14 1 0.5
    6 14 -1 0
    6 14 -1 1.2
    -6 14 1 0.6
    -6 14 1 0.5
    6 14 -1 0.4
    -6 14 1 0.5
    4 -14 -1 28
    4 -14 -1 30.8
    4 -14 -1 30.9
    4 -14 -1 31
    -4 -14 1 31.3
    -4 -14 1 31.3
    -4 -14 1 28.9
    4 -14 -1 28.5
    -4 14 1 30.6
    -4 14 1 27.9
    4 14 -1 29.4
    4 14 -1 27.6
    4 14 -1 27.2
    -4 14 1 30.2
    4 14 -1 28.3
    4 14 -1 30.1
    -4 14 1 27.1
    2 -14 -1 29.4
    -2 -14 1 25.5
    -2 -14 1 28.5
    2 -14 -1 28.6
    -2 -14 1 31.9
    -2 -14 1 23.4
    -2 -14 1 27.4
    2 -14 -1 26.5
    2 -14 -1 29
    2 -14 -1 27.4
    -2 14 1 26.9
    -2 14 1 24.6
    2 14 -1 26.1
    -2 14 1 26.9
    2 14 -1 27.5
    2 14 -1 25
    2 14 -1 26.9
    -2 14 1 25.6
    0 -14 -1 0.6
    0 -14 -1 0.3
    0 -14 1 0.3
    0 -14 1 0.6
    0 -14 -1 0.3
    0 -14 1 0.7
    0 -14 1 0.3
    0 -14 -1 0.5
    0 -14 -1 1
    0 14 1 1
    0 14 -1 0.4
    0 14 -1 1
    0 14 -1 0.4
    0 14 1 -0.1
    0 14 1 0.9
    0 14 1 0.5
    0 14 -1 0.6
    -2 -14 -1 14.8
    -2 -14 -1 14.6
    2 -14 1 16.6
    -2 -14 -1 14.8
    2 -14 1 17.9
    -2 -14 -1 15.2
    2 -14 1 17
    2 -14 1 13.1
    2 14 1 12.3
    2 14 1 14.2
    2 14 1 15.1
    -2 14 -1 15.9
    -2 14 -1 15.5
    -2 14 -1 17.5
    -2 14 -1 15.5
    2 14 1 13.9
    4 -14 1 6.3
    4 -14 1 9.2
    4 -14 1 5.6
    4 -14 1 6.8
    4 -14 1 7
    -4 -14 -1 5
    -4 -14 -1 5.4
    -4 -14 -1 6
    -4 -14 -1 6.3
    -4 14 -1 6.2
    -4 14 -1 7
    4 14 1 6.4
    -4 14 -1 6.3
    4 14 1 6.7
    4 14 1 6.5
    4 14 1 5.6
    6 -14 1 3.4
    -6 -14 -1 3.3
    6 -14 1 4.9
    6 -14 1 3.3
    6 -14 1 2.7
    -6 -14 -1 4.2
    6 -14 1 4.3
    -6 -14 -1 4.4
    6 14 1 3.6
    6 14 1 3.4
    -6 14 -1 3.3
    -6 14 -1 4.7
    6 14 1 3.4
    -6 14 -1 4.2
    -8 -14 -1 3.3
    8 -14 1 7
    -8 -14 -1 4.7
    8 -14 1 5.5
    -8 -14 -1 4.2
    8 -14 1 4.9
    8 -14 1 5
    8 -14 1 6.3
    -8 14 -1 6.1
    -8 14 -1 4.8
    8 14 1 5.9
    8 14 1 4.4
    -8 14 -1 6.5
    -8 14 -1 6.5
    8 14 1 4.9
    -10 -14 -1 1
    10 -14 1 -0.1
    -10 -14 -1 0.2
    -10 -14 -1 0
    10 -14 1 0.2
    10 -14 1 -0.2
    10 -14 1 -0.4
    10 14 1 -0.8
    10 14 1 1.1
    -10 14 -1 -0.2
    -10 14 -1 0.2
    -10 14 -1 -0.6
    10 14 1 -0.2
    -10 14 -1 0.2
    12 -14 1 6.9
    -12 -14 -1 7.6
    -12 -14 -1 9.1
    12 -14 1 7.3
    -12 -14 -1 10
    -12 -14 -1 5.2
    -12 14 -1 6.9
    -12 14 -1 9.4
    12 14 1 8.2
    12 14 1 5.9
    -12 14 -1 7.2
    14 -14 1 1
    -14 -14 -1 1.7
    -14 -14 -1 2.1
    14 -14 1 1.9
    -14 -14 -1 0.3
    -14 14 -1 1.3
    14 14 1 1
    14 14 1 0.7
    -14 14 -1 1
    -16 -14 -1 1.9
    -16 -14 -1 1.8
    16 -14 1 1.8
    16 -14 1 1.4
    -16 -14 -1 2.3
    16 14 1 2.6
    -16 14 -1 1.5
    -16 14 -1 0.7
    16 14 1 1.8
    -18 -14 -1 0
    18 -14 1 -0.1
    -18 -14 -1 0
    18 -14 1 0.8
    18 14 1 -0.6
    -18 14 -1 0.8
    18 14 1 0
    20 -14 1 -1
    20 -14 1 -0.1
    -20 -14 -1 -0.3
    20 14 1 1.3
    -20 14 -1 -0.8
    21 -15 -1 0
    -21 -15 1 0.4
    21 -15 -1 0.5
    21 15 -1 -0.5
    -21 15 1 0
    21 15 -1 0.9
    19 -15 -1 -0.9
    19 -15 -1 0.6
    -19 -15 1 -1
    -19 15 1 0.9
    19 15 -1 0
    19 15 -1 0.6
    17 -15 -1 3.9
    -17 -15 1 3.8
    17 -15 -1 6.7
    -17 15 1 3.2
    17 15 -1 3.7
    17 15 -1 4.4
    15 -15 -1 2.9
    -15 -15 1 3.1
    15 -15 -1 2
    -15 -15 1 3.5
    15 15 -1 3
    -15 15 1 4.6
    15 15 -1 3.4
    -13 -15 1 5.1
    13 -15 -1 8.2
    -13 -15 1 8.5
    -13 -15 1 5.6
    -13 -15 1 7.9
    13 -15 -1 5.6
    -13 15 1 6.7
    13 15 -1 8
    13 15 -1 7.8
    -11 -15 1 4.7
    -11 -15 1 3.3
    11 -15 -1 5.7
    11 -15 -1 5
    -11 -15 1 6
    11 15 -1 3.8
    11 15 -1 3.5
    -11 15 1 4.5
    -11 15 1 2.8
    9 -15 -1 19.3
    9 -15 -1 18.6
    -9 -15 1 19.4
    -9 -15 1 22.7
    9 -15 -1 20.4
    9 -15 -1 18.8
    -9 -15 1 20
    -9 15 1 18.4
    -9 15 1 16.7
    9 15 -1 22.3
    9 15 -1 14.9
    -9 15 1 21.5
    7 -15 -1 4
    7 -15 -1 4
    7 -15 -1 3.9
    -7 -15 1 5.2
    -7 -15 1 4.8
    -7 -15 1 4.4
    7 -15 -1 3.5
    -7 15 1 4.1
    -7 15 1 4.3
    7 15 -1 3.1
    -7 15 1 4
    -7 15 1 5
    7 15 -1 3.9
    7 15 -1 4.9
    7 15 -1 4.8
    -5 -15 1 0.1
    5 -15 -1 0
    5 -15 -1 -0.4
    5 -15 -1 0.4
    -5 -15 1 -0.1
    -5 -15 1 -0.4
    5 -15 -1 0
    5 -15 -1 0.5
    -5 15 1 0.2
    5 15 -1 -0.4
    5 15 -1 -0.4
    -5 15 1 0.1
    -5 15 1 0.1
    -5 15 1 0
    5 15 -1 -0.4
    5 15 -1 1
    5 15 -1 0.5
    3 -15 -1 42.9
    -3 -15 1 42
    -3 -15 1 43.7
    3 -15 -1 38
    -3 -15 1 39.3
    3 -15 -1 41.4
    -3 -15 1 40.8
    3 -15 -1 42.9
    3 -15 -1 45.4
    -3 15 1 45.4
    -3 15 1 40.9
    3 15 -1 43.8
    3 15 -1 45.5
    3 15 -1 46.6
    3 15 -1 43.7
    3 15 -1 39.6
    -3 15 1 41.2
    -3 15 1 41.4
    -1 -15 1 11.6
    1 -15 -1 10.1
    -1 -15 1 12.4
    1 -15 -1 13.4
    -1 -15 1 10.3
    1 -15 -1 10.3
    1 -15 -1 12.5
    -1 -15 1 10.5
    -1 -15 1 13.3
    -1 15 1 9.5
    -1 15 1 9.7
    1 15 -1 10.6
    1 15 -1 10.5
    1 15 -1 10.1
    -1 15 1 11.8
    1 15 -1 10.8
    -1 15 1 10.1
    1 -15 1 0.4
    -1 -15 -1 0.1
    -1 -15 -1 0.9
    1 -15 1 -0.3
    1 -15 1 -0.6
    -1 -15 -1 0
    -1 -15 -1 0.2
    1 -15 1 -0.3
    1 15 1 -0.8
    1 15 1 -0.1
    1 15 1 0.2
    -1 15 -1 0.2
    -1 15 -1 -0.5
    -1 15 -1 0.6
    -1 15 -1 0.1
    1 15 1 0.8
    3 -15 1 0.6
    -3 -15 -1 1.1
    -3 -15 -1 0.5
    3 -15 1 1.4
    3 -15 1 0.2
    -3 -15 -1 1.4
    3 -15 1 -0.2
    -3 -15 -1 0.2
    -3 15 -1 0.2
    -3 15 -1 0.3
    3 15 1 0.8
    3 15 1 0
    -3 15 -1 0.4
    3 15 1 0.8
    -3 15 -1 0.3
    -5 -15 -1 8.2
    5 -15 1 7
    5 -15 1 5.3
    5 -15 1 6.9
    -5 -15 -1 6
    -5 -15 -1 6.2
    -5 -15 -1 6.1
    5 -15 1 6.8
    5 -15 1 6.4
    -5 15 -1 4.8
    5 15 1 5.2
    -5 15 -1 5.3
    5 15 1 5.4
    -5 15 -1 4.8
    5 15 1 5.4
    7 -15 1 17.3
    7 -15 1 17.3
    7 -15 1 16.9
    7 -15 1 16.2
    -7 -15 -1 16.6
    -7 -15 -1 16
    -7 -15 -1 17.2
    -7 15 -1 18.6
    7 15 1 17.8
    -7 15 -1 18.2
    -7 15 -1 17.4
    7 15 1 16.9
    7 15 1 16.6
    9 -15 1 1.2
    -9 -15 -1 1.4
    9 -15 1 0.6
    -9 -15 -1 0.7
    9 -15 1 0
    -9 -15 -1 0
    -9 15 -1 -0.2
    -9 15 -1 0.1
    -9 15 -1 -0.2
    9 15 1 -0.2
    9 15 1 0.7
    9 15 1 -0.1
    11 -15 1 4.1
    -11 -15 -1 5.8
    11 -15 1 5.4
    -11 -15 -1 4.7
    -11 -15 -1 5.2
    11 -15 1 4.4
    11 15 1 5.3
    -11 15 -1 5
    -11 15 -1 4.1
    11 15 1 3.7
    -11 15 -1 4.6
    -13 -15 -1 12.8
    -13 -15 -1 15.2
    13 -15 1 13.7
    -13 -15 -1 13.3
    13 -15 1 14
    -13 15 -1 12.1
    13 15 1 11.8
    13 15 1 14.2
    -13 15 -1 12.3
    15 -15 1 0.8
    15 -15 1 1.8
    -15 -15 -1 1.5
    -15 -15 -1 0.5
    -15 -15 -1 0.7
    -15 15 -1 1
    15 15 1 2.4
    -15 15 -1 2.3
    15 15 1 1.6
    17 -15 1 3.6
    -17 -15 -1 4
    17 -15 1 2.5
    -17 -15 -1 1.4
    17 15 1 1.9
    17 15 1 2.6
    -17 15 -1 3
    -19 -15 -1 -0.2
    19 -15 1 0.4
    19 -15 1 0.3
    -19 15 -1 0.9
    19 15 1 0.7
    20 -16 -1 0.2
    20 -16 -1 0.2
    -20 -16 1 -0.7
    -20 16 1 -0.3
    20 16 -1 0.4
    20 16 -1 -0.4
    18 -16 -1 0.9
    -18 -16 1 -0.8
    18 -16 -1 1
    18 16 -1 -0.5
    18 16 -1 0.4
    -18 16 1 0.2
    16 -16 -1 -0.4
    -16 -16 1 0.2
    16 -16 -1 -0.6
    -16 16 1 0.7
    -16 16 1 -0.6
    16 16 -1 -0.5
    16 16 -1 -0.2
    -14 -16 1 2.6
    -14 -16 1 4.2
    14 -16 -1 2.1
    14 -16 -1 2.5
    14 16 -1 1.6
    -14 16 1 2.7
    -14 16 1 1.1
    14 16 -1 3.6
    -12 -16 1 5
    12 -16 -1 5.3
    -12 -16 1 4
    -12 -16 1 5.5
    12 -16 -1 4.8
    12 -16 -1 5.2
    12 16 -1 4.7
    -12 16 1 6.8
    -12 16 1 5.4
    12 16 -1 3.3
    10 -16 -1 15.5
    10 -16 -1 11.9
    -10 -16 1 14.6
    -10 -16 1 14
    -10 -16 1 12.3
    10 -16 -1 13.1
    -10 16 1 15.1
    10 16 -1 15.9
    -10 16 1 12.1
    10 16 -1 13.7
    -8 -16 1 2
    -8 -16 1 1.9
    -8 -16 1 2.9
    8 -16 -1 2.2
    8 -16 -1 1.7
    8 -16 -1 2.9
    -8 16 1 4.2
    -8 16 1 2.7
    8 16 -1 3.8
    8 16 -1 3.1
    6 -16 -1 -0.2
    -6 -16 1 -0.7
    -6 -16 1 1.4
    6 -16 -1 0.8
    6 -16 -1 1
    6 -16 -1 0.5
    -6 -16 1 -0.1
    6 16 -1 0.8
    6 16 -1 0.4
    -6 16 1 0
    6 16 -1 0.3
    -6 16 1 -0.2
    -6 16 1 -0.5
    4 -16 -1 -0.2
    4 -16 -1 -0.3
    4 -16 -1 0.9
    -4 -16 1 0.3
    4 -16 -1 0.2
    -4 -16 1 0.7
    -4 -16 1 0.3
    4 -16 -1 0
    4 16 -1 0.2
    4 16 -1 0.3
    4 16 -1 0.4
    -4 16 1 -0.2
    4 16 -1 -0.2
    -4 16 1 0.4
    -4 16 1 -0.2
    2 -16 -1 13.5
    2 -16 -1 11.7
    -2 -16 1 11.9
    2 -16 -1 12.1
    -2 -16 1 13.5
    2 -16 -1 12.1
    -2 -16 1 11.6
    2 -16 -1 13.1
    -2 -16 1 12.3
    -2 -16 1 13.5
    2 16 -1 17.3
    -2 16 1 16.1
    -2 16 1 12.8
    -2 16 1 17.6
    -2 16 1 13.3
    2 16 -1 13.4
    2 16 -1 11.8
    2 16 -1 13.8
    0 -16 1 0.7
    0 -16 1 0.2
    0 -16 1 1.5
    0 -16 1 0.8
    0 -16 -1 0.6
    0 -16 -1 0.4
    0 -16 -1 0.5
    0 -16 1 1.5
    0 -16 -1 0.5
    0 16 1 1.4
    0 16 -1 1
    0 16 1 0.7
    0 16 -1 0.8
    0 16 -1 -0.2
    0 16 -1 0.9
    0 16 1 0.9
    0 16 1 0.4
    2 -16 1 2.7
    2 -16 1 2.5
    2 -16 1 1.7
    -2 -16 -1 2.6
    -2 -16 -1 1.7
    -2 -16 -1 1.8
    -2 -16 -1 2.4
    2 -16 1 1.2
    2 16 1 1.1
    -2 16 -1 2.1
    -2 16 -1 1.8
    -2 16 -1 1.8
    2 16 1 1.8
    -2 16 -1 2.3
    2 16 1 1.2
    4 -16 1 10.1
    4 -16 1 9.4
    -4 -16 -1 10.2
    -4 -16 -1 9.1
    4 -16 1 10.3
    -4 -16 -1 8.7
    -4 -16 -1 8.5
    4 -16 1 6.5
    4 16 1 7.1
    -4 16 -1 8.4
    -4 16 -1 9.1
    4 16 1 8.6
    -4 16 -1 8.2
    -6 -16 -1 5
    -6 -16 -1 4.1
    6 -16 1 2.9
    6 -16 1 4.1
    6 -16 1 3.2
    -6 -16 -1 3.4
    6 -16 1 5.1
    6 16 1 4.6
    -6 16 -1 4.5
    6 16 1 4.4
    -6 16 -1 2
    6 16 1 5
    8 -16 1 1.1
    8 -16 1 1.8
    8 -16 1 0.9
    -8 -16 -1 0.4
    -8 -16 -1 1.2
    -8 -16 -1 0.9
    -8 16 -1 1.4
    8 16 1 1
    8 16 1 0.5
    8 16 1 1
    -8 16 -1 0.6
    10 -16 1 0.8
    -10 -16 -1 2
    10 -16 1 0.1
    -10 -16 -1 1.5
    10 -16 1 0.7
    10 16 1 0.9
    -10 16 -1 0.8
    10 16 1 0.8
    -10 16 -1 0.4
    -12 -16 -1 11.1
    -12 -16 -1 8.6
    -12 -16 -1 8.4
    12 -16 1 6.6
    12 -16 1 11.1
    12 -16 1 8.4
    -12 16 -1 10.6
    12 16 1 9.9
    12 16 1 10.7
    -12 16 -1 7.4
    14 -16 1 0.6
    14 -16 1 1.4
    -14 -16 -1 2.6
    -14 -16 -1 2.8
    -14 -16 -1 3.9
    14 -16 1 2.8
    -14 16 -1 2.5
    14 16 1 2.8
    -14 16 -1 1.9
    14 16 1 2.9
    -16 -16 -1 0.1
    16 -16 1 1.9
    -16 -16 -1 1.7
    16 -16 1 -0.7
    16 16 1 1.1
    16 16 1 1.3
    -16 16 -1 1.3
    18 -16 1 1.1
    18 -16 1 -0.9
    -18 -16 -1 1.2
    18 16 1 0.7
    -18 16 -1 -1.1
    19 -17 -1 0.3
    -19 -17 1 1.6
    19 -17 -1 -0.1
    19 17 -1 -0.5
    -19 17 1 -0.7
    19 17 -1 1.7
    17 -17 -1 1.8
    -17 -17 1 0.1
    17 -17 -1 0.7
    17 17 -1 -0.9
    -17 17 1 0.6
    -17 17 1 0.4
    17 17 -1 0.4
    15 -17 -1 3.3
    -15 -17 1 2.1
    15 -17 -1 2.7
    -15 17 1 3.4
    15 17 -1 2.1
    -15 17 1 2.3
    15 17 -1 0.8
    13 -17 -1 3.2
    13 -17 -1 3.5
    -13 -17 1 3
    -13 -17 1 2.7
    13 -17 -1 2.3
    -13 17 1 2.9
    13 17 -1 2.1
    13 17 -1 2.2
    -13 17 1 3.2
    -11 -17 1 1.6
    -11 -17 1 1
    11 -17 -1 1.8
    11 -17 -1 1.6
    11 -17 -1 1.9
    -11 -17 1 1.7
    -11 17 1 1.8
    11 17 -1 1.1
    -11 17 1 3.4
    11 17 -1 2.2
    9 -17 -1 7.7
    -9 -17 1 7.1
    -9 -17 1 7.7
    -9 -17 1 8.9
    9 -17 -1 8.9
    9 -17 -1 8.9
    -9 17 1 6.5
    -9 17 1 7.5
    9 17 -1 7.8
    9 17 -1 7.9
    -7 -17 1 15.5
    -7 -17 1 13.3
    7 -17 -1 12.5
    7 -17 -1 14.5
    -7 -17 1 15.3
    7 -17 -1 12.2
    -7 17 1 16.2
    7 17 -1 16.5
    -7 17 1 12.7
    7 17 -1 15.3
    -5 -17 1 0
    5 -17 -1 -1.1
    5 -17 -1 -0.4
    5 -17 -1 0.5
    -5 -17 1 0
    5 -17 -1 0.2
    -5 -17 1 0.2
    -5 17 1 -0.2
    5 17 -1 0.4
    -5 17 1 0.4
    5 17 -1 0.1
    3 -17 -1 -0.3
    -3 -17 1 0.3
    3 -17 -1 0.1
    -3 -17 1 0.2
    3 -17 -1 0.1
    -3 -17 1 0.1
    3 -17 -1 0.9
    3 -17 -1 0.1
    3 17 -1 0.1
    -3 17 1 0.2
    3 17 -1 -0.2
    -3 17 1 0.1
    -1 -17 1 11.6
    1 -17 -1 15.2
    1 -17 -1 13.7
    1 -17 -1 14.6
    -1 -17 1 16.8
    -1 -17 1 13.2
    -1 -17 1 15.1
    1 -17 -1 12.4
    1 -17 -1 14.5
    -1 17 1 13.6
    -1 17 1 13.8
    1 17 -1 12.8
    1 17 -1 13
    1 -17 1 1.3
    -1 -17 -1 0.7
    1 -17 1 0.8
    -1 -17 -1 0.2
    -1 -17 -1 0.7
    -1 -17 -1 0.1
    1 -17 1 -0.4
    -1 17 -1 0
    -1 17 -1 1
    1 17 1 0.3
    1 17 1 0.3
    3 -17 1 0.1
    -3 -17 -1 0.8
    -3 -17 -1 -0.1
    3 -17 1 0
    -3 -17 -1 -0.3
    3 -17 1 0.2
    -3 -17 -1 0
    -3 17 -1 -0.2
    3 17 1 -0.1
    -3 17 -1 0.1
    3 17 1 -0.3
    -5 -17 -1 1.6
    5 -17 1 2.6
    -5 -17 -1 1.6
    5 -17 1 1
    5 -17 1 2.4
    -5 -17 -1 0.8
    5 17 1 1.8
    5 17 1 1.3
    -5 17 -1 1.2
    -5 17 -1 2.3
    7 -17 1 -0.4
    -7 -17 -1 0.2
    7 -17 1 -0.2
    7 -17 1 -0.7
    -7 -17 -1 1
    -7 -17 -1 -0.3
    -7 17 -1 0
    7 17 1 0.3
    7 17 1 0.2
    -7 17 -1 0
    -9 -17 -1 8.3
    -9 -17 -1 8.4
    9 -17 1 9.5
    9 -17 1 9
    9 -17 1 7.7
    -9 17 -1 8
    9 17 1 6.5
    9 17 1 6.6
    -9 17 -1 8.9
    -11 -17 -1 6.1
    11 -17 1 6
    11 -17 1 6.2
    -11 -17 -1 4.8
    11 -17 1 6.9
    -11 -17 -1 5.4
    11 17 1 4.8
    -11 17 -1 5.8
    -11 17 -1 5.9
    11 17 1 5.4
    -13 -17 -1 2.5
    13 -17 1 2.2
    -13 -17 -1 1.1
    13 -17 1 3.6
    -13 -17 -1 2.4
    13 -17 1 3.5
    -13 17 -1 3.7
    13 17 1 3
    -13 17 -1 3.1
    13 17 1 1
    -15 -17 -1 1.5
    15 -17 1 2.1
    15 -17 1 0.5
    15 -17 1 1
    -15 -17 -1 1.4
    15 17 1 1.7
    -15 17 -1 1
    15 17 1 0.8
    -17 -17 -1 1.5
    17 -17 1 1
    17 -17 1 -0.4
    17 17 1 1.2
    -17 17 -1 1.1
    -16 -18 1 1
    16 -18 -1 1.1
    16 -18 -1 0.5
    16 -18 -1 -0.7
    16 18 -1 0.1
    -16 18 1 0.4
    16 18 -1 0.1
    -16 18 1 0.3
    14 -18 -1 -0.7
    14 -18 -1 -0.2
    14 -18 -1 -0.2
    -14 -18 1 -0.5
    -14 18 1 -0.6
    14 18 -1 0.1
    14 18 -1 0
    -14 18 1 1.1
    -12 -18 1 -0.5
    12 -18 -1 0.5
    12 -18 -1 -0.1
    12 -18 -1 -0.3
    12 18 -1 -0.2
    -12 18 1 0
    -12 18 1 0.7
    12 18 -1 2.1
    10 -18 -1 0.3
    10 -18 -1 1.3
    10 -18 -1 -0.3
    -10 -18 1 1.9
    -10 -18 1 2.4
    10 18 -1 2.3
    10 18 -1 0.8
    -10 18 1 1.2
    -10 18 1 1.2
    -8 -18 1 1.2
    8 -18 -1 0.6
    8 -18 -1 1.2
    -8 -18 1 2.6
    8 -18 -1 0.1
    8 18 -1 1.4
    8 18 -1 0.8
    -8 18 1 0.7
    -8 18 1 1.3
    -6 -18 1 0.1
    6 -18 -1 0
    6 -18 -1 -0.1
    6 -18 -1 0.7
    -6 -18 1 -0.3
    6 18 -1 0.1
    -6 18 1 0
    6 18 -1 0.2
    -6 18 1 0
    -4 -18 1 -0.5
    -4 -18 1 0.1
    4 -18 -1 -0.1
    -4 -18 1 -0.5
    4 -18 -1 -0.9
    4 -18 -1 0.2
    -4 18 1 -0.4
    -4 18 1 0
    4 18 -1 -0.2
    4 18 -1 0.3
    2 -18 -1 8.6
    2 -18 -1 7.9
    -2 -18 1 10.6
    2 -18 -1 10.4
    -2 -18 1 9.8
    2 -18 -1 9.8
    2 18 -1 9.9
    2 18 -1 7
    -2 18 1 9
    -2 18 1 6.9
    0 -18 1 2
    0 -18 -1 3.2
    0 -18 1 3.6
    0 -18 1 4.2
    0 -18 -1 3.6
    0 -18 -1 3.5
    0 18 1 2.2
    0 18 -1 4
    0 18 -1 3.6
    0 18 1 3
    -2 -18 -1 0.6
    -2 -18 -1 1.7
    2 -18 1 2
    -2 -18 -1 -0.1
    2 -18 1 1.4
    2 -18 1 0.8
    2 18 1 0.7
    2 18 1 0.5
    -2 18 -1 0.5
    -2 18 -1 0
    -4 -18 -1 0.9
    -4 -18 -1 2.9
    4 -18 1 0.7
    -4 -18 -1 1.5
    4 -18 1 1.4
    4 -18 1 2.3
    4 18 1 1.9
    4 18 1 1.1
    -4 18 -1 0
    -4 18 -1 1.5
    -6 -18 -1 2.1
    -6 -18 -1 2.5
    6 -18 1 1.1
    -6 -18 -1 2.9
    6 -18 1 1.8
    6 -18 1 2
    6 18 1 2.9
    -6 18 -1 2.1
    6 18 1 2.8
    -6 18 -1 2.5
    8 -18 1 0
    -8 -18 -1 0
    8 -18 1 0.7
    8 -18 1 1.2
    -8 -18 -1 -0.8
    8 18 1 1
    -8 18 -1 0.4
    8 18 1 0
    -8 18 -1 -0.4
    10 -18 1 0.8
    10 -18 1 -0.5
    10 -18 1 1.1
    -10 -18 -1 0.2
    -10 -18 -1 -0.2
    -10 18 -1 -0.4
    10 18 1 0.8
    -10 18 -1 -0.2
    10 18 1 0.6
    -12 -18 -1 0
    12 -18 1 -0.1
    12 -18 1 -0.3
    -12 -18 -1 0.8
    12 -18 1 0.7
    -12 -18 -1 0.1
    -12 18 -1 0
    -12 18 -1 0.8
    12 18 1 -1.4
    12 18 1 1.1
    14 -18 1 1.4
    -14 -18 -1 -0.3
    14 -18 1 -0.3
    14 -18 1 -0.1
    -14 -18 -1 0.1
    14 18 1 0.5
    -14 18 -1 -0.4
    14 18 1 1
    16 -18 1 -0.2
    16 -18 1 0
    16 -18 1 0.5
    -16 -18 -1 -1.3
    16 18 1 -0.6
    -16 18 -1 0.1
    -15 -19 1 0.2
    15 -19 -1 0.7
    15 -19 -1 0
    15 19 -1 0.7
    -15 19 1 -1
    -15 19 1 0.1
    15 19 -1 1
    13 -19 -1 0.5
    13 -19 -1 0.8
    -13 -19 1 1.3
    13 -19 -1 0
    -13 19 1 2
    13 19 -1 1.4
    13 19 -1 1.6
    -13 19 1 1.8
    11 -19 -1 2.6
    11 -19 -1 1.2
    11 -19 -1 1.7
    -11 -19 1 0.4
    11 19 -1 4.1
    11 19 -1 2.5
    -11 19 1 0.8
    -11 19 1 0.7
    9 -19 -1 6.8
    9 -19 -1 5.8
    -9 -19 1 4.7
    9 -19 -1 5.5
    9 19 -1 7.1
    9 19 -1 7.5
    -9 19 1 7.8
    -9 19 1 5.3
    -7 -19 1 5.3
    7 -19 -1 5.3
    7 -19 -1 5.7
    7 -19 -1 5.5
    -7 -19 1 4.4
    7 19 -1 4.9
    -7 19 1 7.9
    7 19 -1 4.6
    -7 19 1 4.7
    5 -19 -1 1.1
    -5 -19 1 0.1
    -5 -19 1 1.2
    5 -19 -1 0.7
    5 -19 -1 -0.3
    5 19 -1 0.5
    -5 19 1 0
    5 19 -1 1
    -5 19 1 0.2
    3 -19 -1 3.8
    3 -19 -1 3.9
    3 -19 -1 3.1
    -3 -19 1 4.3
    -3 -19 1 2.9
    -3 19 1 5.4
    3 19 -1 4.7
    -3 19 1 5.2
    3 19 -1 1.9
    1 -19 -1 6.6
    -1 -19 1 3.7
    1 -19 -1 6.4
    -1 -19 1 4.9
    -1 19 1 5.7
    -1 19 1 4.5
    1 19 -1 6.8
    1 19 -1 5
    1 -19 1 6.9
    -1 -19 -1 4.9
    -1 -19 -1 6.3
    1 -19 1 4.4
    1 -19 1 6.7
    1 19 1 2.6
    -1 19 -1 8.1
    -1 19 -1 6.5
    1 19 1 6
    -3 -19 -1 0.1
    3 -19 1 0
    -3 -19 -1 -0.5
    3 -19 1 -0.8
    -3 -19 -1 0.6
    3 -19 1 -0.2
    3 19 1 -0.2
    3 19 1 -0.1
    -3 19 -1 -0.1
    -3 19 -1 -0.4
    -5 -19 -1 1.6
    5 -19 1 0.1
    5 -19 1 -0.5
    -5 -19 -1 -0.1
    5 -19 1 0.6
    -5 19 -1 0.4
    5 19 1 0.5
    5 19 1 0.2
    -5 19 -1 0
    7 -19 1 6.8
    -7 -19 -1 7.6
    7 -19 1 7.9
    -7 -19 -1 8.7
    7 -19 1 9.4
    7 19 1 6.9
    -7 19 -1 7.1
    -7 19 -1 7.7
    7 19 1 7.6
    9 -19 1 1.7
    9 -19 1 2.1
    9 -19 1 3.6
    -9 -19 -1 2.3
    -9 19 -1 2
    9 19 1 2.8
    9 19 1 0.6
    -9 19 -1 1.6
    11 -19 1 2.8
    -11 -19 -1 2.2
    11 -19 1 5.3
    11 -19 1 3.4
    -11 19 -1 3.5
    -11 19 -1 3
    11 19 1 4.3
    11 19 1 2
    13 -19 1 1.4
    13 -19 1 1
    -13 -19 -1 2.7
    -13 -19 -1 2.4
    13 -19 1 1.5
    -13 19 -1 1.6
    13 19 1 1.5
    13 19 1 1.4
    -13 19 -1 1.4
    -15 -19 -1 0.8
    15 -19 1 0.6
    15 -19 1 -0.5
    15 -19 1 0.1
    -15 19 -1 0.1
    15 19 1 0.4
    14 -20 -1 0.1
    -14 -20 1 -0.8
    14 -20 -1 0.1
    14 20 -1 -0.2
    14 20 -1 0
    -14 20 1 -0.2
    -14 20 1 0
    12 -20 -1 0.3
    -12 -20 1 0.5
    12 -20 -1 0
    -12 20 1 0.2
    -12 20 1 -0.2
    12 20 -1 -0.7
    12 20 -1 0.9
    -10 -20 1 0.9
    10 -20 -1 -0.4
    10 -20 -1 0.1
    -10 20 1 2
    10 20 -1 0.9
    10 20 -1 0
    -10 20 1 1.7
    -8 -20 1 0.3
    8 -20 -1 0.6
    8 -20 -1 0.1
    8 20 -1 0.6
    -8 20 1 -0.6
    8 20 -1 -0.2
    -8 20 1 1.4
    -6 -20 1 0.4
    6 -20 -1 0.4
    -6 -20 1 0.7
    6 -20 -1 0.2
    6 20 -1 -0.5
    -6 20 1 0.8
    -6 20 1 1.7
    6 20 -1 0.7
    4 -20 -1 0.5
    4 -20 -1 -0.9
    4 -20 -1 0.2
    -4 -20 1 0.6
    -4 -20 1 0.8
    -4 20 1 -1.1
    4 20 -1 0.6
    -4 20 1 1.6
    4 20 -1 -0.1
    -2 -20 1 0.7
    2 -20 -1 0.3
    2 -20 -1 0.4
    -2 -20 1 0.5
    2 20 -1 0.6
    -2 20 1 1.4
    2 20 -1 1
    -2 20 1 0.9
    0 -20 -1 0.1
    0 -20 1 -0.1
    0 -20 -1 -1.2
    0 -20 1 0.1
    0 -20 1 0.3
    0 20 -1 -0.1
    0 20 -1 0.1
    0 20 1 0.3
    0 20 1 -0.5
    -2 -20 -1 -0.4
    -2 -20 -1 1.4
    2 -20 1 1.4
    2 -20 1 0.5
    2 -20 1 0.9
    -2 20 -1 -0.4
    -2 20 -1 0.6
    2 20 1 1.4
    2 20 1 2.8
    4 -20 1 8
    4 -20 1 8.5
    4 -20 1 7.5
    -4 -20 -1 7.4
    -4 20 -1 7.8
    -4 20 -1 7.9
    4 20 1 7.5
    4 20 1 7.8
    6 -20 1 0.7
    6 -20 1 0.2
    6 -20 1 -1.1
    -6 -20 -1 -0.9
    -6 20 -1 0
    -6 20 -1 -0.1
    6 20 1 -0.5
    6 20 1 0.4
    8 -20 1 3
    8 -20 1 3.7
    -8 -20 -1 1.4
    8 -20 1 2.5
    8 20 1 2.4
    -8 20 -1 2.6
    -8 20 -1 2.1
    8 20 1 2.8
    -10 -20 -1 0.3
    10 -20 1 0.2
    10 -20 1 0.5
    10 -20 1 1.7
    -10 20 -1 0.1
    10 20 1 0.6
    10 20 1 -0.1
    -10 20 -1 0.7
    12 -20 1 0
    12 -20 1 -0.2
    -12 -20 -1 0.1
    12 -20 1 1
    -12 -20 -1 0.2
    -12 20 -1 0.7
    12 20 1 1
    12 20 1 0.1
    -12 20 -1 0.4
    14 -20 1 0.9
    14 -20 1 0.6
    -14 -20 -1 -0.2
    14 -20 1 1.1
    14 20 1 -0.1
    -14 20 -1 1
    -13 -21 1 0
    13 -21 -1 0.6
    13 -21 -1 0.6
    -13 21 1 -0.9
    13 21 -1 0.8
    13 21 -1 -0.1
    -13 21 1 -1.1
    -11 -21 1 3.8
    11 -21 -1 2.7
    11 -21 -1 2.7
    11 21 -1 3.7
    -11 21 1 3.5
    11 21 -1 4.8
    -11 21 1 3.3
    9 -21 -1 -1.1
    -9 -21 1 0.9
    9 -21 -1 1.7
    -9 21 1 0.8
    9 21 -1 -0.1
    -9 21 1 0.5
    9 21 -1 -0.2
    7 -21 -1 0.5
    -7 -21 1 -0.5
    7 -21 -1 0
    7 21 -1 0.1
    -7 21 1 0.9
    7 21 -1 1.6
    -7 21 1 0.2
    5 -21 -1 4.2
    -5 -21 1 2.7
    5 -21 -1 6.9
    5 21 -1 6.3
    -5 21 1 4.4
    5 21 -1 6.3
    -5 21 1 8.2
    3 -21 -1 -0.5
    -3 -21 1 -0.5
    3 -21 -1 1
    -3 -21 1 2.1
    3 21 -1 1.1
    -3 21 1 0.7
    -3 21 1 2.1
    3 21 -1 0.3
    -1 -21 1 2.8
    1 -21 -1 0.7
    1 -21 -1 1.3
    -1 -21 1 0.6
    1 21 -1 0.9
    1 21 -1 0.9
    -1 21 1 -0.1
    -1 21 1 0.5
    1 -21 1 -0.1
    1 -21 1 1.2
    -1 -21 -1 0.8
    1 -21 1 0.1
    1 21 1 1.2
    1 21 1 1.1
    -1 21 -1 0.6
    -1 21 -1 1.8
    3 -21 1 0.6
    -3 -21 -1 0.5
    3 -21 1 1.3
    3 -21 1 1.6
    -3 21 -1 1.3
    -3 21 -1 0.2
    3 21 1 0.3
    3 21 1 0.4
    5 -21 1 2
    -5 -21 -1 1.1
    5 -21 1 2.2
    5 -21 1 1.5
    5 21 1 1.4
    -5 21 -1 2.1
    -5 21 -1 1.4
    5 21 1 2
    7 -21 1 -0.1
    -7 -21 -1 0.5
    7 -21 1 -0.5
    7 -21 1 0.3
    7 21 1 -1
    -7 21 -1 -1.1
    7 21 1 0
    -7 21 -1 -0.2
    9 -21 1 0.6
    9 -21 1 2.4
    9 -21 1 0.4
    -9 -21 -1 0.6
    9 21 1 0.8
    -9 21 -1 0.6
    -9 21 -1 1.5
    9 21 1 0.1
    11 -21 1 1.3
    11 -21 1 -1
    -11 -21 -1 -0.5
    -11 -21 -1 0
    11 21 1 2
    11 21 1 0
    -11 21 -1 0.8
    -11 21 -1 0.4
    10 -22 -1 0.1
    -10 -22 1 -0.1
    10 -22 -1 -0.2
    -10 22 1 0.9
    -10 22 1 0.2
    10 22 -1 -1
    10 22 -1 0.2
    8 -22 -1 1.6
    8 -22 -1 -0.7
    -8 -22 1 0
    8 22 -1 -1
    -8 22 1 0
    8 22 -1 -0.6
    -8 22 1 0.4
    6 -22 -1 1.1
    -6 -22 1 -0.1
    6 -22 -1 -0.8
    6 22 -1 -0.2
    6 22 -1 0.2
    -6 22 1 0.3
    -6 22 1 -0.9
    -4 -22 1 0.9
    4 -22 -1 -1
    4 22 -1 -0.5
    4 22 -1 -0.7
    -4 22 1 1.3
    -4 22 1 0.4
    2 -22 -1 1.5
    -2 -22 1 1.2
    -2 -22 1 -0.1
    2 22 -1 0.4
    -2 22 1 -0.5
    -2 22 1 0.4
    2 22 -1 0.2
    0 -22 1 0.4
    0 -22 -1 0.5
    0 -22 1 0.8
    0 22 -1 0.6
    0 22 1 0.4
    0 22 -1 0.3
    0 22 1 -0.2
    2 -22 1 1.3
    2 -22 1 -1.2
    -2 -22 -1 -0.3
    2 22 1 -1
    -2 22 -1 0.7
    2 22 1 -0.2
    -2 22 -1 0.7
    4 -22 1 0
    4 -22 1 0.9
    -4 -22 -1 -0.4
    -4 22 -1 0.1
    4 22 1 0.2
    4 22 1 -0.2
    -4 22 -1 0.2
    -6 -22 -1 0.1
    6 -22 1 0
    6 -22 1 0.2
    6 22 1 0.6
    6 22 1 0.2
    -6 22 -1 0.4
    -6 22 -1 -0.1
    -8 -22 -1 0
    8 -22 1 -0.7
    8 -22 1 0.3
    -8 22 -1 1
    -8 22 -1 0.9
    8 22 1 1.1
    8 22 1 0.6
    10 -22 1 1.4
    10 -22 1 -0.1
    -10 -22 -1 1.4
    10 22 1 1.3
    -10 22 -1 -0.5
    10 22 1 1.5
    -7 -23 1 -0.5
    7 -23 -1 -0.3
    7 23 -1 0.8
    -7 23 1 2.3
    7 23 -1 1.4
    -7 23 1 0.8
    5 -23 -1 1.1
    -5 -23 1 -0.2
    -5 23 1 1.2
    5 23 -1 -0.2
    -5 23 1 3.4
    5 23 -1 2.5
    3 -23 -1 -0.1
    -3 -23 1 0
    -3 23 1 1.1
    3 23 -1 0.1
    3 23 -1 0.8
    -3 23 1 0.1
    -1 -23 1 0.1
    1 -23 -1 0.5
    1 23 -1 1
    -1 23 1 1.6
    -1 23 1 0.3
    1 23 -1 0.6
    1 -23 1 0.9
    -1 -23 -1 1.6
    1 23 1 1.1
    -1 23 -1 1.8
    -1 23 -1 0.2
    1 23 1 1.3
    3 -23 1 2.8
    -3 -23 -1 2.2
    3 -23 1 -1
    3 23 1 1.9
    3 23 1 1.2
    -3 23 -1 1.6
    -3 23 -1 1.8
    -5 -23 -1 1.8
    5 -23 1 -0.3
    5 -23 1 0.3
    -5 23 -1 -0.4
    5 23 1 0.6
    5 23 1 2.3
    -5 23 -1 1.3
    7 23 1 -0.4
    26 0 -2 5.9
    26 0 -2 5.5
    24 0 -2 2.5
    -24 0 2 4.4
    24 0 -2 2.5
    22 0 -2 0.3
    -22 0 2 0
    -22 0 2 -0.4
    -22 0 2 0.5
    22 0 -2 -0.1
    -20 0 2 20.2
    20 0 -2 22.2
    -20 0 2 22.7
    -20 0 2 23.1
    -20 0 2 19
    20 0 -2 21.3
    -18 0 2 28.6
    18 0 -2 27.2
    -18 0 2 26.4
    18 0 -2 25.8
    -18 0 2 25.9
    18 0 -2 25.8
    18 0 -2 27.6
    -18 0 2 25.3
    18 0 -2 27.9
    16 0 -2 62.19
    -16 0 2 58.49
    -16 0 2 59.39
    16 0 -2 55.79
    16 0 -2 60.99
    16 0 -2 58.69
    -16 0 2 61.69
    16 0 -2 59.19
    -16 0 2 61.79
    14 0 -2 24.9
    -14 0 2 22.6
    -14 0 2 23.2
    14 0 -2 25.7
    14 0 -2 24.8
    14 0 -2 21.8
    -14 0 2 23
    -14 0 2 24.8
    14 0 -2 24.7
    -12 0 2 1
    -12 0 2 0.9
    12 0 -2 1.1
    12 0 -2 1.3
    -12 0 2 1.1
    12 0 -2 0.6
    -12 0 2 1.7
    12 0 -2 1.2
    12 0 -2 1.1
    -10 0 2 17.8
    10 0 -2 19.5
    -10 0 2 21.1
    10 0 -2 21.5
    -10 0 2 18.1
    10 0 -2 19
    10 0 -2 18.5
    -10 0 2 20.8
    8 0 -2 65.79
    -8 0 2 62.99
    -8 0 2 60.69
    8 0 -2 62.99
    8 0 -2 63.09
    8 0 -2 67.49
    -8 0 2 68.29
    8 0 -2 67.99
    -8 0 2 63.89
    6 0 -2 394.46
    6 0 -2 407.56
    -6 0 2 392.86
    6 0 -2 391.86
    6 0 -2 379.36
    -6 0 2 416.36
    -6 0 2 406.76
    -6 0 2 375.46
    6 0 -2 416.06
    -6 0 2 374.76
    4 0 -2 0.1
    4 0 -2 0.6
    4 0 -2 0.3
    -4 0 2 0.6
    4 0 -2 0.4
    -4 0 2 0.7
    -4 0 2 0.5
    4 0 -2 0.3
    -4 0 2 0.2
    4 0 -2 0.6
    -4 0 2 0.3
    -4 0 2 0.7
    4 0 -2 0.4
    -2 0 2 3428.96
    2 0 -2 3485.45
    -2 0 2 3646.44
    2 0 -2 3486.25
    -2 0 2 3271.37
    2 0 -2 3444.46
    -2 0 2 3536.15
    -2 0 2 3410.96
    -2 0 2 3323.27
    -2 0 2 3479.45
    2 0 -2 3290.77
    -2 0 2 3400.76
    2 0 -2 3369.96
    2 0 -2 3288.47
    2 0 -2 3438.46
    0 0 -2 1723.03
    0 0 2 1639.94
    0 0 2 1679.63
    0 0 -2 1732.43
    0 0 2 1677.73
    0 0 2 1686.33
    0 0 2 1750.72
    0 0 -2 1653.63
    0 0 2 1671.83
    0 0 -2 1740.43
    0 0 -2 1614.54
    0 0 -2 1666.93
    0 0 2 1708.43
    0 0 2 1678.73
    -2 0 -2 250.87
    2 0 2 251.07
    -2 0 -2 250.07
    -2 0 -2 250.67
    -2 0 -2 249.88
    2 0 2 259.67
    2 0 2 257.17
    4 0 2 9999
    6 0 2 229.98
    6 0 2 235.98
    -6 0 -2 219.88
    6 0 2 224.88
    -6 0 -2 225.98
    -6 0 -2 230.38
    -6 0 -2 229.38
    -6 0 -2 221.38
    -6 0 -2 223.48
    6 0 2 235.28
    6 0 2 222.28
    6 0 2 228.48
    8 0 2 1317.27
    -8 0 -2 1442.76
    8 0 2 1375.16
    8 0 2 1399.16
    -8 0 -2 1330.67
    8 0 2 1331.87
    8 0 2 1335.97
    -8 0 -2 1331.87
    -8 0 -2 1333.47
    -8 0 -2 1317.47
    8 0 2 1363.86
    8 0 2 1352.86
    -8 0 -2 1323.57
    -10 0 -2 689.73
    -10 0 -2 672.13
    -10 0 -2 653.23
    10 0 2 651.63
    10 0 2 659.23
    10 0 2 689.13
    10 0 2 679.83
    -10 0 -2 690.93
    10 0 2 664.23
    -10 0 -2 687.03
    -10 0 -2 646.34
    12 0 2 0.7
    -12 0 -2 0.6
    -12 0 -2 0.7
    -12 0 -2 0.1
    -12 0 -2 0.2
    12 0 2 0.3
    -12 0 -2 0.5
    12 0 2 0.5
    -14 0 -2 52.19
    -14 0 -2 55.89
    -14 0 -2 56.19
    14 0 2 58.79
    14 0 2 57.59
    14 0 2 55.29
    -14 0 -2 59.09
    16 0 2 0.2
    16 0 2 -0.3
    -16 0 -2 0.3
    -16 0 -2 0
    -16 0 -2 0.6
    -16 0 -2 0.2
    16 0 2 -0.4
    -18 0 -2 4.4
    -18 0 -2 4.5
    -18 0 -2 4
    18 0 2 3
    18 0 2 5.5
    20 0 2 13.4
    -20 0 -2 10.2
    20 0 2 11
    -20 0 -2 11.3
    -20 0 -2 12.2
    22 0 2 3.3
    -22 0 -2 3.7
    22 0 2 3.2
    -22 0 -2 3
    -22 0 -2 2
    -24 0 -2 1.5
    -24 0 -2 3
    24 0 2 1.7
    26 0 2 -0.9
    -26 0 -2 0.1
    27 -1 -2 0
    27 -1 -2 -0.1
    -27 1 2 0.1
    27 1 -2 0.5
    27 1 -2 -0.9
    25 -1 -2 0
    -25 -1 2 -0.5
    25 -1 -2 -0.6
    25 1 -2 0
    -25 1 2 -0.5
    25 1 -2 -0.5
    -23 -1 2 0.6
    23 -1 -2 -0.6
    23 -1 -2 0.2
    23 1 -2 0.8
    23 1 -2 0.2
    -21 -1 2 0.8
    21 -1 -2 0.9
    21 -1 -2 1.8
    -21 -1 2 0.2
    -21 -1 2 0.5
    -21 -1 2 0.8
    -21 1 2 0.1
    21 1 -2 0.4
    -21 1 2 0.4
    21 1 -2 0.3
    -21 1 2 0.3
    19 -1 -2 0.3
    19 -1 -2 0.1
    -19 -1 2 0.3
    -19 -1 2 0.5
    -19 -1 2 -0.1
    -19 -1 2 0.5
    -19 1 2 -0.3
    -19 1 2 0.1
    19 1 -2 0.1
    -19 1 2 0.1
    19 1 -2 0
    -19 1 2 -0.2
    -17 -1 2 5.2
    -17 -1 2 5.2
    -17 -1 2 4.2
    17 -1 -2 4.6
    17 -1 -2 5.2
    17 -1 -2 6.5
    17 -1 -2 4.8
    -17 -1 2 6.8
    17 -1 -2 5.3
    -17 1 2 5
    17 1 -2 4.8
    -17 1 2 4.5
    17 1 -2 6.2
    -17 1 2 6.5
    17 1 -2 5.8
    17 1 -2 5.4
    -17 1 2 6.3
    15 -1 -2 0.4
    15 -1 -2 -0.4
    15 -1 -2 -0.4
    15 -1 -2 0.5
    -15 -1 2 0.1
    -15 -1 2 0
    -15 -1 2 0.5
    -15 -1 2 -0.1
    -15 1 2 0.8
    15 1 -2 0.1
    -15 1 2 1.1
    -15 1 2 0.4
    15 1 -2 0
    15 1 -2 0.2
    15 1 -2 0.3
    -15 1 2 -0.4
    15 1 -2 0.4
    13 -1 -2 3.3
    13 -1 -2 2.4
    13 -1 -2 0.9
    -13 -1 2 2.1
    -13 -1 2 2.9
    -13 -1 2 3.3
    -13 -1 2 3
    13 -1 -2 4.3
    -13 1 2 2.8
    -13 1 2 2.3
    -13 1 2 2.3
    13 1 -2 2.6
    13 1 -2 2.5
    13 1 -2 1.8
    -13 1 2 1.8
    13 1 -2 2.8
    13 1 -2 2.7
    -11 -1 2 27.4
    11 -1 -2 26.6
    -11 -1 2 28.7
    11 -1 -2 26.1
    11 -1 -2 29.4
    11 -1 -2 26.9
    -11 -1 2 26
    11 -1 -2 27
    -11 -1 2 27.2
    11 1 -2 29.6
    11 1 -2 27.9
    -11 1 2 28.7
    11 1 -2 26.9
    -11 1 2 26.1
    -11 1 2 27
    11 1 -2 27.4
    -11 1 2 28.1
    11 1 -2 27.4
    11 1 -2 27.8
    -9 -1 2 0.2
    -9 -1 2 0.1
    9 -1 -2 0.5
    9 -1 -2 0.2
    9 -1 -2 0.1
    -9 -1 2 0
    9 -1 -2 0.2
    9 -1 -2 -0.4
    -9 -1 2 -0.2
    -9 -1 2 -0.3
    9 1 -2 0.1
    9 1 -2 -0.3
    9 1 -2 0.2
    9 1 -2 -0.1
    -9 1 2 0
    -9 1 2 0.2
    -9 1 2 0.3
    -9 1 2 0
    9 1 -2 0.1
    -9 1 2 0
    -7 -1 2 444.76
    -7 -1 2 433.06
    7 -1 -2 447.66
    -7 -1 2 475.85
    7 -1 -2 412.56
    7 -1 -2 437.56
    7 -1 -2 431.56
    7 -1 -2 466.55
    -7 -1 2 462.95
    -7 -1 2 433.76
    -7 1 2 418.36
    7 1 -2 451.45
    7 1 -2 441.36
    7 1 -2 424.46
    -7 1 2 426.96
    -7 1 2 464.05
    7 1 -2 450.15
    -7 1 2 447.46
    7 1 -2 462.75
    -7 1 2 437.76
    7 1 -2 422.06
    -5 -1 2 2.3
    -5 -1 2 3
    5 -1 -2 2.8
    -5 -1 2 3.1
    -5 -1 2 2.2
    5 -1 -2 2.1
    5 -1 -2 2.7
    -5 -1 2 2.7
    5 -1 -2 2.1
    5 -1 -2 2.3
    -5 1 2 2.4
    -5 1 2 2.3
    -5 1 2 2.5
    5 1 -2 2.4
    -5 1 2 2
    5 1 -2 2.8
    5 1 -2 2.3
    5 1 -2 2.6
    -5 1 2 1.8
    5 1 -2 2.6
    -5 1 2 2.6
    5 1 -2 2.3
    3 -1 -2 556.04
    3 -1 -2 506.25
    3 -1 -2 540.05
    -3 -1 2 514.75
    3 -1 -2 504.35
    -3 -1 2 529.35
    3 -1 -2 538.75
    3 -1 -2 504.75
    -3 -1 2 508.65
    -3 -1 2 505.65
    -3 -1 2 506.85
    -3 -1 2 527.25
    -3 -1 2 517.85
    3 1 -2 521.85
    3 1 -2 533.05
    3 1 -2 521.55
    -3 1 2 514.65
    -3 1 2 528.75
    3 1 -2 498.45
    -3 1 2 512.75
    3 1 -2 518.55
    -3 1 2 505.45
    3 1 -2 514.55
    -3 1 2 505.85
    3 1 -2 515.05
    3 1 -2 504.55
    -3 1 2 520.95
    1 -1 -2 276.17
    -1 -1 2 267.17
    -1 -1 2 266.67
    1 -1 -2 275.87
    -1 -1 2 275.27
    1 -1 -2 276.57
    -1 -1 2 271.87
    1 -1 -2 283.27
    1 -1 -2 279.27
    -1 -1 2 269.37
    1 -1 -2 272.17
    -1 -1 2 273.07
    -1 -1 2 278.27
    -1 -1 2 269.07
    1 -1 -2 277.07
    -1 1 2 265.47
    -1 1 2 277.47
    -1 1 2 276.97
    1 1 -2 275.37
    1 1 -2 276.47
    -1 1 2 271.67
    -1 1 2 268.57
    -1 1 2 273.17
    1 1 -2 269.77
    1 1 -2 278.87
    1 1 -2 280.27
    -1 1 2 272.17
    1 -1 2 3.4
    1 -1 2 3.3
    1 -1 2 3.1
    1 -1 2 2.9
    1 -1 2 3.2
    -1 -1 -2 3.3
    1 -1 2 3.1
    1 -1 2 2.9
    -1 -1 -2 3.3
    -1 1 -2 3.1
    -1 1 -2 3.1
    -1 1 -2 3.2
    1 1 2 4.3
    3 -1 2 175.08
    3 -1 2 178.38
    3 -1 2 177.48
    -3 -1 -2 176.78
    3 -1 2 180.48
    3 -1 2 169.18
    3 -1 2 176.48
    -3 -1 -2 176.38
    -3 -1 -2 177.78
    -3 1 -2 176.28
    3 1 2 176.98
    -3 1 -2 175.18
    -3 1 -2 182.18
    3 1 2 174.28
    -3 1 -2 173.38
    3 1 2 181.18
    5 -1 2 404.36
    5 -1 2 405.96
    5 -1 2 414.66
    -5 -1 -2 418.96
    -5 -1 -2 408.16
    -5 -1 -2 424.86
    -5 -1 -2 407.16
    5 -1 2 420.36
    5 -1 2 403.36
    -5 -1 -2 420.96
    5 -1 2 412.86
    -5 1 -2 400.36
    -5 1 -2 404.36
    5 1 2 404.16
    -5 1 -2 388.46
    5 1 2 411.36
    5 1 2 402.76
    5 1 2 418.36
    5 1 2 415.26
    5 1 2 400.16
    -5 1 -2 404.76
    -5 1 -2 422.26
    -7 -1 -2 3.2
    -7 -1 -2 3.9
    7 -1 2 4.5
    -7 -1 -2 4
    7 -1 2 5
    7 -1 2 3.8
    7 -1 2 4.2
    -7 -1 -2 4.6
    7 -1 2 4.6
    7 -1 2 3.9
    -7 -1 -2 4.9
    -7 -1 -2 4.4
    7 -1 2 3.5
    7 1 2 3.5
    -7 1 -2 4.8
    -7 1 -2 3.6
    7 1 2 3.8
    7 1 2 3.6
    7 1 2 5.1
    7 1 2 4.2
    -7 1 -2 4.1
    -7 1 -2 3.2
    -7 1 -2 4.1
    -9 -1 -2 22.6
    9 -1 2 22
    9 -1 2 21.9
    -9 -1 -2 22.2
    -9 -1 -2 21.5
    -9 -1 -2 22.8
    9 -1 2 22.4
    9 -1 2 23.2
    -9 -1 -2 21.9
    9 -1 2 21.3
    -9 -1 -2 22.6
    -9 1 -2 22.1
    9 1 2 23.3
    9 1 2 23
    -9 1 -2 20.4
    -9 1 -2 22.5
    9 1 2 21.4
    9 1 2 21.5
    9 1 2 24
    -9 1 -2 21.7
    -9 1 -2 21.5
    -11 -1 -2 64.69
    11 -1 2 63.09
    -11 -1 -2 67.89
    11 -1 2 64.69
    -11 -1 -2 64.19
    -11 -1 -2 61.59
    11 -1 2 66.49
    11 -1 2 64.19
    -11 -1 -2 67.29
    -11 1 -2 67.99
    11 1 2 61.69
    -11 1 -2 64.99
    -11 1 -2 68.29
    -11 1 -2 65.39
    11 1 2 66.09
    11 1 2 65.39
    13 -1 2 2.6
    -13 -1 -2 3.3
    -13 -1 -2 3.3
    13 -1 2 3.5
    -13 -1 -2 4
    -13 -1 -2 3.4
    13 -1 2 3.1
    13 1 2 3.2
    13 1 2 2.5
    -13 1 -2 3.1
    -13 1 -2 2.7
    13 1 2 3.2
    -13 1 -2 3.3
    -15 -1 -2 0.8
    15 -1 2 1.8
    15 -1 2 1.2
    15 -1 2 0.4
    -15 -1 -2 0
    -15 -1 -2 1
    -15 -1 -2 1.5
    15 1 2 1.5
    15 1 2 0.9
    -15 1 -2 0.9
    -15 1 -2 0.6
    -15 1 -2 0.8
    15 1 2 0.5
    -15 1 -2 1
    17 -1 2 -0.1
    17 -1 2 -0.1
    -17 -1 -2 0.9
    -17 -1 -2 0.1
    17 -1 2 0.3
    -17 -1 -2 0.4
    -17 -1 -2 -0.1
    17 1 2 -0.1
    -17 1 -2 0
    -17 1 -2 0.2
    17 1 2 -0.4
    -17 1 -2 -0.5
    17 1 2 0
    -17 1 -2 0
    -19 -1 -2 4
    19 -1 2 3.7
    -19 -1 -2 4.1
    19 -1 2 3.6
    -19 -1 -2 3
    19 1 2 4
    -19 1 -2 2.3
    -19 1 -2 4
    19 1 2 3.1
    -19 1 -2 3.2
    21 -1 2 0.2
    -21 -1 -2 0.1
    21 -1 2 -0.6
    -21 -1 -2 0.7
    -21 1 -2 -0.3
    21 1 2 0.4
    21 1 2 0.3
    -21 1 -2 -0.3
    -21 1 -2 0.4
    -23 -1 -2 0.6
    23 -1 2 -0.5
    -23 -1 -2 -0.1
    23 -1 2 -0.4
    -23 -1 -2 -0.4
    23 1 2 0.1
    -23 1 -2 -0.1
    -23 1 -2 0.6
    -23 1 -2 0.6
    -25 -1 -2 1
    25 -1 2 0.1
    -25 -1 -2 -0.1
    -25 1 -2 -0.7
    -25 1 -2 0.3
    25 1 2 -1
    -26 -2 2 2
    26 -2 -2 3.9
    26 -2 -2 3.4
    -26 2 2 1.3
    26 2 -2 2
    26 2 -2 4
    24 -2 -2 4.1
    24 -2 -2 3.6
    -24 -2 2 5.1
    24 2 -2 4.8
    -24 2 2 4.5
    24 2 -2 3.7
    -22 -2 2 2.6
    -22 -2 2 2.6
    -22 -2 2 2.8
    22 -2 -2 3.6
    22 -2 -2 4.2
    22 2 -2 2.5
    -22 2 2 3.5
    22 2 -2 3.2
    -22 2 2 3.7
    20 -2 -2 1.3
    -20 -2 2 1.9
    -20 -2 2 1.4
    -20 -2 2 0.6
    -20 -2 2 1.1
    20 -2 -2 1
    -20 2 2 0.6
    -20 2 2 -0.5
    -20 2 2 1.2
    -20 2 2 0.4
    20 2 -2 1.1
    20 2 -2 1.3
    -18 -2 2 15.3
    18 -2 -2 11.9
    -18 -2 2 15.1
    -18 -2 2 13.6
    18 -2 -2 10.8
    -18 -2 2 14.5
    18 -2 -2 13
    18 -2 -2 15.2
    18 2 -2 13
    -18 2 2 12
    -18 2 2 13.1
    18 2 -2 13.6
    -18 2 2 12.4
    -18 2 2 15.5
    -16 -2 2 58.19
    16 -2 -2 66.39
    -16 -2 2 58.99
    -16 -2 2 60.59
    -16 -2 2 62.69
    16 -2 -2 66.89
    16 -2 -2 60.69
    16 -2 -2 58.29
    -16 2 2 65.39
    16 2 -2 65.89
    -16 2 2 59.49
    16 2 -2 60.59
    16 2 -2 65.59
    -16 2 2 63.19
    -16 2 2 66.19
    -14 -2 2 64.69
    -14 -2 2 58.39
    14 -2 -2 64.79
    14 -2 -2 63.19
    -14 -2 2 58.09
    -14 -2 2 58.29
    14 -2 -2 66.19
    14 -2 -2 65.49
    14 2 -2 60.79
    -14 2 2 58.99
    -14 2 2 59.29
    14 2 -2 59.89
    -14 2 2 63.79
    14 2 -2 60.79
    -14 2 2 59.69
    -12 -2 2 7.3
    -12 -2 2 8.2
    12 -2 -2 9.5
    12 -2 -2 8.9
    12 -2 -2 7.7
    -12 -2 2 7.1
    -12 -2 2 9.9
    12 -2 -2 9.1
    -12 2 2 9.5
    -12 2 2 8.4
    12 2 -2 7.5
    -12 2 2 9.2
    12 2 -2 7.6
    12 2 -2 9.5
    -12 2 2 8.6
    12 2 -2 7.5
    10 -2 -2 119.49
    -10 -2 2 114.49
    10 -2 -2 120.89
    -10 -2 2 122.29
    10 -2 -2 117.49
    -10 -2 2 123.89
    10 -2 -2 118.69
    10 -2 -2 120.29
    -10 -2 2 117.99
    10 2 -2 116.39
    -10 2 2 115.89
    10 2 -2 117.89
    10 2 -2 118.59
    -10 2 2 113.29
    -10 2 2 120.09
    -10 2 2 116.79
    10 2 -2 122.39
    8 -2 -2 64.19
    8 -2 -2 64.89
    -8 -2 2 63.79
    -8 -2 2 61.49
    8 -2 -2 62.29
    8 -2 -2 58.69
    -8 -2 2 58.49
    -8 -2 2 59.79
    -8 -2 2 60.69
    -8 2 2 62.69
    8 2 -2 60.99
    8 2 -2 59.19
    8 2 -2 60.49
    -8 2 2 61.49
    -8 2 2 64.49
    8 2 -2 63.99
    -8 2 2 63.09
    -6 -2 2 7.3
    -6 -2 2 8.1
    6 -2 -2 8.6
    -6 -2 2 7.3
    6 -2 -2 7.9
    -6 -2 2 7.8
    6 -2 -2 7.5
    6 -2 -2 6.9
    6 -2 -2 7.8
    -6 -2 2 9.2
    -6 2 2 8.9
    -6 2 2 8.4
    6 2 -2 7.4
    6 2 -2 7.7
    -6 2 2 8.3
    -6 2 2 8
    6 2 -2 7.4
    -6 2 2 8.2
    6 2 -2 8.5
    6 2 -2 7.5
    -6 2 2 8.1
    4 -2 -2 101.79
    -4 -2 2 107.19
    4 -2 -2 103.89
    -4 -2 2 101.19
    -4 -2 2 102.49
    4 -2 -2 103.59
    -4 -2 2 108.29
    -4 -2 2 99.99
    4 -2 -2 104.69
    4 -2 -2 101.69
    -4 -2 2 103.39
    4 -2 -2 102.69
    4 2 -2 101.99
    4 2 -2 103.19
    -4 2 2 104.59
    4 2 -2 102.59
    -4 2 2 103.99
    -4 2 2 101.29
    -4 2 2 98.19
    4 2 -2 108.39
    4 2 -2 108.99
    -4 2 2 103.49
    4 2 -2 109.29
    -4 2 2 98.69
    -2 -2 2 1028.3
    2 -2 -2 998.2
    -2 -2 2 1010.7
    -2 -2 2 1000.6
    2 -2 -2 1035
    -2 -2 2 994.3
    2 -2 -2 1025.2
    -2 -2 2 966.7
    -2 -2 2 1063.69
    2 -2 -2 998.5
    2 -2 -2 1063.29
    2 -2 -2 1082.09
    2 2 -2 1023.3
    -2 2 2 999.9
    2 2 -2 1057.79
    -2 2 2 1048.1
    2 2 -2 1043.1
    2 2 -2 1043.6
    2 2 -2 1086.69
    -2 2 2 1040.8
    -2 2 2 1013.9
    -2 2 2 994.7
    -2 2 2 1068.99
    2 2 -2 1033.9
    0 -2 2 267.97
    0 -2 2 272.07
    0 -2 -2 274.77
    0 -2 -2 283.27
    0 -2 -2 273.87
    0 -2 -2 269.17
    0 -2 -2 280.57
    0 -2 2 281.17
    0 -2 2 283.57
    0 -2 2 272.37
    0 -2 -2 266.47
    0 -2 2 271.47
    0 -2 -2 278.77
    0 2 2 270.27
    0 2 2 271.17
    0 2 2 270.87
    0 2 2 273.77
    0 2 2 278.67
    0 2 -2 285.47
    0 2 2 274.67
    0 2 -2 267.47
    0 2 -2 278.47
    0 2 2 274.57
    0 2 -2 281.67
    0 2 -2 273.67
    -2 -2 -2 4.5
    2 -2 2 4.3
    2 -2 2 3.6
    -2 -2 -2 3.6
    -2 -2 -2 3.7
    2 -2 2 3.9
    2 -2 2 4
    2 -2 2 4
    -2 -2 -2 3.9
    2 -2 2 4
    -2 2 -2 4.2
    2 2 2 4
    2 2 2 4
    2 2 2 4.7
    -2 2 -2 3.6
    -2 2 -2 3.3
    -2 2 -2 3.9
    -2 2 -2 4.2
    4 -2 2 436.06
    4 -2 2 424.76
    4 -2 2 425.96
    4 -2 2 431.76
    4 -2 2 418.06
    -4 -2 -2 436.26
    -4 -2 -2 455.75
    -4 -2 -2 418.76
    -4 -2 -2 427.66
    4 -2 2 446.26
    4 2 2 445.36
    4 2 2 439.06
    -4 2 -2 421.46
    -4 2 -2 429.06
    4 2 2 427.16
    4 2 2 431.86
    -4 2 -2 432.36
    4 2 2 430.66
    4 2 2 429.66
    -4 2 -2 439.26
    4 2 2 448.06
    -4 2 -2 436.66
    -4 2 -2 422.56
    6 -2 2 57.49
    6 -2 2 57.39
    6 -2 2 56.29
    6 -2 2 54.49
    -6 -2 -2 54.79
    -6 -2 -2 56.59
    6 -2 2 54.79
    -6 -2 -2 53.29
    6 -2 2 57.39
    -6 -2 -2 51.29
    6 2 2 55.99
    6 2 2 58.79
    -6 2 -2 55.29
    6 2 2 54.49
    -6 2 -2 53.09
    -6 2 -2 52.29
    6 2 2 57.09
    6 2 2 54.69
    6 2 2 56.69
    -6 2 -2 58.09
    -6 2 -2 52.59
    8 -2 2 108.39
    8 -2 2 106.19
    -8 -2 -2 105.69
    8 -2 2 105.09
    -8 -2 -2 109.39
    -8 -2 -2 109.29
    8 -2 2 105.79
    8 -2 2 104.09
    -8 -2 -2 107.09
    -8 -2 -2 108.19
    -8 -2 -2 107.99
    -8 -2 -2 106.79
    8 2 2 104.89
    -8 2 -2 105.09
    8 2 2 104.39
    8 2 2 108.49
    -8 2 -2 106.79
    -8 2 -2 110.49
    8 2 2 108.99
    -8 2 -2 105.39
    -8 2 -2 109.19
    8 2 2 112.79
    8 2 2 105.49
    -10 -2 -2 444.66
    10 -2 2 451.75
    -10 -2 -2 441.06
    -10 -2 -2 454.45
    -10 -2 -2 434.76
    10 -2 2 441.36
    10 -2 2 441.36
    10 -2 2 426.66
    10 -2 2 468.95
    -10 -2 -2 446.46
    -10 -2 -2 453.55
    10 2 2 437.26
    -10 2 -2 433.96
    -10 2 -2 438.86
    -10 2 -2 429.16
    10 2 2 443.06
    10 2 2 455.55
    -10 2 -2 447.46
    -12 -2 -2 0.5
    12 -2 2 0.3
    -12 -2 -2 0.7
    12 -2 2 0.7
    -12 -2 -2 0.2
    -12 -2 -2 0.5
    12 -2 2 0.1
    -12 -2 -2 0.8
    12 2 2 0.5
    -12 2 -2 0.4
    -12 2 -2 0.9
    12 2 2 -0.2
    12 2 2 0
    -12 2 -2 0.5
    14 -2 2 13.8
    14 -2 2 14.9
    -14 -2 -2 12.8
    -14 -2 -2 13.2
    -14 -2 -2 12.3
    -14 -2 -2 14.3
    14 -2 2 12.9
    -14 2 -2 12.9
    -14 2 -2 14.6
    -14 2 -2 12.1
    14 2 2 14.1
    14 2 2 13.4
    14 2 2 14.1
    16 -2 2 14.9
    -16 -2 -2 14.3
    -16 -2 -2 13.1
    -16 -2 -2 12.8
    -16 -2 -2 15
    16 -2 2 14.4
    16 -2 2 14.4
    16 2 2 9.9
    16 2 2 11.4
    -16 2 -2 13.8
    -16 2 -2 11.6
    -16 2 -2 12.2
    16 2 2 13.8
    -18 -2 -2 11.8
    -18 -2 -2 9.1
    -18 -2 -2 11.7
    18 -2 2 13.2
    18 -2 2 13
    18 2 2 11.5
    -18 2 -2 10.2
    -18 2 -2 11.5
    -18 2 -2 12.8
    -18 2 -2 11.7
    18 2 2 13.3
    20 -2 2 7.2
    20 -2 2 5.2
    -20 -2 -2 7.2
    -20 -2 -2 7.4
    -20 -2 -2 7.5
    -20 2 -2 7.8
    -20 2 -2 7.4
    20 2 2 7.5
    20 2 2 6.5
    -20 2 -2 6
    -22 -2 -2 4.6
    22 -2 2 4.3
    22 -2 2 5.4
    -22 -2 -2 3.4
    22 2 2 4.8
    -22 2 -2 3.1
    22 2 2 3.9
    -22 2 -2 3.5
    -22 2 -2 4.2
    -24 -2 -2 2.9
    24 -2 2 2.9
    -24 -2 -2 4.4
    24 2 2 3
    -24 2 -2 4.4
    -24 2 -2 2.3
    26 -2 2 -0.3
    -26 -2 -2 -0.3
    26 2 2 0.4
    -26 2 -2 0.1
    27 -3 -2 0.7
    27 -3 -2 0.2
    -27 -3 2 -0.1
    27 3 -2 0.2
    27 3 -2 0.5
    -27 3 2 -0.1
    -25 -3 2 1.8
    25 -3 -2 -0.3
    25 -3 -2 1.8
    25 3 -2 1.7
    -25 3 2 2.3
    25 3 -2 0.3
    -23 -3 2 0.6
    23 -3 -2 0.2
    23 -3 -2 0.5
    23 3 -2 -0.5
    23 3 -2 0.3
    -23 3 2 -0.8
    21 -3 -2 0.6
    21 -3 -2 0.9
    -21 -3 2 0.6
    -21 -3 2 0.9
    -21 -3 2 0.5
    21 3 -2 1
    -21 3 2 0.4
    -21 3 2 0
    21 3 -2 1.4
    -21 3 2 1.4
    -19 -3 2 3
    -19 -3 2 2.2
    -19 -3 2 1.8
    19 -3 -2 1.6
    -19 -3 2 3.1
    19 -3 -2 1.7
    19 3 -2 3.5
    19 3 -2 3.3
    -19 3 2 3.4
    -19 3 2 2.7
    -19 3 2 2.6
    17 -3 -2 28.5
    -17 -3 2 27.3
    17 -3 -2 27.2
    17 -3 -2 29
    17 -3 -2 25.6
    -17 -3 2 29.4
    -17 -3 2 26.5
    -17 -3 2 29.5
    -17 3 2 27.6
    -17 3 2 27.4
    17 3 -2 27.9
    17 3 -2 23.3
    17 3 -2 28.9
    -17 3 2 26.4
    15 -3 -2 0.6
    -15 -3 2 0
    -15 -3 2 0.5
    15 -3 -2 -0.3
    15 -3 -2 0.1
    15 -3 -2 0.2
    -15 -3 2 -0.4
    -15 -3 2 -0.2
    15 3 -2 -0.3
    -15 3 2 -0.1
    15 3 -2 0.2
    -15 3 2 0.9
    15 3 -2 -0.2
    -15 3 2 0
    -15 3 2 -0.4
    -13 -3 2 7
    13 -3 -2 7.7
    -13 -3 2 7.8
    13 -3 -2 9.9
    13 -3 -2 7.4
    13 -3 -2 6.9
    -13 -3 2 6.4
    -13 -3 2 7.1
    13 3 -2 8.6
    -13 3 2 7.7
    13 3 -2 8.7
    -13 3 2 8
    -13 3 2 8.9
    13 3 -2 7.4
    -13 3 2 7.3
    11 -3 -2 81.99
    11 -3 -2 81.29
    -11 -3 2 81.09
    -11 -3 2 84.49
    -11 -3 2 84.99
    11 -3 -2 88.59
    11 -3 -2 85.29
    11 -3 -2 87.99
    -11 -3 2 78.69
    -11 3 2 79.49
    11 3 -2 79.19
    -11 3 2 84.59
    11 3 -2 81.89
    -11 3 2 80.99
    11 3 -2 82.89
    -11 3 2 83.99
    11 3 -2 85.79
    9 -3 -2 0
    9 -3 -2 0.2
    9 -3 -2 0.5
    9 -3 -2 0.1
    -9 -3 2 -0.2
    -9 -3 2 0.2
    9 -3 -2 0
    -9 -3 2 0.1
    -9 -3 2 -0.2
    -9 -3 2 0
    -9 3 2 -0.3
    -9 3 2 -0.2
    9 3 -2 -0.1
    -9 3 2 0
    9 3 -2 -0.2
    9 3 -2 -0.5
    -9 3 2 0
    9 3 -2 -0.2
    -7 -3 2 22.4
    -7 -3 2 20.9
    7 -3 -2 20.5
    7 -3 -2 19.6
    7 -3 -2 21.4
    -7 -3 2 20.4
    7 -3 -2 20
    -7 -3 2 20.1
    7 3 -2 19.9
    7 3 -2 19.3
    7 3 -2 21.6
    7 3 -2 21
    -7 3 2 19.5
    -7 3 2 20
    -7 3 2 20.4
    -5 -3 2 4.9
    -5 -3 2 4.6
    -5 -3 2 4.5
    5 -3 -2 5.4
    5 -3 -2 4.2
    5 -3 -2 4.7
    5 -3 -2 4.8
    -5 -3 2 6
    5 -3 -2 4.4
    5 3 -2 4.7
    5 3 -2 3.3
    -5 3 2 5.3
    5 3 -2 5
    5 3 -2 3.4
    5 3 -2 4.9
    -5 3 2 5.7
    -5 3 2 4.5
    -5 3 2 4.3
    -5 3 2 5.8
    -5 3 2 5
    5 3 -2 4.7
    3 -3 -2 1
    -3 -3 2 0.3
    3 -3 -2 0.8
    -3 -3 2 0.7
    3 -3 -2 0.7
    3 -3 -2 0.7
    -3 -3 2 0.8
    3 -3 -2 1.4
    3 -3 -2 0.6
    -3 -3 2 1.3
    -3 -3 2 0.8
    -3 -3 2 1.1
    -3 3 2 0.7
    -3 3 2 0.5
    3 3 -2 1.1
    3 3 -2 0.7
    -3 3 2 1.2
    -3 3 2 0.8
    3 3 -2 0.8
    3 3 -2 0.6
    -3 3 2 1
    -3 3 2 1
    3 3 -2 0.7
    3 3 -2 0.5
    1 -3 -2 60.59
    -1 -3 2 63.49
    -1 -3 2 61.19
    1 -3 -2 57.79
    1 -3 -2 57.99
    1 -3 -2 61.59
    1 -3 -2 62.29
    1 -3 -2 62.69
    -1 -3 2 62.99
    -1 -3 2 60.39
    -1 -3 2 61.39
    -1 -3 2 62.29
    1 3 -2 60.19
    1 3 -2 59.49
    -1 3 2 64.59
    -1 3 2 63.79
    1 3 -2 62.59
    1 3 -2 60.59
    -1 3 2 60.09
    1 3 -2 63.69
    -1 3 2 60.69
    1 3 -2 59.49
    -1 3 2 63.29
    -1 3 2 63.39
    -1 -3 -2 0.7
    1 -3 2 0.9
    -1 -3 -2 0.7
    -1 -3 -2 0.6
    1 -3 2 0.7
    1 -3 2 0.5
    -1 -3 -2 0.7
    -1 -3 -2 0.8
    -1 -3 -2 0.8
    1 -3 2 0.4
    1 -3 2 0.3
    1 -3 2 0.6
    1 -3 2 0.5
    1 3 2 0.9
    1 3 2 0.6
    -1 3 -2 0.6
    1 3 2 0.7
    1 3 2 0.6
    -1 3 -2 0.5
    -1 3 -2 0.8
    -1 3 -2 0.6
    -1 3 -2 0.7
    1 3 2 0.7
    1 3 2 0.5
    -1 3 -2 0.6
    -3 -3 -2 1.4
    3 -3 2 1
    -3 -3 -2 1.3
    3 -3 2 1.4
    3 -3 2 1.4
    -3 -3 -2 0.9
    3 -3 2 1.3
    -3 -3 -2 1.4
    -3 -3 -2 1.3
    3 -3 2 1.7
    3 -3 2 1.7
    -3 3 -2 1.5
    3 3 2 1.3
    -3 3 -2 1.2
    3 3 2 1.5
    3 3 2 1.6
    -3 3 -2 1.2
    3 3 2 0.8
    -3 3 -2 1.2
    -3 3 -2 1.2
    3 3 2 1.4
    5 -3 2 7.3
    5 -3 2 6.6
    5 -3 2 7.6
    -5 -3 -2 6.5
    5 -3 2 7.3
    5 -3 2 7.2
    -5 -3 -2 7.1
    -5 -3 -2 6.4
    -5 -3 -2 7
    5 -3 2 6.9
    5 3 2 6.7
    -5 3 -2 7.3
    -5 3 -2 6.9
    5 3 2 7.3
    5 3 2 7.7
    5 3 2 6.3
    5 3 2 6.9
    -5 3 -2 6.9
    5 3 2 7.6
    -5 3 -2 6.6
    5 3 2 6.2
    -5 3 -2 7.3
    7 -3 2 0.6
    -7 -3 -2 0
    7 -3 2 0
    7 -3 2 0.4
    7 -3 2 0.2
    -7 -3 -2 0.1
    -7 -3 -2 0.1
    -7 -3 -2 0
    7 -3 2 0.4
    -7 -3 -2 0.1
    7 3 2 0.1
    7 3 2 0.1
    7 3 2 0.1
    -7 3 -2 0.1
    7 3 2 0.8
    7 3 2 0.2
    7 3 2 0.1
    -7 3 -2 0.2
    -7 3 -2 0.1
    -7 3 -2 0.4
    7 3 2 -0.1
    -7 3 -2 0.1
    -9 -3 -2 4.3
    9 -3 2 4.2
    9 -3 2 5.2
    9 -3 2 4.9
    -9 -3 -2 4.7
    9 -3 2 4.8
    9 -3 2 4.7
    -9 -3 -2 4.5
    -9 -3 -2 5.5
    -9 -3 -2 6
    -9 -3 -2 5.7
    -9 -3 -2 5.3
    9 3 2 4.3
    -9 3 -2 5
    9 3 2 4.3
    9 3 2 5.5
    9 3 2 3.8
    -9 3 -2 4.4
    9 3 2 5.2
    -9 3 -2 3.9
    11 -3 2 40.2
    11 -3 2 44.3
    11 -3 2 38.1
    11 -3 2 41.2
    -11 -3 -2 43.6
    11 -3 2 41.4
    -11 -3 -2 39.4
    -11 -3 -2 41.2
    -11 -3 -2 40.3
    -11 -3 -2 44.9
    11 3 2 42.2
    11 3 2 40.3
    -11 3 -2 40.7
    -11 3 -2 40.1
    11 3 2 40.1
    -11 3 -2 41.6
    -13 -3 -2 0.1
    -13 -3 -2 -0.5
    13 -3 2 0.2
    13 -3 2 0.2
    13 -3 2 0.1
    -13 -3 -2 0.4
    -13 -3 -2 -0.1
    13 3 2 0.2
    13 3 2 -0.2
    -13 3 -2 0.7
    13 3 2 0
    -13 3 -2 -0.1
    -13 3 -2 0.1
    15 -3 2 -0.1
    15 -3 2 -0.2
    -15 -3 -2 0
    15 -3 2 -0.2
    -15 -3 -2 -0.4
    -15 -3 -2 0.7
    -15 -3 -2 -0.3
    -15 3 -2 0.3
    15 3 2 0
    -15 3 -2 1
    15 3 2 -0.4
    -15 3 -2 0.1
    15 3 2 -0.4
    -17 -3 -2 2
    -17 -3 -2 2.7
    -17 -3 -2 1.4
    17 -3 2 2.5
    17 -3 2 3.3
    -17 -3 -2 2.8
    17 -3 2 1.7
    -17 3 -2 2.3
    17 3 2 3.4
    17 3 2 2
    -17 3 -2 3.3
    -17 3 -2 3.2
    -19 -3 -2 3.5
    -19 -3 -2 3.4
    19 -3 2 4.5
    -19 -3 -2 3.1
    19 -3 2 4.4
    -19 3 -2 4.3
    -19 3 -2 2.1
    19 3 2 2.6
    -19 3 -2 4.2
    19 3 2 4
    21 -3 2 2.4
    -21 -3 -2 3.7
    -21 -3 -2 2.3
    21 -3 2 1.2
    -21 -3 -2 1.9
    21 3 2 1.9
    -21 3 -2 2.6
    -21 3 -2 1.3
    21 3 2 3.9
    -21 3 -2 2.1
    23 -3 2 0.4
    -23 -3 -2 -1
    23 -3 2 0.2
    -23 -3 -2 0.1
    -23 -3 -2 0.2
    -23 3 -2 0.6
    23 3 2 0.3
    -23 3 -2 -0.3
    25 -3 2 -0.9
    -25 -3 -2 0
    -25 3 -2 0.2
    25 3 2 -0.1
    26 -4 -2 0.3
    -26 -4 2 1.1
    26 -4 -2 1.3
    26 4 -2 2
    -26 4 2 0.4
    26 4 -2 0.5
    -24 -4 2 4.2
    24 -4 -2 3.8
    24 -4 -2 4.7
    -24 4 2 4.8
    24 4 -2 6.5
    24 4 -2 4.4
    -22 -4 2 6
    22 -4 -2 7.6
    22 -4 -2 6.4
    -22 -4 2 3.9
    22 4 -2 7.9
    -22 4 2 5.6
    -22 4 2 7.6
    22 4 -2 5.9
    -20 -4 2 -0.1
    -20 -4 2 0.3
    -20 -4 2 0.8
    20 -4 -2 -0.4
    20 -4 -2 -0.2
    -20 -4 2 -0.3
    -20 4 2 -0.5
    -20 4 2 0.5
    -20 4 2 0.3
    20 4 -2 -0.5
    20 4 -2 -0.4
    18 -4 -2 14.6
    -18 -4 2 16.4
    -18 -4 2 12.7
    -18 -4 2 15
    18 -4 -2 14.8
    18 -4 -2 11.7
    -18 -4 2 14.9
    -18 4 2 13.3
    -18 4 2 14.8
    18 4 -2 15.6
    18 4 -2 14.2
    -18 4 2 13.6
    -18 4 2 14.7
    -16 -4 2 23.4
    -16 -4 2 23
    16 -4 -2 22.9
    16 -4 -2 24.4
    16 -4 -2 24.6
    -16 -4 2 26.5
    -16 -4 2 25.3
    16 -4 -2 23.2
    -16 4 2 26.1
    -16 4 2 26.9
    16 4 -2 21.8
    -16 4 2 24.7
    16 4 -2 25.9
    -16 4 2 25.4
    16 4 -2 23.3
    -14 -4 2 18.7
    -14 -4 2 19.2
    -14 -4 2 19.9
    14 -4 -2 18.6
    14 -4 -2 22
    -14 -4 2 20.2
    14 -4 -2 21
    14 -4 -2 20.5
    -14 4 2 18.4
    -14 4 2 19.4
    14 4 -2 21.8
    14 4 -2 20.8
    -14 4 2 20.1
    -14 4 2 19.6
    14 4 -2 20.7
    12 -4 -2 58.39
    -12 -4 2 61.89
    -12 -4 2 55.59
    12 -4 -2 62.09
    12 -4 -2 60.39
    -12 -4 2 57.59
    12 -4 -2 59.99
    12 4 -2 65.79
    -12 4 2 56.09
    -12 4 2 58.29
    -12 4 2 56.89
    12 4 -2 56.89
    -12 4 2 54.09
    12 4 -2 59.69
    12 4 -2 60.99
    10 -4 -2 64.39
    10 -4 -2 63.79
    -10 -4 2 59.59
    10 -4 -2 63.99
    -10 -4 2 68.39
    10 -4 -2 67.39
    -10 -4 2 66.99
    10 -4 -2 62.59
    -10 -4 2 62.49
    -10 4 2 64.99
    10 4 -2 66.59
    10 4 -2 63.09
    -10 4 2 65.19
    10 4 -2 60.99
    10 4 -2 63.99
    -10 4 2 66.99
    8 -4 -2 20.9
    -8 -4 2 19.2
    8 -4 -2 21.3
    -8 -4 2 21.7
    8 -4 -2 20.9
    -8 -4 2 17.2
    -8 -4 2 21.3
    8 -4 -2 22.1
    -8 -4 2 21.6
    -8 4 2 22.1
    8 4 -2 24.2
    8 4 -2 21
    -8 4 2 21.2
    -8 4 2 23.4
    8 4 -2 19.3
    -8 4 2 20.4
    8 4 -2 20.6
    6 -4 -2 27.9
    6 -4 -2 26.8
    -6 -4 2 28.2
    -6 -4 2 25.6
    6 -4 -2 27.4
    -6 -4 2 27.5
    6 -4 -2 27.6
    6 -4 -2 27.3
    -6 -4 2 25.9
    -6 4 2 25.7
    -6 4 2 28.3
    -6 4 2 26.5
    6 4 -2 27.6
    -6 4 2 28.6
    -6 4 2 25.8
    6 4 -2 27.3
    6 4 -2 28.2
    6 4 -2 26.7
    6 4 -2 28.1
    -4 -4 2 933.41
    4 -4 -2 867.61
    -4 -4 2 893.91
    4 -4 -2 890.41
    -4 -4 2 844.92
    -4 -4 2 895.41
    4 -4 -2 861.01
    4 -4 -2 845.42
    -4 4 2 912.71
    -4 4 2 944.31
    -4 4 2 892.11
    4 4 -2 914.71
    4 4 -2 911.01
    -4 4 2 866.41
    4 4 -2 941.41
    4 4 -2 895.31
    -4 4 2 889.71
    4 4 -2 870.41
    4 4 -2 909.61
    -2 -4 2 107.19
    -2 -4 2 111.19
    2 -4 -2 115.69
    -2 -4 2 109.59
    2 -4 -2 107.89
    2 -4 -2 117.09
    -2 -4 2 114.99
    2 -4 -2 114.99
    2 -4 -2 114.69
    -2 -4 2 110.59
    -2 -4 2 108.39
    2 -4 -2 117.69
    2 4 -2 110.59
    2 4 -2 114.19
    2 4 -2 115.19
    -2 4 2 110.49
    -2 4 2 109.39
    -2 4 2 114.99
    -2 4 2 109.99
    2 4 -2 107.89
    2 4 -2 108.69
    -2 4 2 121.49
    2 4 -2 113.79
    2 4 -2 110.29
    0 -4 2 76.79
    0 -4 2 76.19
    0 -4 -2 78.19
    0 -4 2 74.69
    0 -4 -2 75.59
    0 -4 -2 77.99
    0 -4 2 73.59
    0 -4 -2 83.09
    0 -4 -2 75.29
    0 -4 2 78.49
    0 -4 2 75.19
    0 -4 2 78.39
    0 4 2 74.79
    0 4 -2 78.69
    0 4 2 75.39
    0 4 -2 75.99
    0 4 2 76.59
    0 4 2 71.79
    0 4 -2 77.49
    0 4 -2 75.89
    0 4 -2 81.79
    0 4 -2 75.89
    0 4 2 74.49
    0 4 2 76.79
    0 4 -2 81.79
    2 -4 2 111.19
    2 -4 2 112.69
    -2 -4 -2 112.09
    -2 -4 -2 111.19
    2 -4 2 106.79
    -2 -4 -2 103.79
    2 -4 2 107.39
    -2 -4 -2 107.79
    2 -4 2 108.69
    -2 -4 -2 106.59
    -2 -4 -2 106.79
    2 -4 2 104.79
    2 4 2 104.69
    -2 4 -2 110.59
    -2 4 -2 107.09
    2 4 2 108.39
    2 4 2 105.09
    2 4 2 108.49
    -2 4 -2 108.79
    2 4 2 107.99
    -2 4 -2 112.39
    -2 4 -2 108.69
    -2 4 -2 106.59
    2 4 2 104.49
    4 -4 2 13.3
    -4 -4 -2 13
    -4 -4 -2 13.5
    -4 -4 -2 12.9
    -4 -4 -2 14.1
    -4 -4 -2 12.9
    -4 -4 -2 13.4
    4 -4 2 13.3
    4 -4 2 14.6
    4 -4 2 13.8
    4 -4 2 13.4
    -4 -4 -2 14.9
    4 -4 2 15.2
    4 4 2 14.7
    4 4 2 14.8
    4 4 2 13.8
    4 4 2 14.7
    -4 4 -2 15
    -4 4 -2 13.8
    4 4 2 14.3
    4 4 2 14.3
    -4 4 -2 14.1
    -4 4 -2 13.2
    -4 4 -2 13.5
    -6 -4 -2 99.09
    -6 -4 -2 107.19
    -6 -4 -2 96.69
    6 -4 2 99.59
    6 -4 2 95.39
    6 -4 2 94.49
    -6 -4 -2 99.39
    -6 -4 -2 99.99
    -6 -4 -2 98.89
    6 -4 2 102.69
    6 -4 2 98.99
    6 4 2 98.19
    6 4 2 99.49
    -6 4 -2 101.39
    -6 4 -2 94.59
    6 4 2 100.89
    -6 4 -2 95.19
    6 4 2 100.09
    -6 4 -2 96.09
    6 4 2 95.09
    6 4 2 98.79
    -6 4 -2 102.69
    -6 4 -2 98.09
    -8 -4 -2 5.5
    8 -4 2 5.9
    8 -4 2 4.5
    -8 -4 -2 4.1
    -8 -4 -2 4.4
    -8 -4 -2 4.2
    -8 -4 -2 5
    8 -4 2 4.7
    8 -4 2 4.8
    -8 -4 -2 4.1
    8 -4 2 4
    8 4 2 4.9
    -8 4 -2 5.5
    -8 4 -2 4.9
    8 4 2 4.7
    -8 4 -2 4.8
    8 4 2 4.8
    8 4 2 4.5
    8 4 2 4.7
    -8 4 -2 5.2
    -8 4 -2 4.6
    10 -4 2 34.7
    10 -4 2 34.9
    -10 -4 -2 34.6
    -10 -4 -2 37.3
    -10 -4 -2 36.3
    -10 -4 -2 34.7
    -10 -4 -2 37.4
    10 -4 2 34.8
    -10 -4 -2 35.6
    -10 -4 -2 37.4
    10 -4 2 37.5
    10 -4 2 37.1
    10 4 2 38.1
    -10 4 -2 35.9
    10 4 2 31.5
    10 4 2 36.9
    -10 4 -2 36.4
    -10 4 -2 38.1
    -10 4 -2 35.3
    -12 -4 -2 64.79
    12 -4 2 62.79
    12 -4 2 64.99
    12 -4 2 67.69
    -12 -4 -2 66.19
    -12 -4 -2 65.69
    -12 -4 -2 62.39
    -12 4 -2 64.19
    12 4 2 65.59
    12 4 2 63.39
    -12 4 -2 66.69
    12 4 2 62.89
    -12 4 -2 64.19
    -12 4 -2 64.19
    14 -4 2 2.4
    -14 -4 -2 2.1
    -14 -4 -2 1.7
    -14 -4 -2 1.2
    -14 -4 -2 2.2
    14 -4 2 2.2
    14 -4 2 2.6
    -14 4 -2 1.6
    14 4 2 2.6
    14 4 2 1.7
    -14 4 -2 2.6
    -14 4 -2 2.7
    -14 4 -2 2.3
    14 4 2 1.5
    -16 -4 -2 2.1
    16 -4 2 2.4
    -16 -4 -2 1.6
    16 -4 2 3.7
    -16 -4 -2 3.1
    16 -4 2 2.7
    -16 -4 -2 2.8
    -16 4 -2 1.2
    -16 4 -2 1.9
    16 4 2 2.6
    16 4 2 2.1
    16 4 2 3.2
    -16 4 -2 2.1
    18 -4 2 11.8
    18 -4 2 11.7
    -18 -4 -2 10.4
    -18 -4 -2 12.6
    -18 -4 -2 13
    -18 4 -2 12.7
    18 4 2 10.3
    -18 4 -2 13.3
    -18 4 -2 11.8
    18 4 2 12.6
    20 -4 2 -0.8
    -20 -4 -2 0.5
    -20 -4 -2 1.4
    -20 -4 -2 1.6
    20 -4 2 0.9
    20 4 2 1.3
    -20 4 -2 0.7
    20 4 2 1.2
    -20 4 -2 1.2
    -20 4 -2 1
    -22 -4 -2 3
    22 -4 2 2.9
    -22 -4 -2 4
    -22 -4 -2 3.9
    22 -4 2 2.2
    22 4 2 3.1
    -22 4 -2 4.5
    -22 4 -2 1.2
    -22 4 -2 3.9
    -24 -4 -2 2.3
    24 -4 2 2.1
    -24 -4 -2 2.2
    24 4 2 1.9
    -24 4 -2 1.5
    -24 4 -2 3.3
    25 -5 -2 -0.8
    25 -5 -2 1.3
    -25 -5 2 -0.2
    25 5 -2 0.8
    25 5 -2 0.2
    -25 5 2 -0.3
    23 -5 -2 0
    23 -5 -2 -0.9
    -23 -5 2 0.5
    -23 5 2 0
    23 5 -2 -0.5
    23 5 -2 -0.9
    21 -5 -2 0.2
    -21 -5 2 0.7
    -21 -5 2 0.5
    21 -5 -2 0.6
    -21 -5 2 0.9
    -21 5 2 0.8
    21 5 -2 0
    21 5 -2 -0.2
    -21 5 2 0
    -19 -5 2 2.6
    19 -5 -2 1.4
    -19 -5 2 4.4
    -19 -5 2 2.9
    19 -5 -2 2.4
    -19 -5 2 2.8
    19 5 -2 2.3
    -19 5 2 3.4
    -19 5 2 3.6
    19 5 -2 2.4
    -19 5 2 3.2
    -19 5 2 3.7
    17 -5 -2 5.2
    17 -5 -2 4.5
    -17 -5 2 4.5
    -17 -5 2 4.1
    17 -5 -2 5.7
    -17 -5 2 3.9
    -17 -5 2 5.4
    17 -5 -2 4.4
    -17 5 2 6.4
    17 5 -2 6.2
    -17 5 2 5.3
    -17 5 2 6.6
    -17 5 2 6.3
    17 5 -2 3.9
    -15 -5 2 1.6
    -15 -5 2 1.3
    15 -5 -2 0.9
    15 -5 -2 1.6
    15 -5 -2 3.3
    -15 -5 2 2.3
    -15 -5 2 1.7
    15 -5 -2 0.5
    -15 5 2 0.9
    -15 5 2 1.9
    -15 5 2 0.7
    15 5 -2 1.1
    15 5 -2 1.6
    15 5 -2 1.6
    -15 5 2 1.3
    13 -5 -2 9
    -13 -5 2 7.9
    13 -5 -2 7.7
    13 -5 -2 5.8
    -13 -5 2 6.3
    -13 -5 2 7.1
    13 -5 -2 6.5
    -13 -5 2 7.8
    13 5 -2 6.7
    -13 5 2 6
    -13 5 2 9.6
    -13 5 2 7.5
    13 5 -2 6.1
    13 5 -2 7.2
    -13 5 2 8.4
    11 -5 -2 4
    11 -5 -2 4.8
    -11 -5 2 4.2
    -11 -5 2 4.1
    11 -5 -2 3.7
    11 -5 -2 4.2
    -11 -5 2 3.7
    -11 -5 2 3.5
    11 5 -2 3.7
    -11 5 2 3.8
    11 5 -2 3.2
    11 5 -2 4.9
    -11 5 2 3.2
    -11 5 2 3.9
    11 5 -2 4
    9 -5 -2 136.69
    9 -5 -2 135.59
    -9 -5 2 136.29
    9 -5 -2 149.69
    -9 -5 2 137.89
    -9 -5 2 136.79
    9 -5 -2 140.39
    -9 -5 2 135.49
    -9 -5 2 140.59
    -9 5 2 136.49
    9 5 -2 131.79
    9 5 -2 136.39
    -9 5 2 135.39
    9 5 -2 135.59
    -9 5 2 137.49
    9 5 -2 128.59
    7 -5 -2 96.09
    -7 -5 2 97.09
    7 -5 -2 95.39
    -7 -5 2 96.09
    7 -5 -2 99.49
    -7 -5 2 94.89
    -7 -5 2 89.99
    7 -5 -2 88.29
    -7 5 2 97.49
    -7 5 2 90.79
    -7 5 2 94.49
    7 5 -2 89.59
    -7 5 2 91.99
    7 5 -2 94.09
    -7 5 2 89.69
    7 5 -2 89.89
    7 5 -2 92.89
    7 5 -2 87.09
    -5 -5 2 72.89
    -5 -5 2 75.59
    5 -5 -2 71.49
    -5 -5 2 72.09
    5 -5 -2 74.19
    5 -5 -2 74.29
    5 -5 -2 70.59
    5 -5 -2 81.09
    -5 5 2 72.09
    5 5 -2 72.19
    -5 5 2 76.59
    -5 5 2 75.39
    -5 5 2 74.39
    -5 5 2 71.19
    5 5 -2 74.59
    5 5 -2 72.49
    5 5 -2 71.99
    5 5 -2 78.59
    -3 -5 2 423.96
    -3 -5 2 407.66
    3 -5 -2 423.56
    -3 -5 2 417.86
    3 -5 -2 419.16
    -3 -5 2 364.26
    -3 -5 2 421.46
    -3 -5 2 434.86
    3 -5 -2 426.66
    3 -5 -2 409.76
    3 -5 -2 414.66
    3 -5 -2 409.16
    3 5 -2 425.06
    -3 5 2 411.26
    3 5 -2 438.36
    3 5 -2 429.96
    3 5 -2 442.36
    3 5 -2 415.36
    -3 5 2 410.56
    3 5 -2 436.66
    -3 5 2 419.26
    -3 5 2 407.16
    -3 5 2 431.96
    -3 5 2 398.06
    -1 -5 2 57.59
    -1 -5 2 54.89
    1 -5 -2 57.99
    1 -5 -2 56.09
    1 -5 -2 56.49
    1 -5 -2 56.09
    1 -5 -2 55.79
    -1 -5 2 56.99
    -1 -5 2 55.39
    1 -5 -2 51.99
    -1 -5 2 55.39
    -1 -5 2 54.59
    1 5 -2 54.89
    1 5 -2 54.99
    1 5 -2 58.39
    -1 5 2 55.69
    -1 5 2 59.29
    -1 5 2 53.59
    -1 5 2 56.99
    -1 5 2 53.19
    -1 5 2 59.49
    1 5 -2 53.49
    1 5 -2 53.49
    1 5 -2 52.29
    1 5 -2 55.39
    1 -5 2 40.6
    -1 -5 -2 42.9
    1 -5 2 42.5
    1 -5 2 40.3
    1 -5 2 42.4
    -1 -5 -2 42.4
    1 -5 2 42.2
    -1 -5 -2 43.1
    -1 -5 -2 42.4
    1 -5 2 39.8
    1 -5 2 41.4
    -1 -5 -2 45.1
    1 5 2 43.2
    -1 5 -2 43.8
    -1 5 -2 42.5
    1 5 2 42
    -1 5 -2 42.9
    1 5 2 41
    1 5 2 41.5
    1 5 2 42.4
    -1 5 -2 43
    1 5 2 42.6
    -1 5 -2 42
    1 5 2 44
    -1 5 -2 43
    3 -5 2 22.5
    3 -5 2 22.1
    -3 -5 -2 22.2
    -3 -5 -2 22.7
    -3 -5 -2 20.8
    3 -5 2 22.1
    -3 -5 -2 23.2
    3 -5 2 22.4
    3 -5 2 22.5
    -3 -5 -2 21.4
    -3 -5 -2 22.2
    3 5 2 24.4
    -3 5 -2 22.6
    -3 5 -2 21.7
    3 5 2 21.6
    3 5 2 22.3
    -3 5 -2 22.4
    -3 5 -2 20.5
    -3 5 -2 23.4
    3 5 2 21.2
    -3 5 -2 23.5
    3 5 2 21.7
    3 5 2 20.5
    -5 -5 -2 17.9
    -5 -5 -2 18.9
    -5 -5 -2 17.8
    5 -5 2 18.1
    5 -5 2 19.9
    5 -5 2 20.5
    -5 -5 -2 19.3
    -5 -5 -2 17.9
    5 -5 2 16.8
    -5 -5 -2 18.4
    5 -5 2 19.6
    5 5 2 16.6
    5 5 2 17.7
    5 5 2 19.5
    -5 5 -2 17.1
    5 5 2 17.9
    -5 5 -2 17.2
    -5 5 -2 19.6
    5 5 2 18.2
    -5 5 -2 18.7
    -5 5 -2 17.7
    5 5 2 19
    7 -5 2 0.2
    -7 -5 -2 -0.1
    -7 -5 -2 0
    -7 -5 -2 0.2
    7 -5 2 0
    -7 -5 -2 -0.2
    -7 -5 -2 0.3
    7 -5 2 -0.1
    7 -5 2 0.1
    -7 -5 -2 0.3
    7 -5 2 0.2
    7 5 2 -0.2
    -7 5 -2 0.1
    -7 5 -2 -0.3
    7 5 2 0
    7 5 2 0
    -7 5 -2 0.1
    7 5 2 0.1
    -7 5 -2 0
    7 5 2 0
    -7 5 -2 0.2
    -7 5 -2 0.2
    9 -5 2 20.9
    -9 -5 -2 21.1
    9 -5 2 19.8
    9 -5 2 19.3
    9 -5 2 19.9
    -9 -5 -2 20.5
    -9 -5 -2 20.2
    -9 -5 -2 20.7
    -9 -5 -2 19.5
    9 -5 2 20.8
    -9 -5 -2 19.9
    9 5 2 18.8
    9 5 2 21.4
    9 5 2 19
    -9 5 -2 19.2
    -9 5 -2 18.8
    -9 5 -2 17.9
    11 -5 2 5.1
    -11 -5 -2 5.3
    -11 -5 -2 5
    11 -5 2 5.1
    11 -5 2 4.7
    11 -5 2 4.8
    -11 -5 -2 5.1
    -11 -5 -2 4.6
    -11 -5 -2 5.3
    -11 -5 -2 4.7
    11 -5 2 4.4
    11 5 2 4.8
    -11 5 -2 4.5
    -11 5 -2 6.8
    11 5 2 4.8
    11 5 2 6.1
    -11 5 -2 5.7
    -11 5 -2 4.9
    -13 -5 -2 0.1
    -13 -5 -2 0
    13 -5 2 0.1
    -13 -5 -2 0
    13 -5 2 0.1
    13 -5 2 1.3
    -13 -5 -2 -0.2
    -13 5 -2 0.2
    -13 5 -2 0.2
    13 5 2 -0.4
    13 5 2 -0.2
    13 5 2 -0.3
    -13 5 -2 0.5
    -13 5 -2 0
    15 -5 2 8.2
    -15 -5 -2 9.6
    -15 -5 -2 8.5
    15 -5 2 8.2
    15 -5 2 7.9
    -15 -5 -2 8.7
    -15 -5 -2 7.9
    -15 5 -2 9.8
    15 5 2 10.5
    -15 5 -2 9.4
    15 5 2 9.9
    15 5 2 8.3
    -15 5 -2 8.1
    -15 5 -2 7.7
    -17 -5 -2 0.3
    17 -5 2 0.5
    -17 -5 -2 -0.4
    -17 -5 -2 0.1
    17 -5 2 0
    -17 5 -2 0.6
    17 5 2 0.1
    -17 5 -2 1.2
    -17 5 -2 0
    -17 5 -2 0.2
    17 5 2 0.3
    -19 -5 -2 0
    -19 -5 -2 0.4
    19 -5 2 -0.2
    -19 -5 -2 -1.1
    19 -5 2 0.8
    -19 5 -2 0.2
    -19 5 -2 -0.6
    19 5 2 -0.1
    19 5 2 0.2
    -19 5 -2 0.9
    -21 -5 -2 1.6
    -21 -5 -2 2.6
    21 -5 2 0.4
    21 -5 2 1.9
    -21 -5 -2 1.9
    21 5 2 0.4
    -21 5 -2 1.6
    -21 5 -2 3.5
    -21 5 -2 1
    21 5 2 0.6
    23 -5 2 -0.4
    -23 -5 -2 -0.7
    23 -5 2 1.1
    -23 -5 -2 0.3
    -23 -5 -2 -0.3
    23 5 2 -0.5
    -23 5 -2 0.5
    -23 5 -2 0.9
    -25 -5 -2 -0.5
    -25 -5 -2 -0.3
    25 -5 2 -1.3
    25 5 2 0.5
    -25 5 -2 -0.6
    -26 -6 2 1.7
    26 -6 -2 0.2
    26 -6 -2 -0.7
    -26 6 2 0.9
    26 6 -2 2.3
    26 6 -2 0.4
    24 -6 -2 5.5
    24 -6 -2 5.9
    -24 -6 2 5.7
    24 6 -2 4.5
    24 6 -2 6.2
    -24 6 2 5.5
    -22 -6 2 -0.9
    22 -6 -2 0.3
    22 -6 -2 -0.1
    22 6 -2 -0.4
    -22 6 2 -0.3
    22 6 -2 -0.4
    -22 6 2 0.5
    -20 -6 2 -0.8
    -20 -6 2 0
    -20 -6 2 -0.7
    20 -6 -2 -0.5
    20 -6 -2 0.5
    -20 -6 2 -0.5
    -20 6 2 -0.5
    -20 6 2 0.2
    -20 6 2 -0.6
    20 6 -2 0.1
    20 6 -2 0.4
    -18 -6 2 0.9
    -18 -6 2 0.1
    18 -6 -2 0.7
    -18 -6 2 0.8
    -18 -6 2 -0.2
    18 -6 -2 0.7
    -18 6 2 0.2
    -18 6 2 0.1
    18 6 -2 1
    -18 6 2 0.1
    18 6 -2 0.7
    -18 6 2 0.3
    16 -6 -2 1
    16 -6 -2 0.8
    16 -6 -2 2.2
    -16 -6 2 1.1
    -16 -6 2 0.7
    -16 -6 2 1.4
    16 -6 -2 1.2
    -16 -6 2 0.7
    -16 6 2 1
    -16 6 2 1.4
    -16 6 2 1.7
    16 6 -2 1
    16 6 -2 0.9
    -16 6 2 1.6
    16 6 -2 1.5
    14 -6 -2 25.8
    14 -6 -2 26.2
    -14 -6 2 26.9
    -14 -6 2 26.2
    14 -6 -2 27.8
    -14 -6 2 31.1
    14 -6 -2 28.2
    -14 -6 2 28.6
    14 6 -2 26
    14 6 -2 26.5
    14 6 -2 28.1
    -14 6 2 26
    -14 6 2 26.4
    -14 6 2 24.1
    -14 6 2 28
    -12 -6 2 12.7
    12 -6 -2 12.9
    12 -6 -2 12.1
    -12 -6 2 11.7
    -12 -6 2 12.5
    12 -6 -2 14.5
    12 -6 -2 12.7
    -12 -6 2 13.9
    -12 6 2 15.2
    12 6 -2 14.2
    -12 6 2 13
    -12 6 2 13.5
    -12 6 2 13.1
    12 6 -2 12.9
    12 6 -2 12.8
    -10 -6 2 49
    10 -6 -2 46.3
    -10 -6 2 49.3
    -10 -6 2 49.9
    -10 -6 2 46.7
    10 -6 -2 47.2
    10 -6 -2 48.3
    10 -6 -2 48.1
    -10 -6 2 46.4
    -10 6 2 44.7
    -10 6 2 48.3
    10 6 -2 48.7
    -10 6 2 51.59
    10 6 -2 45.7
    10 6 -2 45.7
    10 6 -2 49.7
    8 -6 -2 42.9
    -8 -6 2 42.4
    -8 -6 2 39.6
    8 -6 -2 45.2
    -8 -6 2 40.6
    8 -6 -2 43.9
    8 6 -2 40.5
    -8 6 2 43.6
    8 6 -2 43.6
    8 6 -2 41.3
    -8 6 2 41.5
    8 6 -2 46.9
    -8 6 2 41.3
    -8 6 2 40.7
    -8 6 2 39.2
    8 6 -2 42.5
    6 -6 -2 553.04
    -6 -6 2 536.15
    6 -6 -2 563.84
    6 -6 -2 541.45
    -6 -6 2 556.44
    6 -6 -2 523.75
    6 -6 -2 510.75
    -6 -6 2 538.05
    -6 -6 2 537.25
    6 6 -2 519.15
    -6 6 2 562.34
    -6 6 2 563.84
    -6 6 2 525.85
    6 6 -2 537.55
    6 6 -2 523.55
    -6 6 2 532.05
    6 6 -2 545.95
    -6 6 2 532.95
    -4 -6 2 891.21
    -4 -6 2 906.51
    4 -6 -2 896.51
    -4 -6 2 890.31
    4 -6 -2 897.71
    4 -6 -2 883.91
    4 -6 -2 864.61
    -4 -6 2 873.61
    4 -6 -2 891.91
    4 -6 -2 846.12
    4 6 -2 894.01
    -4 6 2 847.32
    -4 6 2 901.21
    4 6 -2 884.81
    -4 6 2 881.01
    -4 6 2 884.51
    4 6 -2 891.91
    -4 6 2 841.02
    4 6 -2 889.71
    4 6 -2 848.52
    2 -6 -2 101.09
    2 -6 -2 91.99
    -2 -6 2 97.89
    -2 -6 2 99.89
    -2 -6 2 102.89
    -2 -6 2 100.39
    -2 -6 2 101.89
    2 -6 -2 107.29
    2 -6 -2 97.69
    2 -6 -2 104.79
    2 -6 -2 97.09
    2 6 -2 101.09
    -2 6 2 97.69
    -2 6 2 94.59
    -2 6 2 96.79
    2 6 -2 96.59
    2 6 -2 93.09
    2 6 -2 103.49
    2 6 -2 95.69
    2 6 -2 100.59
    -2 6 2 98.79
    -2 6 2 96.29
    0 -6 -2 551.44
    0 -6 -2 550.64
    0 -6 -2 547.25
    0 -6 -2 530.55
    0 -6 2 534.45
    0 -6 2 514.55
    0 -6 2 533.05
    0 -6 -2 548.55
    0 -6 2 557.84
    0 -6 2 526.45
    0 -6 -2 504.65
    0 6 2 526.95
    0 6 -2 536.05
    0 6 2 535.65
    0 6 2 513.05
    0 6 2 514.15
    0 6 -2 556.54
    0 6 -2 540.25
    0 6 -2 559.64
    0 6 -2 545.95
    0 6 2 519.05
    0 6 -2 548.55
    0 6 -2 520.55
    0 6 2 536.65
    -2 -6 -2 0.7
    -2 -6 -2 0.6
    2 -6 2 1.2
    -2 -6 -2 1.4
    2 -6 2 0.7
    2 -6 2 2.2
    2 -6 2 1.7
    2 -6 2 1.1
    2 -6 2 1.7
    -2 -6 -2 1.7
    -2 -6 -2 1.4
    2 6 2 1.4
    -2 6 -2 2
    2 6 2 1.3
    2 6 2 1.5
    -2 6 -2 2.1
    2 6 2 1.5
    -2 6 -2 1.1
    2 6 2 1.2
    -2 6 -2 2
    -2 6 -2 1.1
    -2 6 -2 1.3
    2 6 2 1.9
    -4 -6 -2 166.38
    4 -6 2 168.58
    -4 -6 -2 169.78
    -4 -6 -2 158.48
    -4 -6 -2 164.08
    4 -6 2 169.98
    4 -6 2 164.58
    4 -6 2 166.38
    -4 -6 -2 154.38
    4 -6 2 162.18
    4 6 2 161.48
    -4 6 -2 168.38
    -4 6 -2 166.58
    -4 6 -2 167.08
    4 6 2 172.58
    4 6 2 169.68
    -4 6 -2 173.78
    4 6 2 160.98
    4 6 2 159.08
    4 6 2 162.38
    -4 6 -2 167.68
    -4 6 -2 156.48
    6 -6 2 48.2
    -6 -6 -2 47.7
    6 -6 2 52.59
    -6 -6 -2 49.6
    -6 -6 -2 46.5
    -6 -6 -2 47.2
    -6 -6 -2 47.4
    -6 -6 -2 48.6
    6 -6 2 49.6
    6 -6 2 45.2
    6 -6 2 44.4
    6 6 2 46.6
    -6 6 -2 49.1
    6 6 2 44.4
    6 6 2 47.7
    6 6 2 49
    -6 6 -2 46.8
    -6 6 -2 51.39
    -6 6 -2 47.3
    -6 6 -2 50.29
    6 6 2 46.2
    -8 -6 -2 254.47
    -8 -6 -2 269.17
    8 -6 2 244.08
    8 -6 2 254.27
    -8 -6 -2 250.97
    8 -6 2 245.58
    -8 -6 -2 241.78
    -8 -6 -2 257.57
    -8 -6 -2 254.57
    8 -6 2 259.37
    8 -6 2 239.68
    8 6 2 252.47
    -8 6 -2 243.38
    8 6 2 247.98
    -8 6 -2 253.27
    -8 6 -2 251.37
    8 6 2 249.28
    -8 6 -2 245.18
    8 6 2 248.58
    10 -6 2 17.4
    -10 -6 -2 22.3
    10 -6 2 22
    -10 -6 -2 20.8
    10 -6 2 20.7
    -10 -6 -2 22.3
    10 -6 2 20.1
    10 -6 2 20
    -10 -6 -2 21.1
    -10 -6 -2 20.7
    -10 6 -2 20.7
    -10 6 -2 18.7
    10 6 2 22.3
    10 6 2 20.7
    -10 6 -2 20.1
    -10 6 -2 21.5
    10 6 2 20.1
    -12 -6 -2 139.59
    -12 -6 -2 139.29
    12 -6 2 142.29
    -12 -6 -2 146.09
    -12 -6 -2 136.39
    -12 -6 -2 139.29
    12 -6 2 134.39
    12 -6 2 128.19
    12 -6 2 145.59
    -12 6 -2 130.09
    12 6 2 132.89
    -12 6 -2 136.39
    12 6 2 140.89
    -12 6 -2 136.39
    12 6 2 133.39
    14 -6 2 16.7
    -14 -6 -2 17.6
    -14 -6 -2 16.8
    -14 -6 -2 15
    14 -6 2 17.1
    14 -6 2 20.3
    -14 -6 -2 16.8
    -14 6 -2 18.8
    14 6 2 18.3
    -14 6 -2 16.5
    14 6 2 16.3
    14 6 2 19.4
    -14 6 -2 17.7
    -16 -6 -2 7.2
    -16 -6 -2 9.5
    -16 -6 -2 6.6
    16 -6 2 7.2
    16 -6 2 7.9
    -16 -6 -2 8.7
    16 6 2 8.6
    -16 6 -2 7.9
    -16 6 -2 7.1
    -16 6 -2 5.3
    16 6 2 8.4
    -18 -6 -2 21.2
    -18 -6 -2 19
    18 -6 2 17.8
    -18 -6 -2 23.1
    18 -6 2 21.1
    -18 6 -2 20.1
    -18 6 -2 19.5
    -18 6 -2 21.9
    18 6 2 21.6
    18 6 2 19.9
    20 -6 2 -1.3
    -20 -6 -2 0.7
    -20 -6 -2 0.4
    20 -6 2 1
    -20 -6 -2 -1
    -20 6 -2 -0.3
    -20 6 -2 -0.2
    20 6 2 0.6
    -20 6 -2 -0.1
    20 6 2 0.5
    22 -6 2 1.1
    -22 -6 -2 1.4
    -22 -6 -2 1
    -22 -6 -2 1.1
    22 -6 2 1.8
    -22 6 -2 0.8
    -22 6 -2 1.8
    22 6 2 0.3
    24 -6 2 0.6
    -24 -6 -2 -0.3
    -24 -6 -2 0.4
    24 6 2 0
    -24 6 -2 -0.5
    -25 -7 2 0.9
    25 -7 -2 0.7
    25 -7 -2 -0.7
    25 7 -2 0.6
    -25 7 2 -0.4
    25 7 -2 0
    23 -7 -2 -0.3
    23 -7 -2 -0.1
    -23 -7 2 0.9
    -23 7 2 -0.3
    23 7 -2 0.3
    23 7 -2 -0.7
    21 -7 -2 2.7
    -21 -7 2 2.9
    -21 -7 2 3.6
    21 -7 -2 2.7
    -21 7 2 1.5
    -21 7 2 2.5
    21 7 -2 1.2
    21 7 -2 1
    19 -7 -2 2.6
    -19 -7 2 1.6
    19 -7 -2 2.2
    -19 -7 2 2.5
    -19 -7 2 1.5
    -19 -7 2 4.3
    -19 7 2 3
    19 7 -2 2.2
    19 7 -2 2.8
    -19 7 2 1.9
    -19 7 2 3.9
    -17 -7 2 5.5
    -17 -7 2 5.6
    17 -7 -2 5.3
    -17 -7 2 5.6
    17 -7 -2 4.5
    -17 -7 2 3.7
    17 -7 -2 3.6
    -17 7 2 3.9
    17 7 -2 5.7
    -17 7 2 5.9
    -17 7 2 4.3
    -17 7 2 4.1
    17 7 -2 5
    -15 -7 2 8.8
    -15 -7 2 9
    15 -7 -2 8.5
    15 -7 -2 9.4
    15 -7 -2 9.4
    -15 -7 2 12
    15 -7 -2 11.3
    -15 -7 2 9.7
    -15 7 2 11.4
    -15 7 2 12.1
    -15 7 2 11.7
    -15 7 2 10
    15 7 -2 7.5
    15 7 -2 9.5
    15 7 -2 8.9
    13 -7 -2 13.3
    13 -7 -2 12
    -13 -7 2 10.7
    13 -7 -2 13.6
    -13 -7 2 11.8
    13 -7 -2 11.5
    -13 -7 2 12.5
    -13 -7 2 12.4
    -13 7 2 11.3
    -13 7 2 10.1
    -13 7 2 9.6
    13 7 -2 13.4
    13 7 -2 8.8
    11 -7 -2 28.2
    11 -7 -2 27.4
    -11 -7 2 28.9
    11 -7 -2 29.6
    -11 -7 2 28.1
    -11 -7 2 28.9
    -11 -7 2 26.3
    -11 -7 2 31.5
    11 -7 -2 26.1
    -11 7 2 30.1
    -11 7 2 27
    11 7 -2 27.8
    11 7 -2 30.9
    11 7 -2 31.1
    -11 7 2 29.4
    9 -7 -2 3.7
    -9 -7 2 2.1
    -9 -7 2 0.8
    9 -7 -2 2.2
    -9 -7 2 2.5
    9 -7 -2 2.9
    -9 7 2 2.9
    -9 7 2 2.3
    9 7 -2 3.1
    9 7 -2 3
    -9 7 2 3.4
    9 7 -2 3.1
    9 7 -2 2.4
    9 7 -2 2.6
    -7 -7 2 8.4
    7 -7 -2 9.1
    -7 -7 2 8
    7 -7 -2 7.4
    -7 -7 2 7.9
    7 -7 -2 9.1
    7 -7 -2 8.3
    7 7 -2 9.4
    -7 7 2 9
    -7 7 2 7.3
    -7 7 2 8.8
    7 7 -2 7.9
    7 7 -2 10.2
    7 7 -2 8.6
    7 7 -2 8.8
    7 7 -2 9.2
    -7 7 2 7.7
    -7 7 2 9.3
    5 -7 -2 1
    5 -7 -2 0.7
    5 -7 -2 0.7
    -5 -7 2 1.1
    -5 -7 2 1.1
    -5 -7 2 0.9
    5 -7 -2 1
    5 -7 -2 1.2
    -5 7 2 1
    -5 7 2 0.6
    5 7 -2 1.3
    5 7 -2 1
    -5 7 2 1.3
    5 7 -2 1.1
    -5 7 2 1.2
    5 7 -2 2
    5 7 -2 1.5
    -5 7 2 1
    5 7 -2 1.2
    -3 -7 2 37.4
    3 -7 -2 39.1
    3 -7 -2 38.2
    3 -7 -2 35.7
    -3 -7 2 38.5
    -3 -7 2 35
    3 -7 -2 38.5
    3 -7 -2 39.5
    -3 -7 2 39.9
    3 -7 -2 35.4
    -3 7 2 38.1
    3 7 -2 36.8
    -3 7 2 39
    -3 7 2 36
    3 7 -2 41.4
    -3 7 2 41.2
    -3 7 2 36.9
    3 7 -2 38.1
    3 7 -2 38.2
    3 7 -2 37.1
    1 -7 -2 -0.3
    1 -7 -2 0.2
    -1 -7 2 0.2
    1 -7 -2 0.1
    -1 -7 2 0.1
    -1 -7 2 -0.1
    1 -7 -2 0
    -1 -7 2 -0.2
    1 -7 -2 -0.1
    1 -7 -2 0
    -1 -7 2 0.2
    1 -7 -2 -0.1
    -1 -7 2 -0.1
    1 7 -2 0.4
    -1 7 2 0.3
    1 7 -2 -0.3
    -1 7 2 -0.2
    1 7 -2 -0.6
    -1 7 2 -0.2
    -1 7 2 0.2
    -1 7 2 0.2
    1 7 -2 0.2
    1 7 -2 0
    1 7 -2 0.2
    -1 -7 -2 22.2
    -1 -7 -2 23
    -1 -7 -2 20.4
    -1 -7 -2 22.6
    -1 -7 -2 22.5
    1 -7 2 24
    1 -7 2 21.5
    1 -7 2 22.7
    1 -7 2 22.6
    1 -7 2 21.2
    -1 -7 -2 21.7
    1 -7 2 23.2
    1 7 2 23.1
    1 7 2 23
    1 7 2 22.4
    -1 7 -2 23.6
    1 7 2 23.6
    1 7 2 23.4
    1 7 2 24.4
    -1 7 -2 24.4
    -1 7 -2 22.9
    -1 7 -2 23.1
    -1 7 -2 22.8
    -3 -7 -2 17.3
    -3 -7 -2 15.3
    -3 -7 -2 17.9
    3 -7 2 17.8
    3 -7 2 19.2
    3 -7 2 18.8
    -3 -7 -2 17.4
    3 -7 2 17
    -3 -7 -2 17.2
    3 -7 2 17.6
    3 -7 2 18
    -3 7 -2 17.1
    3 7 2 17.5
    3 7 2 17.7
    3 7 2 17.3
    3 7 2 17.9
    3 7 2 18.7
    3 7 2 17
    -3 7 -2 17.7
    -3 7 -2 17.8
    -3 7 -2 16.7
    -3 7 -2 17.4
    5 -7 2 31.9
    -5 -7 -2 31
    5 -7 2 29.9
    5 -7 2 29.7
    5 -7 2 32.5
    -5 -7 -2 34.6
    -5 -7 -2 32.3
    5 -7 2 29.8
    -5 -7 -2 33.3
    -5 -7 -2 31.4
    5 7 2 32.7
    5 7 2 32
    5 7 2 29.3
    -5 7 -2 31.9
    5 7 2 33.6
    -5 7 -2 31.9
    -5 7 -2 33.3
    5 7 2 31.1
    -5 7 -2 30
    -7 -7 -2 14.4
    7 -7 2 13
    -7 -7 -2 14.2
    7 -7 2 14
    -7 -7 -2 12.3
    7 -7 2 15
    -7 -7 -2 13.9
    -7 -7 -2 14
    7 -7 2 14.9
    7 -7 2 14.8
    -7 -7 -2 14.2
    -7 7 -2 14.8
    -7 7 -2 13.3
    7 7 2 15.3
    7 7 2 14.7
    -7 7 -2 14.8
    7 7 2 13.8
    -7 7 -2 14.6
    7 7 2 14.7
    7 7 2 14.8
    -9 -7 -2 20.1
    9 -7 2 22.3
    -9 -7 -2 19
    -9 -7 -2 19.3
    -9 -7 -2 20.9
    9 -7 2 20.3
    9 -7 2 20.3
    9 -7 2 20.7
    9 -7 2 20.7
    -9 -7 -2 20.3
    9 7 2 19.8
    9 7 2 22.1
    -9 7 -2 20.7
    -9 7 -2 18.4
    9 7 2 19.1
    -9 7 -2 21.9
    -9 7 -2 19.9
    11 -7 2 3.2
    11 -7 2 2.6
    -11 -7 -2 2.9
    11 -7 2 3.6
    -11 -7 -2 2.1
    11 -7 2 3.9
    -11 -7 -2 3
    11 -7 2 3.1
    -11 -7 -2 4.4
    -11 7 -2 3.4
    -11 7 -2 2.3
    11 7 2 2.7
    -11 7 -2 4.4
    11 7 2 3.1
    -11 7 -2 3
    11 7 2 2.5
    -13 -7 -2 5.4
    13 -7 2 5.4
    -13 -7 -2 5.2
    13 -7 2 5.9
    -13 -7 -2 5.4
    -13 -7 -2 4.8
    -13 -7 -2 4.1
    13 -7 2 6.8
    13 7 2 3.5
    -13 7 -2 5.4
    -13 7 -2 4.3
    -13 7 -2 5
    13 7 2 5.8
    13 7 2 4.6
    -15 -7 -2 5.4
    -15 -7 -2 5
    -15 -7 -2 3.9
    15 -7 2 4.6
    -15 -7 -2 2
    15 -7 2 4.4
    -15 7 -2 4.8
    15 7 2 5.5
    15 7 2 2.9
    15 7 2 3.8
    -15 7 -2 4.2
    -15 7 -2 4.2
    -17 -7 -2 0.6
    17 -7 2 -0.4
    -17 -7 -2 0.6
    -17 -7 -2 -0.2
    17 -7 2 0
    -17 7 -2 0.5
    17 7 2 0.8
    -17 7 -2 0.2
    -17 7 -2 0.3
    17 7 2 0.1
    -17 7 -2 0.7
    -19 -7 -2 0.3
    19 -7 2 1.5
    -19 -7 -2 1.8
    19 -7 2 1
    -19 -7 -2 0.7
    19 7 2 0.8
    -19 7 -2 1.4
    19 7 2 1.7
    -19 7 -2 1.5
    -19 7 -2 0.2
    -21 -7 -2 1.2
    -21 -7 -2 2.2
    21 -7 2 2.7
    21 -7 2 1.8
    -21 -7 -2 0.7
    21 7 2 1.9
    -21 7 -2 1.1
    -21 7 -2 0.8
    23 -7 2 1.9
    -23 -7 -2 0.8
    -23 -7 -2 0.6
    23 -7 2 2.2
    -23 -7 -2 1.1
    -23 7 -2 0.8
    23 7 2 0.5
    25 -7 2 0.4
    -25 -7 -2 0.1
    25 7 2 -0.1
    -25 7 -2 1.2
    24 -8 -2 2.7
    24 -8 -2 0.8
    -24 -8 2 1
    24 8 -2 1.6
    24 8 -2 2.5
    -24 8 2 3
    -22 -8 2 0.2
    22 -8 -2 0.6
    22 -8 -2 0.5
    22 8 -2 1
    22 8 -2 1
    -22 8 2 -0.1
    -22 8 2 0.8
    20 -8 -2 4.1
    20 -8 -2 5.1
    -20 -8 2 4.4
    -20 -8 2 3.7
    -20 8 2 3.8
    -20 8 2 2.9
    20 8 -2 1.8
    20 8 -2 3.6
    -18 -8 2 8.8
    -18 -8 2 9.6
    -18 -8 2 8.2
    -18 -8 2 10.7
    18 -8 -2 11.6
    18 -8 -2 10.9
    -18 8 2 9
    18 8 -2 9.5
    -18 8 2 10.3
    -18 8 2 11.8
    18 8 -2 10.4
    -16 -8 2 0.8
    16 -8 -2 1.4
    16 -8 -2 2.5
    16 -8 -2 0
    -16 -8 2 1
    -16 -8 2 0.3
    16 -8 -2 1.4
    -16 -8 2 0.4
    -16 8 2 2.1
    -16 8 2 1.2
    16 8 -2 1.1
    16 8 -2 0.8
    -16 8 2 0.9
    -16 8 2 0.6
    -14 -8 2 49.3
    14 -8 -2 40.7
    14 -8 -2 46.3
    -14 -8 2 48.1
    14 -8 -2 46.9
    -14 -8 2 45.6
    14 -8 -2 42.2
    -14 -8 2 51.39
    14 8 -2 46.5
    -14 8 2 47
    -14 8 2 42.8
    -14 8 2 45.7
    14 8 -2 45.7
    14 8 -2 48.2
    -14 8 2 47
    -12 -8 2 5.5
    -12 -8 2 4.5
    12 -8 -2 4.4
    12 -8 -2 7.5
    -12 -8 2 6.1
    12 -8 -2 6.1
    -12 -8 2 5.1
    12 -8 -2 5.8
    -12 -8 2 6.3
    -12 8 2 3.4
    12 8 -2 6.7
    12 8 -2 5
    12 8 -2 6.1
    12 8 -2 7.7
    -12 8 2 4.7
    -12 8 2 6.7
    -10 -8 2 72.39
    10 -8 -2 73.39
    10 -8 -2 73.69
    -10 -8 2 72.59
    10 -8 -2 77.49
    -10 -8 2 72.19
    10 8 -2 76.49
    -10 8 2 68.89
    10 8 -2 69.39
    10 8 -2 78.19
    -10 8 2 76.49
    10 8 -2 71.79
    -10 8 2 73.29
    -8 -8 2 10.7
    8 -8 -2 10.8
    -8 -8 2 12.7
    8 -8 -2 12.2
    8 -8 -2 11.6
    -8 -8 2 13
    -8 8 2 10.7
    8 8 -2 12.5
    8 8 -2 13.3
    8 8 -2 13.2
    8 8 -2 14.3
    -8 8 2 13
    -8 8 2 12.2
    8 8 -2 11.9
    -8 8 2 12.7
    -6 -8 2 72.99
    6 -8 -2 77.09
    6 -8 -2 78.39
    -6 -8 2 75.59
    6 -8 -2 75.39
    -6 -8 2 77.39
    6 -8 -2 76.39
    -6 8 2 76.89
    -6 8 2 77.09
    6 8 -2 75.89
    6 8 -2 76.49
    6 8 -2 75.29
    6 8 -2 75.69
    -6 8 2 79.19
    6 8 -2 73.49
    -6 8 2 73.79
    6 8 -2 72.89
    -4 -8 2 416.86
    4 -8 -2 389.56
    -4 -8 2 402.86
    -4 -8 2 422.06
    4 -8 -2 408.16
    -4 -8 2 397.66
    4 -8 -2 389.36
    4 -8 -2 404.46
    -4 8 2 395.96
    -4 8 2 417.76
    4 8 -2 431.66
    -4 8 2 412.06
    4 8 -2 418.76
    -4 8 2 387.46
    4 8 -2 427.56
    4 8 -2 391.06
    4 8 -2 412.46
    -4 8 2 400.66
    4 8 -2 399.26
    2 -8 -2 54.99
    2 -8 -2 57.39
    2 -8 -2 59.29
    2 -8 -2 61.69
    2 -8 -2 63.29
    2 -8 -2 55.99
    -2 -8 2 56.39
    -2 -8 2 58.39
    -2 -8 2 55.89
    -2 -8 2 59.09
    2 8 -2 60.89
    -2 8 2 59.99
    -2 8 2 58.39
    2 8 -2 59.59
    2 8 -2 61.69
    -2 8 2 59.09
    2 8 -2 58.59
    2 8 -2 55.19
    -2 8 2 58.39
    0 -8 -2 35
    0 -8 2 35.5
    0 -8 2 33.3
    0 -8 -2 34.3
    0 -8 2 33.7
    0 -8 2 32.8
    0 -8 2 35.2
    0 -8 -2 33.3
    0 -8 -2 33.3
    0 -8 2 33.8
    0 -8 -2 35.3
    0 -8 -2 31.6
    0 8 -2 35.1
    0 8 2 36.1
    0 8 -2 33.3
    0 8 -2 32.7
    0 8 2 34.5
    0 8 -2 36.2
    0 8 -2 35.9
    0 8 2 33
    0 8 2 33.2
    0 8 -2 36.5
    -2 -8 -2 170.68
    2 -8 2 165.48
    -2 -8 -2 174.38
    -2 -8 -2 170.28
    2 -8 2 170.28
    2 -8 2 164.28
    -2 -8 -2 163.78
    -2 -8 -2 175.88
    -2 -8 -2 167.98
    2 -8 2 170.88
    2 -8 2 168.78
    2 -8 2 166.28
    2 8 2 167.78
    2 8 2 174.78
    -2 8 -2 164.78
    2 8 2 166.58
    -2 8 -2 170.38
    2 8 2 171.68
    2 8 2 160.98
    2 8 2 167.28
    -2 8 -2 177.88
    -2 8 -2 177.78
    -4 -8 -2 2.8
    4 -8 2 2.3
    4 -8 2 3.2
    4 -8 2 2.8
    -4 -8 -2 3.5
    -4 -8 -2 2.7
    4 -8 2 2.9
    -4 -8 -2 2.8
    4 -8 2 3.4
    4 -8 2 3
    -4 8 -2 4
    4 8 2 3.2
    4 8 2 3
    -4 8 -2 4.1
    -4 8 -2 3.2
    4 8 2 3.7
    4 8 2 4.6
    4 8 2 3.5
    4 8 2 2.4
    -4 8 -2 3.1
    -6 -8 -2 77.39
    6 -8 2 74.79
    6 -8 2 77.69
    6 -8 2 78.59
    -6 -8 -2 80.89
    6 -8 2 78.29
    -6 -8 -2 79.29
    6 8 2 82.69
    -6 8 -2 78.59
    6 8 2 77.79
    6 8 2 78.59
    -6 8 -2 81.99
    6 8 2 75.79
    -6 8 -2 75.09
    6 8 2 81.99
    -6 8 -2 73.29
    -8 -8 -2 107.29
    -8 -8 -2 106.19
    -8 -8 -2 110.39
    8 -8 2 99.59
    8 -8 2 109.49
    -8 -8 -2 110.19
    8 -8 2 102.39
    -8 -8 -2 101.79
    8 -8 2 106.09
    8 -8 2 102.19
    -8 8 -2 100.99
    8 8 2 106.09
    8 8 2 108.89
    8 8 2 106.99
    -8 8 -2 108.39
    -8 8 -2 106.89
    -8 8 -2 102.89
    -10 -8 -2 53.29
    -10 -8 -2 56.19
    -10 -8 -2 55.29
    10 -8 2 54.39
    10 -8 2 55.49
    10 -8 2 53.59
    10 -8 2 57.39
    -10 -8 -2 57.59
    10 -8 2 51.59
    -10 8 -2 55.09
    -10 8 -2 54.49
    -10 8 -2 54.79
    10 8 2 55.69
    10 8 2 57.49
    -10 8 -2 56.29
    10 8 2 59.59
    12 -8 2 62.19
    -12 -8 -2 68.09
    -12 -8 -2 65.19
    -12 -8 -2 65.29
    12 -8 2 61.39
    -12 -8 -2 63.89
    12 8 2 66.99
    -12 8 -2 67.59
    12 8 2 67.69
    12 8 2 62.99
    -12 8 -2 63.89
    -12 8 -2 67.09
    -12 8 -2 61.49
    -14 -8 -2 5.9
    14 -8 2 5.9
    14 -8 2 6.3
    -14 -8 -2 6.5
    -14 -8 -2 5.8
    -14 -8 -2 7.3
    -14 -8 -2 6.9
    -14 8 -2 6.8
    14 8 2 7.2
    -14 8 -2 5.2
    -14 8 -2 7
    14 8 2 8.7
    14 8 2 8.7
    -14 8 -2 5.6
    16 -8 2 2
    -16 -8 -2 1.4
    -16 -8 -2 1.8
    -16 -8 -2 1.1
    16 -8 2 1.3
    -16 8 -2 2.7
    -16 8 -2 2.3
    -16 8 -2 1.7
    -16 8 -2 1.4
    16 8 2 2.7
    16 8 2 2.3
    -18 -8 -2 19.2
    18 -8 2 19
    -18 -8 -2 17.7
    18 -8 2 16.8
    -18 -8 -2 20.9
    -18 8 -2 19.2
    -18 8 -2 20.4
    18 8 2 19.7
    -18 8 -2 16.1
    18 8 2 19.8
    -20 -8 -2 2
    -20 -8 -2 1.7
    -20 -8 -2 1.3
    20 -8 2 3.9
    20 -8 2 3.3
    20 8 2 4.2
    20 8 2 0.4
    -20 8 -2 3.2
    -20 8 -2 3.6
    -22 -8 -2 1.5
    22 -8 2 2.6
    -22 -8 -2 0.9
    22 -8 2 0.9
    -22 -8 -2 2.1
    22 8 2 1.5
    -22 8 -2 1.8
    -24 -8 -2 0.5
    24 -8 2 0.4
    -24 -8 -2 -0.7
    -24 8 -2 0
    24 8 2 0.7
    -25 -9 2 1.1
    25 -9 -2 -0.4
    25 -9 -2 1
    25 9 -2 1.1
    25 9 -2 0.4
    -25 9 2 0.8
    23 -9 -2 0.6
    23 -9 -2 -0.2
    -23 -9 2 0.4
    23 9 -2 -0.3
    23 9 -2 -0.5
    -23 9 2 -0.5
    21 -9 -2 1.1
    -21 -9 2 0.7
    21 -9 -2 0.9
    21 9 -2 -0.1
    -21 9 2 1.5
    -21 9 2 1.3
    21 9 -2 0.9
    19 -9 -2 2.3
    -19 -9 2 3
    -19 -9 2 2.8
    19 -9 -2 2.8
    -19 -9 2 3.4
    -19 9 2 4.4
    19 9 -2 2.5
    19 9 -2 2.4
    -19 9 2 2.4
    17 -9 -2 8
    17 -9 -2 5.8
    -17 -9 2 6.9
    -17 -9 2 5.1
    -17 -9 2 5.4
    -17 -9 2 5.2
    -17 9 2 5.6
    -17 9 2 5.2
    17 9 -2 5.7
    17 9 -2 6.6
    -17 9 2 6.2
    15 -9 -2 7.6
    -15 -9 2 8.8
    -15 -9 2 7.3
    15 -9 -2 7.7
    15 -9 -2 6
    -15 -9 2 8.8
    15 -9 -2 7.1
    -15 -9 2 6.3
    -15 9 2 7.9
    -15 9 2 7.5
    -15 9 2 6.1
    15 9 -2 7.4
    15 9 -2 6.4
    -15 9 2 7.3
    13 -9 -2 0.2
    -13 -9 2 -0.2
    -13 -9 2 -0.1
    13 -9 -2 -0.6
    13 -9 -2 0.9
    -13 -9 2 -0.8
    13 -9 -2 -0.3
    -13 -9 2 -0.4
    -13 -9 2 -0.9
    -13 9 2 -0.1
    -13 9 2 0.6
    13 9 -2 -0.3
    -13 9 2 0.1
    13 9 -2 0.6
    13 9 -2 -0.3
    13 9 -2 0.2
    -11 -9 2 10.5
    11 -9 -2 8.9
    11 -9 -2 10.3
    -11 -9 2 11.8
    -11 -9 2 9.3
    11 -9 -2 9.9
    -11 9 2 8.2
    11 9 -2 9.7
    11 9 -2 10.7
    11 9 -2 11.3
    -11 9 2 9.4
    11 9 -2 10.2
    11 9 -2 11.4
    -11 9 2 8.7
    -9 -9 2 6.2
    9 -9 -2 4.2
    -9 -9 2 3.2
    9 -9 -2 5.3
    -9 -9 2 3.5
    9 -9 -2 4.7
    -9 9 2 4
    -9 9 2 3.3
    9 9 -2 3.7
    9 9 -2 3.6
    9 9 -2 5.2
    -9 9 2 4.1
    9 9 -2 4.5
    -9 9 2 4.6
    9 9 -2 3.6
    -7 -9 2 1.8
    7 -9 -2 2.4
    7 -9 -2 2.1
    7 -9 -2 3.1
    -7 -9 2 2.6
    -7 -9 2 2
    7 -9 -2 2.4
    7 9 -2 2.4
    7 9 -2 2.6
    -7 9 2 1.9
    7 9 -2 2.5
    7 9 -2 3.1
    -7 9 2 2.7
    -7 9 2 2.1
    7 9 -2 2.1
    -7 9 2 2.3
    5 -9 -2 43.1
    5 -9 -2 40.8
    5 -9 -2 45.2
    -5 -9 2 49.9
    -5 -9 2 38.6
    -5 -9 2 41.7
    5 -9 -2 46.2
    -5 9 2 45.9
    5 9 -2 44.9
    5 9 -2 44.3
    -5 9 2 45.7
    -5 9 2 45.8
    5 9 -2 47.3
    5 9 -2 45.2
    5 9 -2 43.9
    -5 9 2 43.1
    -5 9 2 43.6
    3 -9 -2 58.39
    -3 -9 2 60.99
    3 -9 -2 67.49
    3 -9 -2 57.79
    -3 -9 2 61.89
    -3 -9 2 64.09
    3 -9 -2 61.79
    3 -9 -2 59.99
    -3 9 2 63.09
    3 9 -2 63.59
    -3 9 2 58.69
    3 9 -2 63.09
    3 9 -2 62.19
    -3 9 2 60.39
    -3 9 2 63.69
    3 9 -2 61.09
    -3 9 2 63.09
    -1 -9 2 10.2
    1 -9 -2 10.7
    -1 -9 2 11.3
    -1 -9 2 11.1
    1 -9 -2 11.9
    -1 -9 2 10.9
    -1 -9 2 12.2
    1 -9 -2 11.4
    1 -9 -2 9.5
    1 -9 -2 11.1
    -1 -9 2 10.4
    1 9 -2 11.2
    1 9 -2 11.8
    -1 9 2 10
    -1 9 2 10.7
    1 9 -2 12.1
    -1 9 2 10.5
    1 9 -2 10.8
    -1 9 2 11.8
    -1 9 2 10.8
    -1 -9 -2 17
    1 -9 2 17.5
    -1 -9 -2 17.6
    1 -9 2 17.1
    1 -9 2 18.7
    1 -9 2 16.9
    -1 -9 -2 18.3
    -1 -9 -2 17
    1 -9 2 18.7
    -1 9 -2 19.1
    -1 9 -2 17.5
    1 9 2 17.6
    1 9 2 18.5
    -1 9 -2 18.3
    1 9 2 17.8
    1 9 2 18.4
    -1 9 -2 18.5
    1 9 2 17.8
    -3 -9 -2 45.3
    3 -9 2 42.6
    -3 -9 -2 41.8
    3 -9 2 42.2
    3 -9 2 44.1
    -3 -9 -2 45.7
    3 -9 2 43
    -3 -9 -2 44.6
    3 -9 2 40.9
    3 -9 2 45.4
    -3 -9 -2 45.6
    -3 9 -2 46.1
    3 9 2 47.4
    3 9 2 42.8
    -3 9 -2 43.6
    -3 9 -2 45.9
    3 9 2 44.5
    3 9 2 43.5
    3 9 2 45.1
    3 9 2 45.5
    -3 9 -2 47.6
    -5 -9 -2 10.2
    5 -9 2 11.8
    -5 -9 -2 10.5
    -5 -9 -2 8.9
    5 -9 2 11.2
    5 -9 2 10.5
    5 -9 2 10.1
    5 -9 2 11.1
    5 -9 2 9.5
    -5 9 -2 13.1
    5 9 2 10.5
    5 9 2 10.8
    5 9 2 11.3
    -5 9 -2 10.5
    5 9 2 11.5
    5 9 2 12.6
    -5 9 -2 11.8
    5 9 2 11.3
    -5 9 -2 12.1
    7 -9 2 9.2
    -7 -9 -2 8.3
    7 -9 2 8.9
    -7 -9 -2 7.7
    7 -9 2 9.2
    -7 -9 -2 9.8
    7 -9 2 8
    7 -9 2 8.9
    -7 9 -2 8.1
    -7 9 -2 10.1
    7 9 2 9.1
    7 9 2 6.8
    -7 9 -2 9.2
    7 9 2 9.4
    -7 9 -2 8.7
    9 -9 2 4.3
    9 -9 2 5.6
    -9 -9 -2 5.3
    -9 -9 -2 5.6
    -9 -9 -2 6.7
    -9 -9 -2 5.9
    9 -9 2 5.5
    9 -9 2 6.2
    -9 9 -2 5.2
    9 9 2 5.1
    -9 9 -2 5.7
    -9 9 -2 7
    -9 9 -2 6
    9 9 2 5.9
    9 9 2 4.3
    11 -9 2 5.2
    11 -9 2 5.8
    11 -9 2 7.3
    -11 -9 -2 5.5
    -11 -9 -2 6.4
    -11 -9 -2 6.1
    11 -9 2 6.6
    -11 -9 -2 6.1
    -11 9 -2 6.5
    -11 9 -2 5.9
    -11 9 -2 6.8
    11 9 2 6.5
    11 9 2 6.6
    -11 9 -2 8.3
    11 9 2 6.1
    -13 -9 -2 0.3
    13 -9 2 0.2
    13 -9 2 0.6
    -13 -9 -2 0.4
    -13 -9 -2 0
    -13 -9 -2 0.1
    -13 9 -2 -0.1
    -13 9 -2 -0.5
    -13 9 -2 0.1
    13 9 2 0
    13 9 2 0.5
    -13 9 -2 -0.6
    13 9 2 0
    -15 -9 -2 0.7
    -15 -9 -2 0.4
    -15 -9 -2 0.8
    -15 -9 -2 0.5
    15 -9 2 1.3
    -15 -9 -2 0.3
    15 -9 2 0.5
    -15 9 -2 0.2
    15 9 2 0.8
    -15 9 -2 0.6
    -15 9 -2 0.6
    -15 9 -2 0.7
    15 9 2 0.6
    -17 -9 -2 1.1
    17 -9 2 1.9
    -17 -9 -2 1.7
    17 -9 2 1
    -17 -9 -2 1.3
    17 9 2 0.8
    -17 9 -2 0.8
    -17 9 -2 1
    -17 9 -2 1.8
    17 9 2 1.4
    -17 9 -2 2.4
    -19 -9 -2 1.1
    -19 -9 -2 1.7
    -19 -9 -2 -0.1
    19 -9 2 1.2
    19 -9 2 1
    19 9 2 1.1
    -19 9 -2 2.5
    19 9 2 1.2
    -19 9 -2 0
    21 -9 2 0
    21 -9 2 -0.4
    -21 -9 -2 -0.3
    -21 -9 -2 -1
    -21 -9 -2 0.3
    -21 9 -2 0.6
    21 9 2 1
    23 -9 2 -0.7
    23 -9 2 0.8
    -23 -9 -2 0.4
    -23 -9 -2 -0.7
    23 9 2 -0.3
    -23 9 -2 0.1
    24 -10 -2 0.7
    -24 -10 2 0.2
    24 -10 -2 1.4
    24 10 -2 0.8
    24 10 -2 2.5
    -24 10 2 -0.2
    22 -10 -2 -0.4
    22 -10 -2 0.9
    -22 -10 2 2.1
    22 10 -2 -0.3
    -22 10 2 1.1
    22 10 -2 0.5
    -20 -10 2 1.9
    20 -10 -2 3.3
    20 -10 -2 3.6
    20 10 -2 0.6
    20 10 -2 2.6
    -20 10 2 1.3
    -20 10 2 3.3
    18 -10 -2 15.6
    -18 -10 2 13.4
    -18 -10 2 14.2
    -18 -10 2 12.6
    18 -10 -2 15.3
    18 10 -2 17.3
    -18 10 2 19.4
    18 10 -2 14.4
    -18 10 2 17
    16 -10 -2 5.4
    -16 -10 2 6.1
    -16 -10 2 5.1
    -16 -10 2 7.2
    16 -10 -2 7.7
    -16 -10 2 6.3
    16 10 -2 7
    -16 10 2 7.1
    16 10 -2 6.1
    -16 10 2 6.7
    -16 10 2 6.2
    14 -10 -2 21.3
    -14 -10 2 21.6
    -14 -10 2 20.6
    14 -10 -2 19.8
    -14 -10 2 14
    14 -10 -2 19.2
    -14 -10 2 18.3
    -14 -10 2 18.3
    14 -10 -2 14.2
    -14 10 2 18.4
    -14 10 2 20.5
    14 10 -2 18.9
    14 10 -2 17.8
    -14 10 2 18
    14 10 -2 17.7
    12 -10 -2 6.6
    -12 -10 2 6.3
    12 -10 -2 9.6
    -12 -10 2 7.9
    12 -10 -2 5.9
    -12 -10 2 8.8
    -12 -10 2 7.6
    12 -10 -2 5.3
    12 10 -2 7.8
    12 10 -2 8.1
    12 10 -2 7
    -12 10 2 7.2
    -12 10 2 7.4
    -12 10 2 5.9
    12 10 -2 7.5
    -10 -10 2 3.6
    10 -10 -2 4.2
    10 -10 -2 4.2
    10 -10 -2 3.4
    -10 -10 2 3.7
    -10 -10 2 3.5
    -10 10 2 5.2
    10 10 -2 4.2
    10 10 -2 4.1
    10 10 -2 4
    -10 10 2 4
    10 10 -2 4.3
    -10 10 2 4.2
    -10 10 2 3.4
    10 10 -2 2.5
    8 -10 -2 24.5
    -8 -10 2 20.6
    8 -10 -2 21.6
    8 -10 -2 26.6
    8 -10 -2 21.5
    -8 -10 2 22.3
    -8 -10 2 23.2
    8 10 -2 22.7
    -8 10 2 20.8
    -8 10 2 22.9
    8 10 -2 21.9
    -8 10 2 24.8
    8 10 -2 21.9
    -8 10 2 21.4
    8 10 -2 24.1
    -6 -10 2 6.2
    -6 -10 2 4.7
    6 -10 -2 6.7
    6 -10 -2 5.9
    -6 -10 2 6.5
    6 -10 -2 6.7
    6 -10 -2 6.4
    6 10 -2 7.4
    -6 10 2 6.6
    -6 10 2 6.3
    6 10 -2 6.4
    6 10 -2 6.1
    -6 10 2 6.3
    6 10 -2 7.4
    6 10 -2 6
    -6 10 2 5.8
    -4 -10 2 14.5
    -4 -10 2 10.5
    4 -10 -2 14.1
    4 -10 -2 15.2
    4 -10 -2 13
    4 -10 -2 13.6
    4 -10 -2 15.6
    -4 -10 2 14.3
    -4 10 2 13.4
    -4 10 2 11.9
    4 10 -2 11.7
    4 10 -2 12.9
    4 10 -2 13.2
    -4 10 2 11.9
    -4 10 2 13.5
    4 10 -2 11.4
    4 10 -2 15.1
    -4 10 2 13.3
    -2 -10 2 85.29
    2 -10 -2 75.59
    2 -10 -2 77.29
    2 -10 -2 79.49
    -2 -10 2 81.39
    2 -10 -2 78.69
    -2 -10 2 80.79
    2 -10 -2 77.49
    -2 -10 2 82.99
    2 10 -2 79.39
    2 10 -2 82.29
    -2 10 2 79.59
    2 10 -2 79.79
    -2 10 2 77.39
    -2 10 2 81.29
    -2 10 2 82.79
    -2 10 2 79.29
    2 10 -2 79.69
    0 -10 2 29.2
    0 -10 2 26.7
    0 -10 -2 28.3
    0 -10 2 31.8
    0 -10 -2 30.2
    0 -10 2 29.9
    0 -10 -2 28.4
    0 -10 -2 31.2
    0 -10 2 28.2
    0 10 2 30.1
    0 10 -2 29.6
    0 10 2 30.3
    0 10 -2 29
    0 10 -2 29.9
    0 10 2 29.3
    0 10 2 29.4
    0 10 2 29.3
    -2 -10 -2 115.29
    2 -10 2 115.79
    2 -10 2 118.89
    -2 -10 -2 113.09
    -2 -10 -2 121.49
    2 -10 2 112.89
    2 -10 2 121.59
    2 -10 2 119.19
    -2 -10 -2 113.79
    -2 10 -2 122.29
    -2 10 -2 118.19
    2 10 2 113.19
    2 10 2 116.69
    2 10 2 113.89
    -2 10 -2 115.89
    2 10 2 118.39
    2 10 2 111.89
    2 10 2 119.09
    -2 10 -2 120.59
    -4 -10 -2 31.7
    4 -10 2 32.5
    -4 -10 -2 31.6
    4 -10 2 33
    4 -10 2 34
    -4 -10 -2 31.3
    4 -10 2 33.4
    4 -10 2 32.3
    4 10 2 33.1
    4 10 2 33.7
    4 10 2 31.7
    -4 10 -2 32.4
    4 10 2 35.2
    -4 10 -2 31.4
    -4 10 -2 34.1
    4 10 2 31
    -4 10 -2 34.4
    4 10 2 31.3
    -6 -10 -2 20.7
    6 -10 2 19.2
    -6 -10 -2 17.1
    6 -10 2 20
    6 -10 2 20.8
    6 -10 2 19.5
    6 -10 2 18.5
    6 10 2 18.8
    -6 10 -2 19.3
    -6 10 -2 17.9
    -6 10 -2 19.7
    6 10 2 20.4
    6 10 2 16.2
    -6 10 -2 20.8
    6 10 2 17.8
    8 -10 2 59.99
    -8 -10 -2 53.79
    8 -10 2 57.29
    8 -10 2 61.09
    8 -10 2 58.29
    -8 -10 -2 54.99
    -8 -10 -2 54.99
    8 10 2 56.69
    8 10 2 57.99
    8 10 2 52.09
    -8 10 -2 55.29
    8 10 2 56.09
    -8 10 -2 51.59
    -8 10 -2 55.09
    -8 10 -2 56.19
    -10 -10 -2 50.29
    10 -10 2 50.89
    -10 -10 -2 50.79
    10 -10 2 46.4
    -10 -10 -2 48.7
    10 -10 2 51.49
    10 -10 2 48.2
    -10 -10 -2 49.99
    -10 10 -2 45.3
    -10 10 -2 46.6
    10 10 2 51.09
    -10 10 -2 48.1
    -10 10 -2 47.4
    10 10 2 44.5
    10 10 2 44.2
    -12 -10 -2 3.1
    12 -10 2 3.8
    12 -10 2 4.4
    -12 -10 -2 4.6
    -12 -10 -2 4.2
    -12 -10 -2 4.5
    12 -10 2 2.8
    12 10 2 3.2
    12 10 2 3.3
    -12 10 -2 3
    -12 10 -2 2.5
    -12 10 -2 3.6
    -12 10 -2 3.9
    12 10 2 2.7
    -14 -10 -2 -0.1
    14 -10 2 0.5
    14 -10 2 0.4
    -14 -10 -2 -0.8
    -14 -10 -2 0.4
    -14 -10 -2 -0.6
    -14 10 -2 0
    14 10 2 0.8
    -14 10 -2 0.5
    14 10 2 -0.5
    -14 10 -2 0
    -14 10 -2 0.7
    -16 -10 -2 2.6
    -16 -10 -2 1
    -16 -10 -2 1.7
    -16 -10 -2 1.3
    16 -10 2 0.9
    16 -10 2 1
    -16 10 -2 1.4
    -16 10 -2 1.7
    16 10 2 0.4
    -16 10 -2 0.4
    -16 10 -2 1.1
    16 10 2 0.7
    -18 -10 -2 4.5
    -18 -10 -2 3.8
    18 -10 2 5.1
    18 -10 2 4
    -18 -10 -2 4
    18 10 2 4.8
    -18 10 -2 3.9
    -18 10 -2 3.4
    18 10 2 3.9
    -20 -10 -2 4.8
    -20 -10 -2 2.9
    20 -10 2 4.1
    -20 -10 -2 4.1
    20 -10 2 5
    20 10 2 4.3
    -20 10 -2 3.1
    22 -10 2 0.9
    22 -10 2 1
    -22 -10 -2 0.6
    -22 -10 -2 1.7
    -22 10 -2 1.1
    22 10 2 0.4
    23 -11 -2 1
    23 -11 -2 0.9
    -23 -11 2 -0.3
    -23 11 2 0.1
    23 11 -2 -0.8
    23 11 -2 0
    21 -11 -2 0.6
    -21 -11 2 0
    21 -11 -2 -0.9
    21 11 -2 0.1
    -21 11 2 -0.1
    -21 11 2 -1.1
    21 11 -2 -1.1
    19 -11 -2 -1.3
    19 -11 -2 0.2
    -19 -11 2 0.5
    -19 -11 2 0.2
    19 11 -2 -0.7
    -19 11 2 -0.4
    -19 11 2 -0.2
    19 11 -2 0.8
    -17 -11 2 -0.4
    17 -11 -2 0.2
    -17 -11 2 0.3
    -17 -11 2 0.7
    17 -11 -2 0.4
    -17 11 2 0.5
    17 11 -2 -0.7
    17 11 -2 -0.1
    -17 11 2 0.3
    -15 -11 2 -0.6
    -15 -11 2 -1
    15 -11 -2 0.4
    -15 -11 2 0.7
    -15 -11 2 0.3
    -15 -11 2 0.8
    15 -11 -2 0.4
    -15 11 2 0.4
    15 11 -2 0
    -15 11 2 0.1
    15 11 -2 0
    -13 -11 2 0.5
    -13 -11 2 0
    13 -11 -2 1.2
    -13 -11 2 0.7
    13 -11 -2 1.3
    13 -11 -2 0.2
    13 -11 -2 0.1
    -13 -11 2 0
    -13 11 2 0.6
    13 11 -2 1.2
    13 11 -2 1.2
    13 11 -2 0.9
    13 11 -2 0.2
    -13 11 2 0.5
    -13 11 2 -0.3
    11 -11 -2 -1.4
    11 -11 -2 -0.2
    -11 -11 2 -0.3
    11 -11 -2 0.2
    -11 -11 2 0.8
    -11 -11 2 -0.6
    11 -11 -2 -0.4
    -11 11 2 0.2
    11 11 -2 -0.2
    -11 11 2 -0.1
    -11 11 2 0.1
    11 11 -2 0
    11 11 -2 0
    11 11 -2 -0.2
    -11 11 2 -0.7
    9 -11 -2 3.6
    -9 -11 2 3
    -9 -11 2 2.5
    -9 -11 2 3.5
    9 -11 -2 1.5
    9 -11 -2 2
    -9 11 2 3.3
    9 11 -2 3.1
    -9 11 2 3.4
    9 11 -2 3.6
    9 11 -2 3.2
    9 11 -2 2.2
    -9 11 2 2.5
    9 11 -2 3.4
    -9 11 2 3.3
    7 -11 -2 4.8
    -7 -11 2 6.1
    -7 -11 2 6.4
    -7 -11 2 5.9
    7 -11 -2 6.3
    7 -11 -2 7.3
    7 -11 -2 6.3
    7 11 -2 6.2
    -7 11 2 7
    7 11 -2 7.3
    -7 11 2 7.4
    7 11 -2 5.3
    7 11 -2 5.1
    -7 11 2 5.3
    7 11 -2 6.4
    -7 11 2 6.6
    -5 -11 2 37.4
    5 -11 -2 39.1
    5 -11 -2 38.8
    5 -11 -2 38.5
    5 -11 -2 37.3
    -5 -11 2 38.5
    -5 -11 2 40.3
    5 -11 -2 39.1
    5 11 -2 38.1
    -5 11 2 36.5
    -5 11 2 38.2
    -5 11 2 41.3
    5 11 -2 37.4
    5 11 -2 37.5
    -5 11 2 36.4
    5 11 -2 41.7
    5 11 -2 37.2
    3 -11 -2 2.1
    3 -11 -2 2.2
    3 -11 -2 2.8
    3 -11 -2 2
    -3 -11 2 2.3
    -3 -11 2 3.1
    -3 -11 2 2.2
    3 -11 -2 2.2
    -3 11 2 1.4
    3 11 -2 1.8
    -3 11 2 2
    3 11 -2 2.3
    3 11 -2 2.5
    3 11 -2 1.8
    -3 11 2 2.2
    -3 11 2 3.7
    3 11 -2 2.2
    -1 -11 2 9.8
    1 -11 -2 8
    1 -11 -2 7.3
    -1 -11 2 7.1
    1 -11 -2 9.9
    -1 -11 2 8
    -1 -11 2 8.9
    1 -11 -2 7.4
    1 -11 -2 9.8
    -1 -11 2 8.5
    1 11 -2 9.2
    -1 11 2 8.5
    -1 11 2 8.8
    1 11 -2 8.4
    1 11 -2 7.9
    -1 11 2 9
    1 11 -2 9
    -1 11 2 8.7
    -1 11 2 8.3
    1 -11 2 15
    -1 -11 -2 14.4
    -1 -11 -2 12.4
    -1 -11 -2 11.8
    -1 -11 -2 13
    1 -11 2 13.5
    1 -11 2 14
    1 -11 2 12.9
    1 -11 2 13.7
    -1 11 -2 12.8
    1 11 2 13.8
    1 11 2 13.8
    1 11 2 13.4
    1 11 2 13.5
    -1 11 -2 12.1
    -1 11 -2 15.7
    1 11 2 13.5
    -3 -11 -2 21.5
    3 -11 2 23.7
    3 -11 2 24.4
    -3 -11 -2 23.5
    3 -11 2 23.2
    3 -11 2 23.2
    3 -11 2 23.9
    -3 -11 -2 23.7
    -3 -11 -2 22.5
    3 11 2 22.5
    3 11 2 21.6
    3 11 2 23.2
    3 11 2 23.7
    -3 11 -2 24.6
    -3 11 -2 23.1
    -3 11 -2 24.2
    -3 11 -2 23
    3 11 2 24.3
    3 11 2 22
    5 -11 2 0.3
    -5 -11 -2 0.7
    5 -11 2 0.8
    5 -11 2 0.5
    -5 -11 -2 0.7
    -5 -11 -2 0.7
    5 -11 2 0.9
    -5 -11 -2 -0.1
    5 -11 2 0.9
    5 11 2 0.8
    -5 11 -2 0
    -5 11 -2 0.3
    -5 11 -2 0.7
    5 11 2 -0.3
    -5 11 -2 1.3
    5 11 2 1.6
    5 11 2 0.4
    7 -11 2 -0.3
    -7 -11 -2 0.4
    7 -11 2 -0.3
    -7 -11 -2 -0.6
    7 -11 2 0.1
    7 -11 2 -0.4
    7 -11 2 0.2
    -7 11 -2 0
    7 11 2 -0.2
    7 11 2 -0.1
    -7 11 -2 0.1
    7 11 2 -0.2
    7 11 2 -0.5
    -7 11 -2 0
    -7 11 -2 0.1
    9 -11 2 2.1
    9 -11 2 0.9
    -9 -11 -2 1
    9 -11 2 2.4
    9 -11 2 1.7
    -9 -11 -2 1.5
    -9 -11 -2 1.6
    9 11 2 1.3
    9 11 2 1.1
    -9 11 -2 0.9
    -9 11 -2 0.9
    9 11 2 1.7
    -9 11 -2 1.3
    9 11 2 0.5
    -9 11 -2 1.4
    -11 -11 -2 15
    -11 -11 -2 14.7
    -11 -11 -2 15
    11 -11 2 18.9
    11 -11 2 15
    11 -11 2 15.8
    -11 -11 -2 12.9
    11 11 2 15.7
    11 11 2 14.4
    -11 11 -2 12.4
    -11 11 -2 14
    -11 11 -2 14.4
    11 11 2 14.2
    -11 11 -2 16.6
    -13 -11 -2 0.6
    13 -11 2 1
    -13 -11 -2 0.5
    -13 -11 -2 -0.1
    -13 -11 -2 0.4
    13 -11 2 1.5
    13 11 2 0.6
    -13 11 -2 0.8
    -13 11 -2 0.9
    13 11 2 1.1
    -13 11 -2 1.1
    -13 11 -2 -0.5
    -15 -11 -2 0.6
    -15 -11 -2 1.6
    15 -11 2 1.3
    -15 -11 -2 1
    -15 -11 -2 1.7
    15 -11 2 2.6
    -15 11 -2 1.8
    -15 11 -2 0.4
    15 11 2 1.2
    15 11 2 1.4
    -15 11 -2 0.4
    -15 11 -2 1.7
    -17 -11 -2 0.3
    17 -11 2 0
    -17 -11 -2 1.4
    -17 -11 -2 0.4
    -17 -11 -2 2.1
    17 -11 2 2.3
    -17 11 -2 0.9
    -17 11 -2 2.1
    17 11 2 0.3
    17 11 2 1.2
    -19 -11 -2 0.3
    19 -11 2 0.6
    -19 -11 -2 0
    19 -11 2 0.1
    -19 -11 -2 0.2
    19 11 2 -0.3
    -19 11 -2 -0.2
    21 -11 2 0.9
    21 -11 2 0.3
    -21 -11 -2 0.2
    -21 -11 -2 0
    -21 -11 -2 0
    21 11 2 0.4
    -21 11 -2 0.8
    -23 -11 -2 -0.1
    23 -11 2 1.3
    -23 -11 -2 -0.6
    23 -11 2 0.5
    23 11 2 -0.3
    -23 11 -2 0.2
    22 -12 -2 0
    -22 -12 2 -2
    22 -12 -2 -1.1
    22 12 -2 1
    22 12 -2 0
    -22 12 2 -1
    20 -12 -2 0.2
    20 -12 -2 2
    -20 -12 2 0.4
    20 12 -2 3.9
    -20 12 2 2
    -20 12 2 1.2
    20 12 -2 1.1
    -18 -12 2 0.6
    18 -12 -2 1.5
    -18 -12 2 0.6
    18 -12 -2 -0.4
    18 12 -2 0.1
    -18 12 2 -0.6
    18 12 -2 1.1
    -18 12 2 1.1
    -16 -12 2 -0.4
    16 -12 -2 0.2
    16 -12 -2 0.1
    -16 -12 2 0.5
    -16 -12 2 1.2
    -16 12 2 0.3
    16 12 -2 -1.3
    16 12 -2 0
    -16 12 2 0.2
    14 -12 -2 2.5
    -14 -12 2 3.3
    14 -12 -2 3
    -14 -12 2 3.1
    -14 -12 2 2.9
    -14 -12 2 1.8
    -14 12 2 3.8
    -14 12 2 2.4
    14 12 -2 2.2
    14 12 -2 3.5
    -12 -12 2 3
    12 -12 -2 1.6
    12 -12 -2 1.9
    12 -12 -2 2
    -12 -12 2 1.7
    -12 -12 2 1.5
    12 -12 -2 1.6
    12 12 -2 1.5
    -12 12 2 2.4
    12 12 -2 1.3
    -12 12 2 1.3
    -12 12 2 3
    12 12 -2 2.7
    -12 12 2 2.3
    12 12 -2 2.2
    10 -12 -2 20.5
    -10 -12 2 18.8
    -10 -12 2 18.3
    10 -12 -2 20.2
    -10 -12 2 23.3
    10 -12 -2 21.3
    -10 12 2 21.1
    10 12 -2 17.6
    10 12 -2 24
    10 12 -2 18
    -10 12 2 21.8
    -10 12 2 21.3
    10 12 -2 16
    -10 12 2 22.2
    8 -12 -2 9.5
    -8 -12 2 9.7
    8 -12 -2 9.6
    -8 -12 2 9.8
    8 -12 -2 8.9
    8 -12 -2 9.2
    -8 -12 2 10.3
    -8 12 2 11.3
    8 12 -2 8.4
    -8 12 2 9.4
    8 12 -2 12.6
    8 12 -2 9.6
    8 12 -2 10.8
    -8 12 2 10.1
    8 12 -2 9.4
    -8 12 2 11.1
    -6 -12 2 16.5
    -6 -12 2 16.6
    6 -12 -2 16.5
    -6 -12 2 13
    6 -12 -2 14.9
    6 -12 -2 15.2
    6 -12 -2 14.5
    6 -12 -2 17.2
    -6 12 2 16.9
    6 12 -2 17.5
    6 12 -2 14.8
    6 12 -2 14
    6 12 -2 14.8
    6 12 -2 14.3
    -6 12 2 15.6
    -6 12 2 16.4
    -6 12 2 16.8
    4 -12 -2 1.1
    -4 -12 2 1
    -4 -12 2 0.6
    -4 -12 2 0.8
    4 -12 -2 1
    4 -12 -2 0.9
    -4 -12 2 0.7
    4 -12 -2 0.9
    4 -12 -2 0.6
    -4 12 2 1.1
    4 12 -2 0.2
    -4 12 2 0.4
    4 12 -2 0.4
    4 12 -2 1
    4 12 -2 0.8
    4 12 -2 0.6
    -4 12 2 0.9
    -4 12 2 0.5
    -2 -12 2 4.9
    2 -12 -2 5.5
    2 -12 -2 4.7
    -2 -12 2 7.7
    2 -12 -2 5.5
    -2 -12 2 5.3
    2 -12 -2 5.7
    2 -12 -2 5.9
    -2 -12 2 6.1
    -2 12 2 7.1
    -2 12 2 6.4
    2 12 -2 4.7
    2 12 -2 5.8
    2 12 -2 6.7
    2 12 -2 6.6
    -2 12 2 6.7
    2 12 -2 5.8
    -2 12 2 5.2
    0 -12 -2 166.78
    0 -12 2 167.28
    0 -12 -2 154.58
    0 -12 -2 167.18
    0 -12 -2 153.88
    0 -12 2 164.88
    0 -12 2 173.58
    0 -12 2 160.28
    0 -12 2 164.48
    0 12 2 166.88
    0 12 2 152.08
    0 12 2 153.48
    0 12 -2 160.28
    0 12 -2 166.18
    0 12 -2 156.18
    0 12 2 161.98
    0 12 2 162.18
    -2 -12 -2 2.8
    2 -12 2 3.7
    2 -12 2 2.2
    2 -12 2 1.8
    -2 -12 -2 2.7
    2 -12 2 1.4
    -2 -12 -2 2
    -2 -12 -2 1.9
    2 -12 2 3.2
    2 12 2 2.9
    2 12 2 3.2
    2 12 2 1.6
    2 12 2 2.7
    -2 12 -2 2.4
    2 12 2 2.5
    -2 12 -2 2.8
    -2 12 -2 1.8
    -2 12 -2 2.9
    -4 -12 -2 60.09
    4 -12 2 61.29
    4 -12 2 59.69
    -4 -12 -2 63.59
    4 -12 2 60.19
    -4 -12 -2 60.09
    4 -12 2 58.79
    4 -12 2 62.09
    -4 -12 -2 56.69
    -4 12 -2 62.19
    4 12 2 61.59
    4 12 2 56.09
    4 12 2 59.39
    4 12 2 61.09
    -4 12 -2 57.29
    4 12 2 62.89
    -4 12 -2 62.59
    -4 12 -2 60.69
    -6 -12 -2 44.5
    6 -12 2 41.5
    6 -12 2 42.5
    -6 -12 -2 43
    6 -12 2 45.8
    6 -12 2 41.3
    -6 -12 -2 45
    6 -12 2 41.9
    6 12 2 39.8
    -6 12 -2 43.7
    6 12 2 42.8
    -6 12 -2 42.8
    6 12 2 40.9
    6 12 2 41.4
    -6 12 -2 42.1
    -6 12 -2 43.5
    -8 -12 -2 44.2
    8 -12 2 42.4
    8 -12 2 44.9
    8 -12 2 43.6
    -8 -12 -2 43.1
    8 -12 2 42.2
    8 -12 2 47.6
    -8 12 -2 43.4
    8 12 2 43.4
    8 12 2 44.2
    8 12 2 42.7
    -8 12 -2 45.4
    -8 12 -2 43.5
    8 12 2 46.7
    -8 12 -2 41.8
    10 -12 2 11.2
    -10 -12 -2 10.3
    -10 -12 -2 12.4
    10 -12 2 10.1
    10 -12 2 10.5
    -10 -12 -2 11.2
    10 -12 2 12.4
    10 12 2 13.9
    10 12 2 12.6
    -10 12 -2 9.5
    10 12 2 10
    -10 12 -2 10.4
    10 12 2 10.6
    -10 12 -2 12.2
    -10 12 -2 11.8
    12 -12 2 -0.3
    12 -12 2 0.1
    -12 -12 -2 0.1
    -12 -12 -2 0.2
    -12 -12 -2 0.6
    -12 -12 -2 0.6
    -12 12 -2 0.3
    12 12 2 -0.1
    12 12 2 -0.2
    -12 12 -2 -0.5
    -12 12 -2 0.1
    12 12 2 0.2
    -12 12 -2 0.8
    -14 -12 -2 3.7
    -14 -12 -2 1.8
    -14 -12 -2 1.4
    14 -12 2 2.5
    14 -12 2 1.3
    14 12 2 3.4
    14 12 2 3.1
    -14 12 -2 2.8
    -14 12 -2 3.8
    -14 12 -2 3.8
    -14 12 -2 3.9
    -16 -12 -2 0.3
    -16 -12 -2 -0.4
    16 -12 2 0
    16 -12 2 0.3
    -16 -12 -2 -0.5
    -16 -12 -2 0.9
    -16 12 -2 -0.3
    16 12 2 -1.4
    -16 12 -2 0.5
    16 12 2 0
    -16 12 -2 -0.9
    -18 -12 -2 0
    18 -12 2 -0.3
    -18 -12 -2 0.5
    18 -12 2 -0.2
    -18 -12 -2 0.1
    -18 12 -2 -0.4
    18 12 2 0.3
    20 -12 2 0.6
    -20 -12 -2 0.3
    20 -12 2 1.5
    -20 -12 -2 0.4
    -20 -12 -2 0.6
    -20 12 -2 0
    20 12 2 0.2
    -22 -12 -2 1.1
    22 -12 2 -0.7
    22 -12 2 -0.4
    -22 -12 -2 0.4
    -22 12 -2 0
    22 12 2 0.5
    21 -13 -2 0.8
    -21 -13 2 -1.6
    21 -13 -2 0.1
    21 13 -2 0.6
    -21 13 2 0.4
    21 13 -2 -0.6
    19 -13 -2 0.9
    19 -13 -2 1.8
    -19 -13 2 1.2
    -19 13 2 3
    19 13 -2 2.6
    -19 13 2 2.5
    19 13 -2 2.1
    17 -13 -2 -0.4
    -17 -13 2 0.1
    17 -13 -2 -0.4
    17 13 -2 -0.1
    17 13 -2 -1.1
    -17 13 2 0.1
    -17 13 2 -0.1
    15 -13 -2 5.8
    15 -13 -2 6.6
    -15 -13 2 6
    -15 -13 2 3
    -15 -13 2 7.2
    15 13 -2 7.7
    15 13 -2 7.8
    -15 13 2 6.1
    -15 13 2 6.5
    -13 -13 2 4
    -13 -13 2 3.4
    -13 -13 2 4.2
    13 -13 -2 3.8
    13 -13 -2 3.3
    -13 -13 2 5.2
    -13 13 2 3.8
    -13 13 2 5.3
    13 13 -2 4.8
    13 13 -2 4.7
    11 -13 -2 1
    -11 -13 2 1.5
    11 -13 -2 1.4
    -11 -13 2 1.6
    -11 -13 2 1.8
    11 -13 -2 1.4
    -11 13 2 1.7
    11 13 -2 1.2
    -11 13 2 2.3
    -11 13 2 1.7
    -11 13 2 1.5
    11 13 -2 2.2
    11 13 -2 2.1
    9 -13 -2 -0.3
    -9 -13 2 0.3
    9 -13 -2 0.1
    -9 -13 2 -0.4
    9 -13 -2 0.6
    -9 -13 2 -0.3
    9 13 -2 0.1
    9 13 -2 -0.3
    9 13 -2 0.1
    -9 13 2 0.1
    -9 13 2 -0.3
    9 13 -2 -0.2
    -9 13 2 -0.6
    -9 13 2 0.1
    7 -13 -2 0.3
    -7 -13 2 0.8
    7 -13 -2 -0.1
    7 -13 -2 0.5
    -7 -13 2 1
    7 -13 -2 0.2
    7 -13 -2 0.2
    -7 -13 2 0.9
    -7 13 2 0
    7 13 -2 0.7
    7 13 -2 0.6
    7 13 -2 0.4
    -7 13 2 0.5
    -7 13 2 0.6
    7 13 -2 0.6
    7 13 -2 1
    -7 13 2 0.3
    5 -13 -2 30
    5 -13 -2 31.3
    -5 -13 2 30
    -5 -13 2 32.6
    -5 -13 2 29.3
    5 -13 -2 29.7
    5 -13 -2 29.1
    5 -13 -2 28.1
    5 13 -2 32.6
    -5 13 2 29.7
    -5 13 2 31.9
    5 13 -2 27.6
    -5 13 2 28.4
    -5 13 2 27.2
    5 13 -2 30.6
    5 13 -2 27.7
    5 13 -2 30
    3 -13 -2 9.2
    3 -13 -2 7.8
    3 -13 -2 7.4
    3 -13 -2 11.4
    -3 -13 2 8.3
    3 -13 -2 6.1
    -3 -13 2 7.5
    -3 -13 2 5.4
    3 13 -2 6.8
    -3 13 2 8.5
    -3 13 2 9.5
    3 13 -2 6.7
    -3 13 2 8.1
    3 13 -2 7.9
    3 13 -2 8.6
    -3 13 2 7.8
    3 13 -2 7.3
    1 -13 -2 0.5
    -1 -13 2 -0.2
    1 -13 -2 0
    -1 -13 2 -0.2
    -1 -13 2 0
    1 -13 -2 0
    1 -13 -2 0.1
    -1 -13 2 0.1
    1 -13 -2 -0.1
    -1 13 2 0.1
    -1 13 2 0.2
    1 13 -2 0.1
    -1 13 2 0.4
    1 13 -2 -0.1
    1 13 -2 -0.2
    1 13 -2 0.1
    -1 13 2 -0.2
    -1 -13 -2 25
    1 -13 2 25.2
    -1 -13 -2 29.8
    -1 -13 -2 26.2
    1 -13 2 27.6
    1 -13 2 26.6
    1 -13 2 27.9
    1 -13 2 23.9
    -1 -13 -2 26.5
    1 13 2 25.1
    -1 13 -2 24.3
    1 13 2 25.5
    1 13 2 26.3
    -1 13 -2 24.6
    1 13 2 24.1
    -1 13 -2 25.6
    -3 -13 -2 8.9
    -3 -13 -2 6.2
    3 -13 2 6.9
    3 -13 2 5.7
    3 -13 2 7.7
    3 -13 2 6.5
    3 -13 2 6.9
    -3 -13 -2 7.7
    -3 -13 -2 7.5
    -3 13 -2 7.2
    3 13 2 7.4
    -3 13 -2 5.3
    3 13 2 6.2
    3 13 2 7.2
    -3 13 -2 5.5
    -3 13 -2 7.7
    3 13 2 7.1
    5 -13 2 1.7
    -5 -13 -2 1.6
    5 -13 2 2.2
    5 -13 2 1.5
    -5 -13 -2 1.9
    5 -13 2 2.5
    -5 -13 -2 1.9
    5 -13 2 1
    -5 -13 -2 1.2
    5 13 2 1.3
    5 13 2 1.7
    5 13 2 1.5
    -5 13 -2 1.8
    -5 13 -2 1.7
    -5 13 -2 1.6
    5 13 2 2
    -5 13 -2 0.3
    7 -13 2 0.9
    7 -13 2 0.2
    7 -13 2 0.2
    -7 -13 -2 1
    -7 -13 -2 -0.5
    -7 -13 -2 -0.1
    7 -13 2 0.6
    7 -13 2 -0.1
    -7 13 -2 0
    -7 13 -2 0.7
    7 13 2 -0.2
    7 13 2 0.1
    -7 13 -2 0.2
    7 13 2 0
    7 13 2 0.3
    -7 13 -2 -0.4
    -9 -13 -2 2.9
    9 -13 2 2.1
    9 -13 2 3.8
    -9 -13 -2 2.3
    -9 -13 -2 3.2
    9 -13 2 3.5
    9 -13 2 3.6
    9 -13 2 3.6
    -9 13 -2 4.1
    -9 13 -2 2.2
    9 13 2 3.3
    -9 13 -2 2.3
    -9 13 -2 2.6
    9 13 2 2.4
    9 13 2 2.3
    9 13 2 3.4
    -11 -13 -2 2
    -11 -13 -2 0.5
    11 -13 2 1.1
    -11 -13 -2 0.3
    11 -13 2 1.2
    -11 -13 -2 1
    11 13 2 -0.1
    -11 13 -2 0.8
    -11 13 -2 0.9
    -11 13 -2 1.8
    11 13 2 0.4
    -11 13 -2 0.8
    11 13 2 0.7
    -13 -13 -2 0.2
    13 -13 2 -0.3
    13 -13 2 0.9
    -13 -13 -2 -0.5
    -13 -13 -2 -0.2
    -13 13 -2 -0.1
    13 13 2 -0.1
    -13 13 -2 0.3
    -13 13 -2 0.4
    -13 13 -2 0.7
    13 13 2 -0.2
    -15 -13 -2 -0.8
    -15 -13 -2 -0.3
    -15 -13 -2 -0.4
    15 -13 2 -0.3
    15 -13 2 -0.1
    -15 13 -2 -0.1
    15 13 2 -0.3
    -15 13 -2 -0.3
    -15 13 -2 -0.6
    15 13 2 -0.4
    17 -13 2 -0.2
    -17 -13 -2 0.1
    -17 -13 -2 0.1
    -17 -13 -2 0.5
    -17 -13 -2 -0.5
    17 -13 2 -0.3
    -17 13 -2 1.1
    17 13 2 -0.4
    17 13 2 0.2
    -19 -13 -2 2.1
    -19 -13 -2 1.4
    -19 -13 -2 1.6
    19 -13 2 1.5
    19 -13 2 1.7
    -19 13 -2 3.7
    19 13 2 1
    -21 -13 -2 0.8
    21 -13 2 1.4
    -21 -13 -2 -0.1
    21 -13 2 0.2
    -21 13 -2 0
    21 13 2 -0.4
    -22 -14 2 0.6
    22 -14 -2 1.3
    22 -14 -2 0.2
    22 14 -2 1.2
    22 14 -2 -1.3
    -22 14 2 0.4
    20 -14 -2 0.1
    -20 -14 2 1
    20 -14 -2 1
    -20 14 2 1.3
    -20 14 2 0.5
    20 14 -2 0.8
    20 14 -2 1.2
    18 -14 -2 5.6
    18 -14 -2 2.2
    -18 -14 2 3.8
    18 14 -2 1.4
    18 14 -2 2.6
    -18 14 2 3.7
    -18 14 2 3.5
    -16 -14 2 2.4
    16 -14 -2 2.7
    16 -14 -2 3.3
    -16 14 2 1.3
    16 14 -2 3.7
    16 14 -2 2.7
    -16 14 2 2.7
    14 -14 -2 3.8
    -14 -14 2 3.6
    -14 -14 2 2.8
    -14 -14 2 3.7
    -14 -14 2 2.8
    14 -14 -2 2.9
    14 14 -2 2.1
    -14 14 2 2.5
    14 14 -2 2.6
    -14 14 2 3.6
    -12 -14 2 7.4
    12 -14 -2 8.4
    12 -14 -2 7.5
    -12 -14 2 7.6
    -12 -14 2 9.6
    -12 14 2 7
    12 14 -2 8.5
    -12 14 2 7.7
    12 14 -2 7.4
    -10 -14 2 1.1
    10 -14 -2 -0.8
    -10 -14 2 0.4
    10 -14 -2 -0.2
    10 -14 -2 -0.1
    -10 -14 2 -0.3
    -10 14 2 0.4
    10 14 -2 0.7
    -10 14 2 0.3
    10 14 -2 0.1
    -10 14 2 0
    10 14 -2 0
    8 -14 -2 13
    8 -14 -2 14.4
    8 -14 -2 15.6
    8 -14 -2 14.7
    -8 -14 2 15.7
    8 -14 -2 13.3
    -8 -14 2 18.2
    -8 -14 2 16.1
    -8 14 2 18
    -8 14 2 18.2
    8 14 -2 17.7
    8 14 -2 10.8
    8 14 -2 17.1
    -8 14 2 12
    8 14 -2 13
    -8 14 2 13.6
    6 -14 -2 22.9
    -6 -14 2 22.2
    6 -14 -2 22.1
    6 -14 -2 24
    -6 -14 2 24.2
    -6 -14 2 21.1
    6 -14 -2 22.9
    6 14 -2 20.5
    -6 14 2 22.9
    -6 14 2 22.1
    6 14 -2 20.9
    6 14 -2 21.8
    6 14 -2 23.6
    6 14 -2 23
    -6 14 2 25.3
    -4 -14 2 2.6
    4 -14 -2 4.7
    -4 -14 2 4.5
    4 -14 -2 3
    4 -14 -2 3.8
    4 -14 -2 3.4
    -4 -14 2 3.7
    4 -14 -2 3.6
    4 14 -2 3.9
    4 14 -2 5.1
    4 14 -2 3.2
    4 14 -2 4.1
    4 14 -2 3.3
    -4 14 2 3.6
    -4 14 2 3.4
    -4 14 2 3.5
    -4 14 2 4.1
    2 -14 -2 37.8
    -2 -14 2 37.5
    -2 -14 2 36.1
    -2 -14 2 39.2
    -2 -14 2 35.4
    2 -14 -2 39.1
    2 -14 -2 42.2
    2 -14 -2 34.5
    2 -14 -2 36.5
    2 14 -2 35.9
    2 14 -2 37.2
    2 14 -2 38
    -2 14 2 38.5
    -2 14 2 33.7
    -2 14 2 36.4
    2 14 -2 36.7
    -2 14 2 36.9
    2 14 -2 37.6
    0 -14 -2 15.7
    0 -14 2 16.2
    0 -14 -2 12.9
    0 -14 -2 12.3
    0 -14 -2 13.1
    0 -14 2 12.4
    0 -14 2 13.5
    0 -14 2 15.8
    0 -14 2 14.3
    0 14 -2 12.7
    0 14 2 13.3
    0 14 -2 21.6
    0 14 -2 16.7
    0 14 2 13.5
    0 14 2 16.4
    0 14 -2 15.4
    0 14 2 13.9
    -2 -14 -2 0.4
    2 -14 2 -0.2
    -2 -14 -2 0.3
    2 -14 2 -0.1
    -2 -14 -2 0
    -2 -14 -2 0
    2 -14 2 0.1
    2 -14 2 -0.3
    2 -14 2 0.5
    2 14 2 0.4
    -2 14 -2 0.4
    2 14 2 -0.3
    -2 14 -2 -0.2
    -2 14 -2 0.1
    2 14 2 0.9
    -4 -14 -2 53.79
    -4 -14 -2 60.09
    -4 -14 -2 64.89
    4 -14 2 59.49
    4 -14 2 60.29
    4 -14 2 59.09
    4 -14 2 59.19
    -4 -14 -2 63.19
    4 -14 2 69.19
    -4 14 -2 65.29
    4 14 2 57.79
    -4 14 -2 65.49
    4 14 2 57.59
    4 14 2 60.09
    -4 14 -2 56.59
    -4 14 -2 62.69
    -6 -14 -2 20.2
    6 -14 2 19.4
    -6 -14 -2 20.1
    6 -14 2 19.6
    -6 -14 -2 18.6
    6 -14 2 21.2
    6 -14 2 22.9
    6 -14 2 18.2
    6 14 2 20.2
    6 14 2 19.8
    -6 14 -2 19.2
    -6 14 -2 19.7
    -6 14 -2 19.6
    6 14 2 21.2
    -6 14 -2 19.8
    8 -14 2 11.9
    8 -14 2 8.9
    -8 -14 -2 12.7
    8 -14 2 9.3
    -8 -14 -2 9.4
    8 -14 2 10.2
    -8 -14 -2 9.3
    -8 14 -2 11.2
    8 14 2 9.8
    -8 14 -2 11.2
    -8 14 -2 9.9
    8 14 2 9.5
    -8 14 -2 9.7
    8 14 2 9.4
    -10 -14 -2 3
    10 -14 2 3.6
    -10 -14 -2 3.2
    10 -14 2 3.3
    10 -14 2 3.4
    -10 -14 -2 3.8
    10 14 2 2.2
    10 14 2 3.4
    -10 14 -2 2.3
    -10 14 -2 3.8
    10 14 2 2.7
    -10 14 -2 2.6
    -10 14 -2 3.1
    -12 -14 -2 0.6
    -12 -14 -2 0.8
    12 -14 2 0.2
    -12 -14 -2 0
    12 -14 2 0.3
    -12 14 -2 -0.8
    12 14 2 0.2
    -12 14 -2 0.1
    -12 14 -2 -0.3
    12 14 2 -0.7
    -14 -14 -2 12.1
    14 -14 2 10.7
    -14 -14 -2 11.9
    -14 -14 -2 12.2
    14 -14 2 11.6
    14 14 2 10.6
    -14 14 -2 11.4
    -14 14 -2 12.6
    -14 14 -2 9.8
    14 14 2 10.8
    -16 -14 -2 0.5
    -16 -14 -2 1.6
    -16 -14 -2 1.3
    16 -14 2 1.8
    16 -14 2 1.3
    -16 14 -2 0.9
    16 14 2 2
    16 14 2 0.2
    -18 -14 -2 -0.4
    -18 -14 -2 -0.3
    18 -14 2 -0.6
    -18 -14 -2 0.9
    18 -14 2 -0.3
    -18 14 -2 0
    18 14 2 0.9
    -20 -14 -2 1.9
    -20 -14 -2 2.5
    20 -14 2 1.6
    20 -14 2 3
    20 14 2 0.9
    -20 14 -2 3
    21 -15 -2 0.6
    21 -15 -2 0.3
    -21 -15 2 2
    21 15 -2 0.7
    21 15 -2 0.5
    -21 15 2 -0.1
    -19 -15 2 -0.5
    19 -15 -2 -0.8
    19 -15 -2 0.1
    19 15 -2 -0.4
    19 15 -2 -0.6
    -19 15 2 0.4
    -19 15 2 1.1
    17 -15 -2 0.5
    -17 -15 2 0.3
    17 -15 -2 -0.4
    -17 15 2 0.5
    17 15 -2 0.8
    -17 15 2 -0.2
    17 15 -2 0.3
    15 -15 -2 1.2
    15 -15 -2 3
    -15 -15 2 1.6
    -15 15 2 4.1
    15 15 -2 2.2
    15 15 -2 1.4
    -15 15 2 2.8
    -13 -15 2 4.7
    -13 -15 2 2.6
    13 -15 -2 4.3
    -13 -15 2 2.5
    13 -15 -2 4.2
    -13 15 2 4.4
    13 15 -2 4.3
    13 15 -2 3.4
    -13 15 2 2.8
    -11 -15 2 3.5
    -11 -15 2 1.6
    11 -15 -2 3.4
    -11 -15 2 3
    11 -15 -2 3.6
    11 15 -2 3.4
    11 15 -2 3.3
    -11 15 2 4
    -11 15 2 4
    -9 -15 2 0.8
    9 -15 -2 1.3
    -9 -15 2 -0.4
    9 -15 -2 1.7
    9 -15 -2 1.5
    9 -15 -2 1
    -9 -15 2 0.5
    9 15 -2 0.5
    -9 15 2 1.5
    9 15 -2 1.9
    7 -15 -2 2.2
    7 -15 -2 1.1
    -7 -15 2 2.9
    7 -15 -2 3.2
    7 -15 -2 2.1
    -7 -15 2 1.5
    7 -15 -2 2.7
    -7 -15 2 3.4
    -7 15 2 2.1
    7 15 -2 2.3
    -7 15 2 3.2
    7 15 -2 2.7
    7 15 -2 2.6
    -7 15 2 2.4
    5 -15 -2 12.3
    5 -15 -2 9.4
    5 -15 -2 10.2
    -5 -15 2 10.3
    5 -15 -2 9.5
    5 -15 -2 10.1
    -5 -15 2 12.9
    -5 -15 2 13.1
    5 15 -2 9.6
    -5 15 2 11.3
    5 15 -2 9.7
    5 15 -2 9.1
    -5 15 2 12.9
    -5 15 2 10.2
    -5 15 2 12.9
    5 15 -2 9.8
    5 15 -2 10.8
    -3 -15 2 6.9
    3 -15 -2 3.8
    3 -15 -2 5.3
    3 -15 -2 5.1
    3 -15 -2 5.8
    -3 -15 2 7.2
    -3 -15 2 5.4
    3 -15 -2 6.9
    -3 -15 2 4.9
    3 15 -2 6.7
    -3 15 2 4
    3 15 -2 5.2
    -3 15 2 4.5
    3 15 -2 3.8
    -3 15 2 5.6
    3 15 -2 4.4
    3 15 -2 5.5
    -3 15 2 5.6
    -1 -15 2 1
    1 -15 -2 1.4
    1 -15 -2 0.8
    -1 -15 2 0.8
    -1 -15 2 0.6
    1 -15 -2 -0.2
    -1 -15 2 -0.3
    1 -15 -2 0
    1 15 -2 1.4
    -1 15 2 0.8
    -1 15 2 1.1
    1 15 -2 1.4
    1 15 -2 1
    1 15 -2 0.6
    -1 15 2 1
    -1 15 2 0.1
    -1 -15 -2 8.8
    1 -15 2 8.2
    -1 -15 -2 9.3
    1 -15 2 6.6
    1 -15 2 6.8
    -1 -15 -2 9
    -1 -15 -2 7.6
    1 -15 2 6.7
    1 -15 2 10.1
    1 15 2 8
    1 15 2 8.3
    -1 15 -2 7.5
    -1 15 -2 9
    -1 15 -2 8.3
    -3 -15 -2 1.9
    -3 -15 -2 2.2
    3 -15 2 1.8
    3 -15 2 2.6
    3 -15 2 2.5
    -3 -15 -2 1.8
    -3 -15 -2 1.9
    3 -15 2 2.5
    3 -15 2 2.3
    -3 15 -2 1.9
    3 15 2 2
    3 15 2 3.4
    -3 15 -2 1.3
    -3 15 -2 1
    -5 -15 -2 12.1
    -5 -15 -2 14
    5 -15 2 11.9
    5 -15 2 14.1
    5 -15 2 11.5
    -5 -15 -2 11
    5 -15 2 14.4
    -5 -15 -2 12
    5 -15 2 14.9
    -5 15 -2 13.3
    -5 15 -2 14.8
    5 15 2 11.6
    5 15 2 13.6
    -5 15 -2 11.9
    -5 15 -2 12.1
    5 15 2 13.8
    -7 -15 -2 1.5
    7 -15 2 2.4
    -7 -15 -2 0.9
    -7 -15 -2 1.8
    7 -15 2 2.7
    7 -15 2 0.3
    7 -15 2 1.6
    -7 15 -2 3.2
    -7 15 -2 2.2
    7 15 2 1.9
    7 15 2 2.1
    -7 15 -2 1.9
    7 15 2 1.4
    -7 15 -2 2.1
    -9 -15 -2 4.3
    9 -15 2 3.6
    -9 -15 -2 2.9
    9 -15 2 3.1
    9 -15 2 4.5
    -9 15 -2 3.2
    -9 15 -2 2.7
    9 15 2 3.8
    9 15 2 3.3
    -9 15 -2 4.6
    9 15 2 4.5
    11 -15 2 21.2
    11 -15 2 22.6
    -11 -15 -2 21.3
    -11 -15 -2 23
    -11 -15 -2 21.7
    11 -15 2 20
    -11 15 -2 21.5
    11 15 2 23.5
    11 15 2 23.6
    -11 15 -2 23.9
    -11 15 -2 21.5
    -13 -15 -2 2.4
    13 -15 2 2.5
    -13 -15 -2 2.3
    -13 -15 -2 3
    13 -15 2 3.5
    13 -15 2 2.6
    13 15 2 2.2
    -13 15 -2 2.1
    13 15 2 3
    -13 15 -2 1.4
    15 -15 2 1.9
    -15 -15 -2 1
    -15 -15 -2 -0.4
    -15 -15 -2 0.7
    15 -15 2 1.7
    15 15 2 0.7
    15 15 2 -0.1
    -15 15 -2 0.4
    17 -15 2 1.3
    17 -15 2 1.8
    -17 -15 -2 1.7
    -17 -15 -2 0.9
    17 15 2 2.1
    -17 15 -2 1.8
    19 -15 2 3.6
    19 -15 2 3.9
    -19 -15 -2 3.5
    -19 -15 -2 3.9
    -19 15 -2 4.2
    19 15 2 3.4
    -20 -16 2 1
    20 -16 -2 1.3
    20 -16 -2 0
    -20 16 2 1.1
    20 16 -2 1.1
    20 16 -2 0.3
    18 -16 -2 -0.3
    18 -16 -2 1.3
    -18 -16 2 0.4
    18 16 -2 0.6
    18 16 -2 0.7
    -18 16 2 0.7
    16 -16 -2 5.1
    -16 -16 2 5.4
    16 -16 -2 5.1
    16 16 -2 6.3
    16 16 -2 6.8
    -16 16 2 6.9
    -14 -16 2 4
    14 -16 -2 2.4
    14 -16 -2 4.7
    14 16 -2 3
    -14 16 2 4.8
    14 16 -2 4.7
    12 -16 -2 3
    -12 -16 2 2.8
    12 -16 -2 2.2
    -12 -16 2 5.5
    -12 16 2 4.6
    12 16 -2 4.2
    12 16 -2 2.1
    -10 -16 2 21.9
    -10 -16 2 17.5
    10 -16 -2 17.1
    10 -16 -2 21.5
    10 -16 -2 15.8
    -10 -16 2 18.4
    10 16 -2 20.9
    -10 16 2 17.3
    10 16 -2 16.8
    8 -16 -2 29.9
    -8 -16 2 31
    8 -16 -2 24.1
    8 -16 -2 24.3
    8 -16 -2 25.4
    -8 -16 2 27.9
    -8 -16 2 26.6
    8 16 -2 29.6
    -8 16 2 31.2
    -8 16 2 24
    8 16 -2 28.8
    -6 -16 2 10.7
    -6 -16 2 7.5
    6 -16 -2 10.3
    -6 -16 2 11.2
    6 -16 -2 8.2
    6 -16 -2 10.1
    6 -16 -2 7
    6 -16 -2 8.3
    6 16 -2 11.1
    -6 16 2 10.9
    -6 16 2 8.9
    6 16 -2 8.1
    -4 -16 2 25.5
    -4 -16 2 26.1
    4 -16 -2 23.6
    -4 -16 2 27.1
    4 -16 -2 26.3
    4 -16 -2 24.9
    4 -16 -2 24.4
    4 -16 -2 24.2
    -4 16 2 24.8
    -4 16 2 25.6
    4 16 -2 26.7
    4 16 -2 25.8
    4 16 -2 23.9
    -4 16 2 25.5
    2 -16 -2 6.1
    2 -16 -2 6.9
    2 -16 -2 7
    -2 -16 2 7.1
    -2 -16 2 5.2
    -2 -16 2 8.2
    2 -16 -2 6.9
    2 -16 -2 7
    2 16 -2 8.4
    -2 16 2 6.8
    2 16 -2 6.2
    -2 16 2 7
    2 16 -2 6.3
    -2 16 2 6.2
    0 -16 -2 3.1
    0 -16 -2 2.7
    0 -16 2 1.8
    0 -16 2 1.9
    0 -16 -2 2.7
    0 -16 2 3.6
    0 -16 2 2.5
    0 -16 -2 0.6
    0 16 2 2.3
    0 16 -2 3.7
    0 16 -2 2.7
    0 16 2 3.2
    0 16 -2 3.3
    0 16 -2 2.7
    -2 -16 -2 1.3
    -2 -16 -2 1
    -2 -16 -2 2
    -2 -16 -2 0.8
    2 -16 2 0.8
    2 -16 2 1.6
    2 -16 2 0.9
    2 -16 2 1
    2 16 2 0.7
    2 16 2 0.3
    -2 16 -2 1.2
    -2 16 -2 2
    -2 16 -2 0.4
    4 -16 2 0.4
    -4 -16 -2 1.6
    -4 -16 -2 2.3
    4 -16 2 1.8
    -4 -16 -2 2.3
    4 -16 2 1.4
    -4 -16 -2 2.4
    4 -16 2 2.1
    -4 16 -2 1.7
    4 16 2 2.2
    4 16 2 1.4
    -4 16 -2 1.8
    6 -16 2 0.4
    -6 -16 -2 0.6
    6 -16 2 -0.2
    6 -16 2 -0.2
    -6 -16 -2 0.6
    -6 -16 -2 -0.2
    6 16 2 0.8
    -6 16 -2 -0.3
    6 16 2 -0.4
    -6 16 -2 0.9
    -6 16 -2 0.3
    6 16 2 0.5
    8 -16 2 1.3
    8 -16 2 0.9
    -8 -16 -2 2.2
    8 -16 2 1.5
    -8 -16 -2 1.3
    -8 16 -2 1.5
    -8 16 -2 0.4
    8 16 2 1.1
    8 16 2 2.4
    -8 16 -2 1.2
    10 -16 2 2.5
    10 -16 2 2.1
    -10 -16 -2 2.3
    -10 -16 -2 1.3
    10 -16 2 3.4
    -10 -16 -2 2.3
    10 16 2 2.8
    -10 16 -2 1.4
    -10 16 -2 2.5
    10 16 2 2.7
    -12 -16 -2 0.3
    12 -16 2 0.3
    12 -16 2 0.9
    -12 -16 -2 2
    12 -16 2 1.9
    -12 -16 -2 1.1
    12 16 2 0.2
    12 16 2 0.6
    -12 16 -2 0.4
    -12 16 -2 0.8
    -14 -16 -2 5.7
    14 -16 2 4
    -14 -16 -2 6.1
    14 -16 2 6.3
    -14 -16 -2 6.3
    14 -16 2 6.5
    14 16 2 5.8
    -14 16 -2 4.3
    14 16 2 4.5
    -16 -16 -2 2.1
    16 -16 2 4.1
    16 -16 2 3.3
    -16 -16 -2 3
    -16 16 -2 0.8
    16 16 2 2.8
    18 -16 2 -0.4
    18 -16 2 0.4
    -18 -16 -2 -1
    -18 -16 -2 0.5
    18 16 2 0.3
    -18 16 -2 0.9
    -19 -17 2 0.2
    19 -17 -2 -0.2
    19 -17 -2 -0.6
    19 17 -2 -0.3
    -19 17 2 0.8
    19 17 -2 0.5
    -17 -17 2 -0.2
    17 -17 -2 -0.7
    17 -17 -2 0
    -17 17 2 -0.9
    -17 17 2 0.3
    17 17 -2 1.9
    17 17 -2 -0.1
    15 -17 -2 -0.1
    -15 -17 2 0.9
    15 -17 -2 0.2
    -15 17 2 -0.3
    15 17 -2 1.2
    15 17 -2 -0.9
    -15 17 2 -0.5
    13 -17 -2 0.7
    -13 -17 2 0.5
    13 -17 -2 -0.8
    13 -17 -2 0.4
    -13 17 2 1.4
    -13 17 2 0
    13 17 -2 0.4
    13 17 -2 -1
    11 -17 -2 0.1
    11 -17 -2 0
    -11 -17 2 0.2
    11 -17 -2 -0.4
    -11 -17 2 -0.3
    11 17 -2 0.2
    -11 17 2 -0.4
    11 17 -2 -0.8
    -11 17 2 -0.2
    9 -17 -2 2
    -9 -17 2 1.1
    9 -17 -2 0.8
    -9 -17 2 2.8
    9 -17 -2 1.5
    9 17 -2 1.4
    -9 17 2 2.7
    -9 17 2 2.7
    9 17 -2 2.7
    -7 -17 2 7.7
    7 -17 -2 7.7
    7 -17 -2 5.2
    7 -17 -2 5.4
    -7 -17 2 7.8
    -7 -17 2 4.3
    -7 17 2 6.5
    -7 17 2 6.8
    7 17 -2 5.7
    7 17 -2 7
    5 -17 -2 -0.3
    5 -17 -2 0.1
    5 -17 -2 0.3
    5 -17 -2 0
    -5 -17 2 -0.4
    -5 -17 2 0.3
    -5 -17 2 0.8
    -5 17 2 0.3
    -5 17 2 -0.1
    5 17 -2 0.4
    5 17 -2 0
    3 -17 -2 1.3
    3 -17 -2 1.2
    -3 -17 2 2.4
    3 -17 -2 1
    3 -17 -2 0.3
    3 -17 -2 1.4
    -3 -17 2 1.5
    -3 -17 2 1
    -3 17 2 1
    3 17 -2 1.1
    3 17 -2 2
    -3 17 2 0.9
    1 -17 -2 0.2
    1 -17 -2 0.2
    1 -17 -2 -0.7
    -1 -17 2 0.4
    -1 -17 2 0.2
    -1 -17 2 0.1
    1 -17 -2 -0.6
    1 17 -2 0.2
    -1 17 2 -0.4
    1 17 -2 0
    -1 17 2 -0.3
    -1 -17 -2 0
    1 -17 2 1.4
    1 -17 2 1.2
    -1 -17 -2 0.9
    1 -17 2 0.4
    -1 -17 -2 0.2
    1 -17 2 2.4
    -1 -17 -2 0.7
    -1 17 -2 2.3
    -1 17 -2 0.7
    1 17 2 0.1
    1 17 2 1.8
    -3 -17 -2 0.5
    -3 -17 -2 0.1
    -3 -17 -2 0.4
    3 -17 2 -0.5
    3 -17 2 0.1
    -3 -17 -2 -0.2
    3 -17 2 0.5
    -3 17 -2 -0.5
    -3 17 -2 0.4
    3 17 2 0.5
    3 17 2 0.6
    -5 -17 -2 4.6
    5 -17 2 4.7
    -5 -17 -2 3.5
    -5 -17 -2 4.5
    -5 -17 -2 4.7
    5 -17 2 5.2
    5 -17 2 3.3
    5 17 2 3.7
    -5 17 -2 4.2
    5 17 2 3.9
    -5 17 -2 4
    -7 -17 -2 0.7
    7 -17 2 0.2
    7 -17 2 -0.3
    -7 -17 -2 -0.7
    7 -17 2 0.1
    -7 17 -2 -0.4
    7 17 2 -0.6
    -7 17 -2 0.3
    7 17 2 0.3
    9 -17 2 1.2
    -9 -17 -2 0.5
    -9 -17 -2 0.9
    9 -17 2 -0.6
    9 -17 2 -0.3
    9 17 2 0.3
    9 17 2 -0.3
    -9 17 -2 -0.2
    -9 17 -2 -0.5
    -11 -17 -2 0
    11 -17 2 -0.1
    -11 -17 -2 0.2
    -11 -17 -2 0.2
    11 -17 2 0.6
    11 -17 2 0.7
    -11 17 -2 0.8
    11 17 2 0.3
    11 17 2 0.6
    -11 17 -2 1.1
    -13 -17 -2 0
    -13 -17 -2 0.7
    13 -17 2 -0.7
    13 -17 2 -1
    -13 -17 -2 0.1
    13 -17 2 -0.4
    -13 17 -2 0.1
    13 17 2 -0.3
    13 17 2 -0.2
    -13 17 -2 0
    15 -17 2 -0.2
    15 -17 2 1.2
    -15 -17 -2 0.2
    15 -17 2 0.4
    -15 -17 -2 1.3
    -15 -17 -2 0.3
    15 17 2 0.1
    -15 17 -2 1.2
    17 -17 2 1
    -17 -17 -2 1.3
    17 -17 2 1.3
    17 -17 2 0.7
    -17 17 -2 1.1
    17 17 2 1.5
    16 -18 -2 1.4
    16 -18 -2 0.1
    -16 -18 2 0.5
    16 18 -2 0.3
    16 18 -2 -0.8
    -16 18 2 0.9
    -16 18 2 -0.4
    14 -18 -2 0.3
    -14 -18 2 -0.7
    14 -18 -2 1.6
    14 -18 -2 -1
    -14 18 2 0.2
    -14 18 2 0.6
    14 18 -2 1.4
    14 18 -2 -0.4
    12 -18 -2 0.1
    12 -18 -2 -0.7
    12 -18 -2 -0.3
    -12 -18 2 1.3
    12 18 -2 -0.1
    12 18 -2 -0.7
    -12 18 2 0.6
    -12 18 2 -0.2
    10 -18 -2 5.2
    10 -18 -2 3.6
    -10 -18 2 4.2
    10 -18 -2 5.2
    -10 -18 2 5
    10 18 -2 3.5
    -10 18 2 5.4
    -10 18 2 5.2
    10 18 -2 5.1
    -8 -18 2 3
    8 -18 -2 5.1
    8 -18 -2 2.8
    -8 -18 2 3.5
    8 -18 -2 2.4
    8 18 -2 3.3
    -8 18 2 3.2
    8 18 -2 3.2
    -8 18 2 3.9
    6 -18 -2 2
    -6 -18 2 2.3
    6 -18 -2 1.4
    6 -18 -2 0.9
    -6 -18 2 0.8
    6 18 -2 1.2
    -6 18 2 1.1
    6 18 -2 0.9
    -6 18 2 1.4
    4 -18 -2 8.7
    -4 -18 2 7.9
    4 -18 -2 7.7
    -4 -18 2 8
    4 -18 -2 7.3
    4 -18 -2 8.3
    -4 18 2 7.9
    4 18 -2 7.1
    4 18 -2 9.6
    -4 18 2 8.9
    2 -18 -2 3.4
    2 -18 -2 3.1
    -2 -18 2 3.2
    -2 -18 2 4.1
    2 -18 -2 3.6
    -2 -18 2 4.3
    2 18 -2 5.8
    2 18 -2 4
    -2 18 2 4.8
    -2 18 2 4.6
    0 -18 2 3.3
    0 -18 -2 5.7
    0 -18 2 2.9
    0 -18 -2 2.8
    0 -18 -2 4.8
    0 -18 -2 2.6
    0 -18 2 2.4
    0 18 2 4.4
    0 18 -2 5
    0 18 -2 4.2
    0 18 2 3.3
    2 -18 2 3.2
    2 -18 2 3.5
    -2 -18 -2 3.6
    2 -18 2 3.9
    -2 -18 -2 4.7
    -2 -18 -2 3.7
    -2 -18 -2 4.5
    2 18 2 4.6
    2 18 2 3.3
    -2 18 -2 4.1
    -2 18 -2 2
    -4 -18 -2 0.1
    4 -18 2 0.4
    4 -18 2 -0.5
    4 -18 2 -0.3
    -4 -18 -2 -0.4
    -4 -18 -2 0
    -4 -18 -2 0.1
    4 18 2 -0.3
    4 18 2 0.7
    -4 18 -2 0
    -4 18 -2 -0.4
    6 -18 2 -0.1
    -6 -18 -2 1.5
    6 -18 2 1.4
    6 -18 2 1.3
    -6 -18 -2 1.1
    -6 18 -2 0.4
    -6 18 -2 2.1
    6 18 2 1.4
    6 18 2 1.2
    8 -18 2 6.6
    -8 -18 -2 8.6
    8 -18 2 11.6
    -8 -18 -2 9.3
    8 -18 2 5.8
    8 18 2 8.3
    -8 18 -2 7.2
    -8 18 -2 7.9
    8 18 2 9.2
    -10 -18 -2 2.1
    10 -18 2 2.6
    10 -18 2 1
    -10 -18 -2 1.5
    10 -18 2 1.6
    -10 -18 -2 2
    10 18 2 2.4
    -10 18 -2 3.1
    10 18 2 0.8
    -10 18 -2 0.6
    12 -18 2 0.8
    -12 -18 -2 -0.1
    12 -18 2 1.4
    12 -18 2 1.1
    -12 -18 -2 1.8
    -12 -18 -2 0.9
    12 18 2 1.5
    12 18 2 1.6
    -12 18 -2 1.4
    -12 18 -2 3
    -14 -18 -2 3.2
    14 -18 2 3.3
    -14 -18 -2 2.4
    -14 -18 -2 1.9
    14 -18 2 2.9
    14 -18 2 4
    -14 18 -2 1
    14 18 2 2.7
    16 -18 2 0.2
    -16 -18 -2 0.6
    16 -18 2 1
    16 -18 2 0.8
    -16 18 -2 -0.3
    16 18 2 0.1
    15 -19 -2 0.6
    -15 -19 2 0.5
    15 -19 -2 -0.6
    -15 19 2 -0.4
    15 19 -2 1.1
    -15 19 2 0.3
    15 19 -2 -0.9
    -13 -19 2 0.2
    13 -19 -2 0.4
    13 -19 -2 0.5
    13 19 -2 -0.9
    -13 19 2 0.5
    -13 19 2 -0.4
    13 19 -2 0.3
    11 -19 -2 0.4
    -11 -19 2 1.7
    11 -19 -2 2.4
    11 19 -2 0.2
    -11 19 2 0.5
    11 19 -2 0.5
    -11 19 2 0.4
    -9 -19 2 0
    9 -19 -2 0.8
    9 -19 -2 0.4
    -9 -19 2 0.1
    9 19 -2 -0.9
    9 19 -2 0.7
    -9 19 2 -0.1
    -9 19 2 0.1
    -7 -19 2 1.3
    7 -19 -2 2.1
    -7 -19 2 1.9
    7 -19 -2 1.2
    7 -19 -2 0.7
    7 19 -2 1.9
    -7 19 2 1.2
    -7 19 2 1.4
    7 19 -2 1.8
    -5 -19 2 0
    5 -19 -2 -0.9
    -5 -19 2 0.1
    5 -19 -2 -0.1
    5 -19 -2 -0.8
    -5 19 2 -0.1
    5 19 -2 -0.4
    5 19 -2 0
    -5 19 2 -0.2
    3 -19 -2 0
    -3 -19 2 0.2
    3 -19 -2 0.4
    -3 -19 2 -0.3
    -3 19 2 -0.3
    3 19 -2 -0.3
    -3 19 2 0.1
    3 19 -2 0
    -1 -19 2 2.1
    -1 -19 2 1.9
    -1 -19 2 3
    1 -19 -2 4.1
    1 -19 -2 2.2
    1 -19 -2 2.9
    -1 19 2 1.1
    1 19 -2 3.3
    -1 19 2 1.7
    1 19 -2 1.8
    1 -19 2 0
    -1 -19 -2 -0.4
    1 -19 2 0.2
    -1 -19 -2 0
    1 -19 2 -0.9
    -1 -19 -2 0.8
    1 19 2 1.2
    -1 19 -2 0.6
    1 19 2 0.3
    -1 19 -2 0.6
    3 -19 2 1.2
    -3 -19 -2 1.8
    3 -19 2 0.7
    -3 -19 -2 0.9
    3 -19 2 0.8
    -3 19 -2 1.4
    3 19 2 2.1
    -3 19 -2 2.1
    3 19 2 1.3
    5 -19 2 0.4
    -5 -19 -2 -0.3
    5 -19 2 -0.3
    5 -19 2 -0.8
    -5 -19 -2 0.5
    5 19 2 0.1
    -5 19 -2 0
    5 19 2 -1.1
    -5 19 -2 -0.3
    7 -19 2 1.3
    -7 -19 -2 -0.1
    -7 -19 -2 0.1
    7 -19 2 1.1
    7 -19 2 0.7
    -7 19 -2 0.2
    7 19 2 0.5
    -7 19 -2 1.4
    7 19 2 -0.4
    9 -19 2 -1
    9 -19 2 1
    9 -19 2 0.5
    -9 -19 -2 0.7
    -9 -19 -2 1.6
    -9 19 -2 0.1
    -9 19 -2 0.9
    9 19 2 -0.2
    9 19 2 -0.7
    11 -19 2 0.3
    11 -19 2 0.6
    -11 -19 -2 0.5
    11 -19 2 0.8
    -11 -19 -2 0.5
    -11 -19 -2 0.4
    11 19 2 0.1
    11 19 2 0.8
    -11 19 -2 0.2
    -11 19 -2 0.2
    13 -19 2 0.4
    -13 -19 -2 0.8
    13 -19 2 1.7
    13 -19 2 -0.6
    -13 -19 -2 0.1
    -13 19 -2 -1
    13 19 2 1
    15 -19 2 -0.1
    15 -19 2 0.7
    15 -19 2 -0.6
    -15 -19 -2 -0.3
    15 19 2 0.4
    -15 19 -2 0.5
    -14 -20 2 -1
    14 -20 -2 0.1
    14 -20 -2 -0.2
    14 20 -2 0.3
    -14 20 2 1
    -14 20 2 0.3
    14 20 -2 0.3
    12 -20 -2 -0.6
    -12 -20 2 0.5
    12 -20 -2 0.2
    12 20 -2 -1.3
    12 20 -2 -1.2
    -12 20 2 0.3
    -12 20 2 0.4
    -10 -20 2 0.3
    10 -20 -2 0.9
    10 -20 -2 0.8
    -10 20 2 2.2
    -10 20 2 1.5
    10 20 -2 2.2
    10 20 -2 1.4
    -8 -20 2 0.6
    8 -20 -2 0.1
    8 -20 -2 2.3
    -8 -20 2 0.1
    8 20 -2 0
    -8 20 2 0.6
    -8 20 2 0.3
    8 20 -2 1.4
    -6 -20 2 4.5
    -6 -20 2 3.6
    6 -20 -2 2.7
    6 -20 -2 4.4
    6 20 -2 4.7
    -6 20 2 3.1
    -6 20 2 2.4
    6 20 -2 3.5
    4 -20 -2 0.4
    4 -20 -2 -0.4
    -4 -20 2 1.1
    -4 -20 2 1
    -4 20 2 -0.1
    4 20 -2 0
    4 20 -2 0.7
    -4 20 2 0.6
    -2 -20 2 0.5
    2 -20 -2 0.7
    2 -20 -2 0
    -2 -20 2 0.7
    -2 20 2 0
    2 20 -2 1
    2 20 -2 1.2
    -2 20 2 0.4
    0 -20 2 3.8
    0 -20 -2 4
    0 -20 2 3.9
    0 -20 2 3.9
    0 20 2 4.9
    0 20 -2 2.8
    0 20 2 3.1
    0 20 -2 4.8
    2 -20 2 0.3
    2 -20 2 0.9
    2 -20 2 2
    -2 -20 -2 1.5
    -2 20 -2 1.6
    2 20 2 1.1
    -2 20 -2 1.3
    2 20 2 1.7
    4 -20 2 2.5
    4 -20 2 1
    -4 -20 -2 -0.2
    4 -20 2 0.4
    -4 20 -2 0.6
    -4 20 -2 0.7
    4 20 2 0.4
    4 20 2 0.4
    6 -20 2 1.7
    6 -20 2 0.9
    6 -20 2 0.9
    -6 -20 -2 1.4
    -6 20 -2 1.3
    6 20 2 1.1
    6 20 2 1.7
    -6 20 -2 2.5
    8 -20 2 2.5
    8 -20 2 2
    8 -20 2 3.1
    -8 -20 -2 1.9
    8 20 2 1.1
    -8 20 -2 2.4
    8 20 2 3.6
    -8 20 -2 1.5
    -10 -20 -2 2
    10 -20 2 0.3
    10 -20 2 2.5
    -10 -20 -2 0.8
    10 -20 2 0.4
    10 20 2 0.2
    -10 20 -2 1
    10 20 2 3
    -10 20 -2 1
    -12 -20 -2 0.7
    12 -20 2 1.2
    -12 -20 -2 2
    12 -20 2 1.5
    12 -20 2 1
    -12 20 -2 0.7
    12 20 2 0.3
    11 -21 -2 -1.3
    -11 -21 2 -0.6
    11 -21 -2 -0.9
    -11 21 2 1.4
    11 21 -2 -0.3
    -11 21 2 0.4
    11 21 -2 0.4
    9 -21 -2 0.4
    9 -21 -2 0.2
    -9 -21 2 -0.6
    -9 21 2 1.6
    9 21 -2 2.2
    9 21 -2 -0.1
    -9 21 2 0.8
    -7 -21 2 -0.4
    7 -21 -2 -0.1
    7 -21 -2 0.9
    7 21 -2 2
    -7 21 2 0.1
    -7 21 2 -0.6
    7 21 -2 0.9
    5 -21 -2 0.2
    -5 -21 2 0.4
    -5 -21 2 -0.5
    5 21 -2 -1
    -5 21 2 0.1
    -5 21 2 0.1
    5 21 -2 0.6
    -3 -21 2 1.1
    -3 -21 2 -1.8
    3 -21 -2 0.6
    -3 21 2 0.1
    3 21 -2 0
    3 21 -2 0.7
    -3 21 2 0.4
    -1 -21 2 0.9
    1 -21 -2 0.4
    -1 -21 2 0.8
    1 21 -2 1.3
    -1 21 2 0.3
    -1 21 2 1.3
    1 21 -2 -0.6
    1 -21 2 -0.5
    -1 -21 -2 1.6
    1 -21 2 0
    1 -21 2 0
    1 21 2 0.3
    -1 21 -2 1
    -1 21 -2 1.1
    1 21 2 0.6
    3 -21 2 0.6
    -3 -21 -2 0.3
    3 -21 2 1
    3 -21 2 -0.5
    -3 21 -2 -0.4
    3 21 2 -0.2
    -3 21 -2 -1
    3 21 2 -0.3
    5 -21 2 0
    5 -21 2 0.6
    5 -21 2 0.3
    -5 -21 -2 1.1
    -5 21 -2 0.8
    5 21 2 -0.3
    -5 21 -2 0
    5 21 2 -0.7
    7 -21 2 -1
    7 -21 2 0.7
    7 -21 2 0.6
    -7 -21 -2 1.1
    -7 21 -2 0
    7 21 2 -0.1
    7 21 2 0
    -7 21 -2 0.2
    -9 -21 -2 -0.6
    9 -21 2 -0.6
    9 -21 2 0.6
    9 -21 2 0.2
    -9 21 -2 0.9
    -9 21 -2 0.4
    9 21 2 0.9
    9 21 2 1.2
    -11 -21 -2 0.2
    11 -21 2 0.1
    11 -21 2 0.2
    -11 -21 -2 0.1
    11 -21 2 1.4
    11 21 2 0.5
    -11 21 -2 0.9
    10 -22 -2 0.2
    -10 -22 2 -0.7
    10 22 -2 1.2
    -10 22 2 -0.3
    -10 22 2 -0.2
    10 22 -2 0.1
    8 -22 -2 1
    -8 -22 2 -0.5
    8 22 -2 0
    -8 22 2 0.2
    8 22 -2 1.4
    -8 22 2 0.1
    6 -22 -2 0.7
    -6 -22 2 -0.3
    6 22 -2 -0.2
    6 22 -2 0.5
    -6 22 2 0.2
    -6 22 2 0.3
    -4 -22 2 3.1
    4 -22 -2 2.5
    -4 -22 2 1.1
    -4 22 2 3.3
    -4 22 2 2.4
    4 22 -2 1.7
    4 22 -2 1.4
    -2 -22 2 0.1
    2 -22 -2 0.7
    -2 -22 2 -0.3
    2 22 -2 1.1
    -2 22 2 1
    -2 22 2 0.2
    2 22 -2 1.6
    0 -22 2 -1
    0 -22 2 1.2
    0 -22 -2 0.6
    0 22 2 0
    0 22 2 -0.3
    0 22 -2 -0.4
    0 22 -2 0.4
    2 -22 2 1.6
    2 -22 2 0.8
    2 -22 2 1.6
    -2 -22 -2 2.5
    -2 22 -2 2
    -2 22 -2 0.3
    2 22 2 0.6
    2 22 2 2.1
    4 -22 2 1.3
    4 -22 2 1.8
    -4 -22 -2 1.9
    4 -22 2 2.5
    4 22 2 1.4
    4 22 2 1.7
    -4 22 -2 2
    -4 22 -2 1.5
    6 -22 2 0.4
    -6 -22 -2 0.6
    6 -22 2 1.8
    6 -22 2 1.7
    6 22 2 4
    6 22 2 2.8
    -6 22 -2 2.8
    -6 22 -2 3
    -8 -22 -2 -0.2
    8 -22 2 -0.1
    8 -22 2 -0.8
    8 22 2 -1.2
    8 22 2 -1.2
    -8 22 -2 0
    7 -23 -2 -1.4
    -7 -23 2 1
    -7 23 2 0.3
    7 23 -2 0.3
    -7 23 2 0.7
    7 23 -2 -0.9
    -5 -23 2 1.2
    5 -23 -2 -0.2
    5 23 -2 0.5
    -5 23 2 -0.4
    5 23 -2 -0.7
    -5 23 2 0.5
    -3 -23 2 0.5
    3 -23 -2 1.5
    3 23 -2 0.2
    -3 23 2 0.8
    3 23 -2 1.5
    -3 23 2 1.9
    -1 -23 2 -0.2
    1 -23 -2 0.3
    -1 -23 2 0.6
    1 23 -2 -0.2
    -1 23 2 -0.5
    1 23 -2 -0.5
    -1 23 2 1
    1 -23 2 -0.4
    -1 -23 -2 0.1
    1 -23 2 -0.8
    -1 23 -2 0.3
    1 23 2 0.9
    -1 23 -2 0.6
    1 23 2 0
    -3 -23 -2 1
    3 -23 2 1.3
    3 -23 2 0.9
    -3 23 -2 1
    -3 23 -2 0.7
    3 23 2 0.8
    3 23 2 1.7
    5 -23 2 1
    -5 -23 -2 0.4
    5 -23 2 0.4
    5 23 2 1.9
    5 23 2 0.5
    -5 23 -2 1.5
    -5 23 -2 -0.7
    26 0 -3 1.1
    26 0 -3 0.2
    -24 0 3 -0.4
    24 0 -3 0.6
    24 0 -3 -0.1
    -22 0 3 0.5
    22 0 -3 0
    -22 0 3 -0.2
    22 0 -3 -0.7
    -20 0 3 0
    -20 0 3 0.7
    -20 0 3 -0.2
    -20 0 3 -0.6
    20 0 -3 -0.1
    20 0 -3 -0.2
    18 0 -3 0.1
    -18 0 3 0.1
    18 0 -3 0.2
    18 0 -3 0.1
    -18 0 3 0.6
    18 0 -3 -0.1
    -18 0 3 -0.1
    -18 0 3 -0.2
    18 0 -3 0.1
    -16 0 3 0.4
    16 0 -3 -0.7
    16 0 -3 0.2
    -16 0 3 0.5
    16 0 -3 -0.1
    -16 0 3 0
    -16 0 3 0.7
    16 0 -3 0
    16 0 -3 0.2
    -14 0 3 0.1
    -14 0 3 0.3
    14 0 -3 0.3
    -14 0 3 0.1
    14 0 -3 0.2
    -14 0 3 0.3
    14 0 -3 -0.1
    14 0 -3 -0.3
    12 0 -3 0.1
    -12 0 3 -0.2
    12 0 -3 0.4
    -12 0 3 0
    12 0 -3 0.8
    12 0 -3 -0.4
    -12 0 3 -0.2
    10 0 -3 0
    10 0 -3 -0.1
    -10 0 3 -0.3
    10 0 -3 0.2
    10 0 -3 0
    -10 0 3 0
    -10 0 3 0
    -10 0 3 -0.1
    8 0 -3 -0.2
    8 0 -3 -0.1
    -8 0 3 0.3
    8 0 -3 -0.3
    -8 0 3 -0.5
    -8 0 3 -0.2
    -8 0 3 -0.1
    -8 0 3 0
    8 0 -3 -0.4
    6 0 -3 -0.2
    -6 0 3 -0.7
    -6 0 3 -0.3
    -6 0 3 -0.6
    6 0 -3 -0.6
    -6 0 3 -0.1
    6 0 -3 -0.3
    6 0 -3 -0.3
    -6 0 3 -0.5
    6 0 -3 -0.7
    6 0 -3 -0.6
    6 0 -3 -0.9
    -6 0 3 -0.5
    4 0 -3 -0.3
    4 0 -3 -0.4
    -4 0 3 -0.4
    4 0 -3 -0.4
    4 0 -3 -0.4
    -4 0 3 -0.3
    -4 0 3 -0.4
    4 0 -3 -0.4
    4 0 -3 -0.5
    4 0 -3 -0.5
    4 0 -3 -0.2
    -4 0 3 0
    -4 0 3 -0.4
    -4 0 3 -0.2
    2 0 -3 -0.2
    -2 0 3 0.1
    -2 0 3 0.1
    -2 0 3 -0.1
    2 0 -3 0
    2 0 -3 0
    -2 0 3 -0.1
    -2 0 3 0.2
    -2 0 3 0
    2 0 -3 0
    -2 0 3 -0.1
    2 0 -3 0
    2 0 -3 0.2
    -2 0 3 -0.1
    2 0 -3 0.1
    0 0 3 -0.1
    0 0 -3 -0.1
    0 0 3 0
    0 0 -3 0
    0 0 -3 0
    0 0 3 -0.1
    0 0 -3 -0.1
    0 0 -3 0
    0 0 3 0
    0 0 3 -0.1
    0 0 3 0.2
    0 0 3 0
    0 0 -3 -0.2
    0 0 3 -0.1
    2 0 3 -0.3
    -2 0 -3 0.3
    2 0 3 0
    -2 0 -3 -0.1
    -2 0 -3 -0.1
    2 0 3 -0.1
    4 0 3 -0.2
    -4 0 -3 -0.1
    -4 0 -3 0
    4 0 3 0.1
    -4 0 -3 0.1
    4 0 3 -0.1
    6 0 3 0
    6 0 3 -0.2
    -6 0 -3 -0.3
    -6 0 -3 -0.1
    -6 0 -3 -0.3
    -6 0 -3 -0.2
    6 0 3 0
    6 0 3 -0.1
    6 0 3 -0.1
    8 0 3 0.5
    8 0 3 0.1
    8 0 3 0
    -8 0 -3 0.1
    -8 0 -3 0.4
    8 0 3 0.3
    -8 0 -3 -0.1
    -8 0 -3 0.3
    8 0 3 0.1
    -10 0 -3 0.1
    10 0 3 0.1
    -10 0 -3 0.1
    10 0 3 0.2
    -10 0 -3 0.2
    10 0 3 0.4
    -12 0 -3 0.2
    12 0 3 -0.2
    12 0 3 -0.2
    -12 0 -3 0
    -12 0 -3 -0.1
    12 0 3 0.2
    14 0 3 -0.4
    14 0 3 -0.2
    -14 0 -3 -0.4
    -14 0 -3 0.1
    -14 0 -3 -0.1
    14 0 3 0.1
    -14 0 -3 -0.1
    -16 0 -3 -0.3
    16 0 3 -0.3
    16 0 3 0
    -16 0 -3 0
    16 0 3 0
    -16 0 -3 0.4
    18 0 3 0.1
    -18 0 -3 -0.6
    -18 0 -3 -0.5
    -18 0 -3 -0.1
    18 0 3 0.2
    20 0 3 -0.7
    20 0 3 0.1
    -20 0 -3 0.6
    -20 0 -3 0.2
    -20 0 -3 0.6
    -22 0 -3 0
    -22 0 -3 -0.3
    22 0 3 0.7
    -22 0 -3 0.1
    -24 0 -3 0.9
    -24 0 -3 -0.1
    -24 0 -3 -0.5
    24 0 3 -0.6
    -27 -1 3 -0.3
    27 -1 -3 1
    27 -1 -3 0
    -27 1 3 1.3
    27 1 -3 1.4
    27 1 -3 1.3
    25 -1 -3 0.7
    25 -1 -3 -0.1
    -25 -1 3 1.1
    25 1 -3 -0.6
    25 1 -3 1.7
    23 -1 -3 0.8
    23 -1 -3 0.1
    -23 -1 3 0.9
    -23 -1 3 0.4
    -23 1 3 0
    23 1 -3 0
    -23 1 3 0.7
    23 1 -3 0.1
    -21 -1 3 1.2
    -21 -1 3 2
    -21 -1 3 0.3
    21 -1 -3 0.2
    21 -1 -3 0.3
    21 1 -3 0.5
    21 1 -3 -0.2
    -21 1 3 0.6
    -21 1 3 -0.3
    -21 1 3 1.4
    -19 -1 3 29.8
    -19 -1 3 35.2
    19 -1 -3 33.4
    -19 -1 3 31.3
    19 -1 -3 31.2
    -19 -1 3 34.7
    19 1 -3 30.1
    -19 1 3 30.4
    -19 1 3 34.4
    19 1 -3 33.6
    -19 1 3 29.2
    -19 1 3 31.5
    17 -1 -3 47.4
    -17 -1 3 45.3
    -17 -1 3 49.2
    -17 -1 3 45.5
    -17 -1 3 46.1
    17 -1 -3 45.9
    17 -1 -3 44.7
    17 -1 -3 44.8
    17 1 -3 50.09
    -17 1 3 49.5
    -17 1 3 45
    -17 1 3 45.2
    -17 1 3 47.2
    17 1 -3 47.3
    17 1 -3 45.6
    15 -1 -3 35.7
    -15 -1 3 36.4
    -15 -1 3 41.1
    -15 -1 3 38.6
    -15 -1 3 38.4
    15 -1 -3 35.3
    15 -1 -3 38.3
    15 -1 -3 37.2
    -15 1 3 38.2
    15 1 -3 38.3
    15 1 -3 37.4
    15 1 -3 39
    -15 1 3 36.9
    -15 1 3 37
    15 1 -3 37.3
    -15 1 3 38.9
    13 -1 -3 88.79
    -13 -1 3 91.29
    13 -1 -3 92.79
    -13 -1 3 92.89
    13 -1 -3 86.39
    13 -1 -3 86.99
    -13 -1 3 94.29
    -13 -1 3 91.49
    13 1 -3 93.49
    -13 1 3 90.39
    -13 1 3 87.59
    -13 1 3 87.29
    13 1 -3 91.89
    13 1 -3 91.89
    13 1 -3 87.19
    -13 1 3 93.49
    11 -1 -3 0.1
    -11 -1 3 0.5
    11 -1 -3 0.4
    11 -1 -3 0
    -11 -1 3 -0.2
    -11 -1 3 0.3
    11 -1 -3 0.1
    11 1 -3 0.5
    -11 1 3 0.1
    11 1 -3 0.1
    -11 1 3 0.5
    11 1 -3 0.2
    -11 1 3 0
    11 1 -3 0.1
    -9 -1 3 75.19
    9 -1 -3 77.69
    9 -1 -3 77.79
    -9 -1 3 75.49
    -9 -1 3 73.39
    -9 -1 3 74.09
    9 -1 -3 75.29
    9 -1 -3 73.19
    -9 1 3 74.29
    -9 1 3 75.69
    -9 1 3 71.49
    -9 1 3 73.39
    9 1 -3 77.99
    9 1 -3 75.69
    9 1 -3 64.49
    9 1 -3 74.39
    9 1 -3 72.89
    -9 1 3 75.49
    -7 -1 3 9.1
    7 -1 -3 9.8
    -7 -1 3 8.4
    -7 -1 3 9.6
    -7 -1 3 8.8
    7 -1 -3 9
    7 -1 -3 9.7
    7 -1 -3 9.3
    -7 -1 3 9.2
    7 -1 -3 9.6
    7 -1 -3 10.1
    -7 1 3 8.8
    -7 1 3 9.6
    7 1 -3 8.5
    -7 1 3 8.8
    -7 1 3 10.1
    -7 1 3 8.2
    7 1 -3 9.6
    7 1 -3 8.9
    7 1 -3 7.9
    -5 -1 3 1.7
    -5 -1 3 1.5
    -5 -1 3 2.1
    5 -1 -3 2.1
    -5 -1 3 1.7
    5 -1 -3 1.9
    -5 -1 3 1.7
    -5 -1 3 2.7
    5 -1 -3 2.1
    5 -1 -3 1.8
    5 -1 -3 1.6
    5 -1 -3 1.4
    5 1 -3 2.3
    5 1 -3 1.7
    -5 1 3 2.2
    -5 1 3 1.9
    -5 1 3 2.2
    -5 1 3 2.7
    5 1 -3 2.3
    -5 1 3 1.5
    5 1 -3 1.9
    5 1 -3 1.9
    5 1 -3 2.1
    5 1 -3 1.5
    5 1 -3 1.7
    -5 1 3 1.5
    -3 -1 3 214.08
    3 -1 -3 213.38
    -3 -1 3 218.58
    -3 -1 3 212.28
    -3 -1 3 219.08
    -3 -1 3 216.88
    3 -1 -3 216.38
    -3 -1 3 209.38
    3 -1 -3 207.38
    3 -1 -3 209.98
    3 -1 -3 210.58
    3 -1 -3 214.68
    3 -1 -3 206.68
    -3 -1 3 200.88
    -3 -1 3 220.88
    3 -1 -3 211.48
    -3 1 3 211.78
    3 1 -3 215.18
    3 1 -3 212.48
    3 1 -3 206.08
    -3 1 3 209.68
    -3 1 3 224.58
    3 1 -3 221.38
    -3 1 3 211.18
    3 1 -3 217.48
    3 1 -3 215.68
    -3 1 3 207.38
    3 1 -3 210.78
    3 1 -3 216.88
    1 -1 -3 3.6
    1 -1 -3 3.2
    -1 -1 3 3.2
    -1 -1 3 2.9
    -1 -1 3 2.8
    1 -1 -3 3.3
    1 -1 -3 3.1
    -1 -1 3 3.6
    -1 -1 3 3.3
    1 -1 -3 3.3
    -1 -1 3 2.9
    -1 -1 3 3.4
    -1 -1 3 3.4
    1 -1 -3 2.7
    1 -1 -3 3.2
    1 -1 -3 3.3
    1 1 -3 3.9
    1 1 -3 2.9
    -1 1 3 3.6
    -1 1 3 2.7
    -1 1 3 3
    1 1 -3 3.6
    1 1 -3 3
    1 1 -3 3.6
    -1 1 3 4.5
    1 1 -3 3.5
    -1 1 3 3.3
    -1 1 3 3.3
    -1 1 3 3.9
    -1 1 3 3.4
    1 1 -3 2.6
    1 -1 3 577.24
    1 -1 3 571.24
    1 -1 3 583.44
    -1 -1 -3 576.14
    -1 -1 -3 574.74
    1 -1 3 566.94
    1 -1 3 585.24
    1 -1 3 593.94
    1 -1 3 565.64
    -1 -1 -3 596.34
    1 -1 3 572.54
    -1 -1 -3 574.54
    1 1 3 597.44
    -1 1 -3 570.54
    -1 1 -3 608.14
    1 1 3 588.94
    -1 1 -3 595.04
    1 1 3 574.54
    1 1 3 591.64
    3 -1 3 45.6
    3 -1 3 46.1
    3 -1 3 44.6
    -3 -1 -3 45
    3 -1 3 45.7
    3 -1 3 45.8
    3 -1 3 44.7
    -3 1 -3 47
    -3 1 -3 43
    -3 1 -3 45.1
    3 1 3 41.9
    -3 1 -3 45.3
    5 -1 3 85.79
    5 -1 3 82.39
    5 -1 3 83.89
    5 -1 3 91.69
    -5 -1 -3 87.69
    -5 -1 -3 86.99
    5 -1 3 86.79
    5 -1 3 84.89
    5 -1 3 89.19
    -5 -1 -3 85.79
    -5 -1 -3 84.89
    5 1 3 87.19
    5 1 3 85.49
    -5 1 -3 85.59
    -5 1 -3 82.79
    5 1 3 85.89
    5 1 3 86.59
    -5 1 -3 87.09
    -5 1 -3 85.69
    5 1 3 89.19
    7 -1 3 811.52
    7 -1 3 807.62
    -7 -1 -3 831.12
    7 -1 3 819.52
    -7 -1 -3 812.32
    -7 -1 -3 857.61
    7 -1 3 808.62
    7 -1 3 809.62
    7 -1 3 796.22
    -7 -1 -3 828.22
    7 1 3 835.32
    7 1 3 805.72
    7 1 3 854.71
    7 1 3 815.22
    7 1 3 820.92
    -7 1 -3 797.92
    -7 1 -3 823.72
    -7 1 -3 814.22
    -7 1 -3 809.32
    9 -1 3 74.29
    9 -1 3 78.39
    -9 -1 -3 75.79
    9 -1 3 73.39
    -9 -1 -3 72.49
    -9 -1 -3 78.09
    -9 -1 -3 74.99
    -9 1 -3 74.39
    -9 1 -3 75.99
    9 1 3 76.59
    9 1 3 74.79
    -9 1 -3 74.79
    9 1 3 76.79
    -9 1 -3 76.09
    11 -1 3 1.6
    -11 -1 -3 1.9
    -11 -1 -3 1.8
    11 -1 3 2.1
    -11 -1 -3 1.5
    11 -1 3 2.3
    -11 -1 -3 2.3
    11 1 3 1.7
    -11 1 -3 1.8
    11 1 3 1.4
    -11 1 -3 1.9
    -11 1 -3 1.4
    -11 1 -3 1.5
    -11 1 -3 2.2
    -11 1 -3 1.9
    11 1 3 1.2
    13 -1 3 0
    -13 -1 -3 -0.3
    -13 -1 -3 1.1
    -13 -1 -3 0
    13 -1 3 0
    -13 -1 -3 0.2
    13 -1 3 -0.3
    -13 1 -3 0
    13 1 3 -0.1
    -13 1 -3 0.2
    13 1 3 -0.1
    -13 1 -3 0.6
    13 1 3 -0.4
    -13 1 -3 0.2
    -13 1 -3 -0.3
    15 -1 3 25.9
    15 -1 3 27.7
    -15 -1 -3 26
    15 -1 3 24.5
    -15 -1 -3 27.8
    -15 -1 -3 28.7
    15 1 3 26.7
    -15 1 -3 27.6
    -15 1 -3 25.2
    15 1 3 25.6
    15 1 3 28.2
    -15 1 -3 27.3
    -15 1 -3 25.2
    -17 -1 -3 1
    -17 -1 -3 1.3
    17 -1 3 0.5
    17 -1 3 0.4
    -17 1 -3 0.5
    -17 1 -3 1.1
    17 1 3 1.1
    17 1 3 0
    -17 1 -3 2
    19 -1 3 5.3
    -19 -1 -3 5.1
    -19 -1 -3 6.4
    -19 -1 -3 4.6
    19 -1 3 6.5
    -19 1 -3 5.2
    -19 1 -3 6.8
    19 1 3 7.8
    -19 1 -3 5.6
    19 1 3 7.2
    -21 -1 -3 3.5
    21 -1 3 2.4
    -21 -1 -3 1.3
    21 -1 3 1.1
    -21 -1 -3 1.2
    21 1 3 2.1
    -21 1 -3 2
    -21 1 -3 3.4
    -21 1 -3 1.3
    -23 -1 -3 -0.1
    -23 -1 -3 0.1
    23 -1 3 -0.3
    -23 -1 -3 0.5
    -23 1 -3 -0.1
    -23 1 -3 0
    23 1 3 0.5
    -23 1 -3 0.7
    -25 -1 -3 0.7
    25 -1 3 0.9
    -25 -1 -3 1.9
    -25 1 -3 2
    -25 1 -3 1.7
    25 1 3 0.7
    26 -2 -3 1
    -26 -2 3 3
    26 -2 -3 2.1
    -26 2 3 1.9
    26 2 -3 0.7
    26 2 -3 -0.3
    -24 -2 3 -0.4
    24 -2 -3 0.1
    24 -2 -3 -0.2
    24 2 -3 -0.2
    -24 2 3 0.7
    24 2 -3 0.3
    22 -2 -3 5.5
    -22 -2 3 6.9
    -22 -2 3 5.3
    22 -2 -3 7
    -22 2 3 5.4
    22 2 -3 5.4
    22 2 -3 6.9
    20 -2 -3 1.6
    -20 -2 3 2.8
    -20 -2 3 1.8
    -20 -2 3 1.9
    20 -2 -3 2.9
    -20 -2 3 1.2
    -20 2 3 1
    20 2 -3 3.3
    20 2 -3 1.4
    -20 2 3 1.3
    -20 2 3 3.4
    18 -2 -3 3.9
    -18 -2 3 3
    18 -2 -3 3.7
    -18 -2 3 3.9
    18 -2 -3 2.6
    18 -2 -3 1.9
    -18 -2 3 3.8
    -18 -2 3 1.8
    18 2 -3 2.4
    -18 2 3 2.4
    -18 2 3 3.7
    -18 2 3 1.5
    18 2 -3 3.1
    18 2 -3 1
    -18 2 3 3.8
    16 -2 -3 16
    -16 -2 3 15.3
    16 -2 -3 17.4
    16 -2 -3 11.8
    -16 -2 3 13.7
    -16 -2 3 18
    -16 -2 3 14.4
    16 -2 -3 16.7
    -16 2 3 13.2
    16 2 -3 13.4
    16 2 -3 14.6
    -16 2 3 18.9
    -16 2 3 15
    16 2 -3 16.8
    -16 2 3 17.2
    14 -2 -3 24.4
    -14 -2 3 22.4
    -14 -2 3 22.5
    -14 -2 3 24.3
    14 -2 -3 20.7
    14 -2 -3 23.2
    -14 -2 3 22
    14 -2 -3 23.2
    14 2 -3 20.3
    -14 2 3 22.8
    14 2 -3 20.2
    -14 2 3 23
    -14 2 3 23.5
    14 2 -3 19.1
    -14 2 3 20.4
    12 -2 -3 -0.5
    -12 -2 3 0.6
    -12 -2 3 0.3
    -12 -2 3 0.6
    12 -2 -3 0
    12 -2 -3 0.6
    -12 -2 3 0.1
    12 -2 -3 0.8
    -12 2 3 1.2
    12 2 -3 -0.3
    12 2 -3 0
    -12 2 3 -0.1
    12 2 -3 0.8
    -12 2 3 0.6
    -10 -2 3 1.2
    -10 -2 3 1.6
    -10 -2 3 2
    10 -2 -3 0.6
    10 -2 -3 0.9
    10 -2 -3 1.4
    -10 2 3 1.3
    10 2 -3 1.1
    -10 2 3 1.8
    10 2 -3 1.3
    10 2 -3 1.3
    10 2 -3 1.3
    -10 2 3 2
    -10 2 3 1.2
    -8 -2 3 89.59
    8 -2 -3 88.59
    -8 -2 3 93.79
    8 -2 -3 89.19
    8 -2 -3 90.09
    8 -2 -3 85.09
    -8 -2 3 84.09
    8 -2 -3 90.99
    -8 2 3 90.59
    8 2 -3 86.89
    8 2 -3 81.09
    -8 2 3 87.99
    -8 2 3 88.29
    -8 2 3 91.59
    -8 2 3 84.59
    8 2 -3 87.09
    -6 -2 3 3
    -6 -2 3 2.8
    -6 -2 3 1.9
    6 -2 -3 2
    6 -2 -3 2.3
    6 -2 -3 2.7
    6 -2 -3 1.7
    -6 -2 3 2.8
    -6 -2 3 2.3
    -6 -2 3 1.8
    6 -2 -3 2
    6 -2 -3 2.8
    6 2 -3 2
    -6 2 3 1.9
    6 2 -3 2.5
    -6 2 3 2.2
    6 2 -3 2.7
    -6 2 3 2.8
    6 2 -3 2.8
    -6 2 3 3.4
    -6 2 3 2.8
    6 2 -3 2.1
    6 2 -3 1.8
    -4 -2 3 23.6
    -4 -2 3 25
    4 -2 -3 26.5
    4 -2 -3 25.4
    4 -2 -3 25.8
    4 -2 -3 28
    -4 -2 3 26.8
    -4 -2 3 25
    -4 -2 3 26
    4 -2 -3 25.9
    4 -2 -3 27.2
    -4 2 3 26.6
    -4 2 3 27.1
    4 2 -3 26
    -4 2 3 26.2
    4 2 -3 26.1
    -4 2 3 26
    4 2 -3 25.6
    4 2 -3 26.6
    -4 2 3 25.7
    -4 2 3 27.9
    4 2 -3 26.2
    4 2 -3 25.1
    -2 -2 3 34.9
    -2 -2 3 36.2
    -2 -2 3 35.8
    2 -2 -3 37.1
    -2 -2 3 36.3
    -2 -2 3 33.6
    2 -2 -3 35.4
    2 -2 -3 36.2
    -2 -2 3 34.2
    -2 -2 3 34.1
    2 -2 -3 35.6
    -2 -2 3 33
    2 -2 -3 28.6
    2 -2 -3 34.4
    2 -2 -3 34.6
    2 2 -3 36.7
    2 2 -3 35.2
    -2 2 3 35.6
    -2 2 3 33.8
    -2 2 3 34.5
    -2 2 3 36.1
    2 2 -3 35.4
    2 2 -3 34
    -2 2 3 36.2
    2 2 -3 34.6
    2 2 -3 30.8
    0 -2 -3 7.4
    0 -2 3 7
    0 -2 3 7.2
    0 -2 3 7.4
    0 -2 -3 7
    0 -2 3 7
    0 -2 -3 7
    0 -2 3 7.1
    0 -2 -3 6.9
    0 -2 3 7.6
    0 -2 3 7.2
    0 -2 -3 8
    0 2 3 7.5
    0 2 -3 7.6
    0 2 3 7.7
    0 2 -3 7.9
    0 2 3 7
    0 2 -3 7.4
    0 2 3 7.1
    0 2 -3 7.3
    0 2 3 7.3
    0 2 -3 7
    0 2 3 7.1
    0 2 3 7.1
    2 -2 3 -0.1
    -2 -2 -3 0
    2 -2 3 -0.1
    -2 -2 -3 0
    2 -2 3 0
    2 -2 3 0.2
    -2 -2 -3 -0.2
    -2 -2 -3 -0.1
    2 -2 3 0
    -2 2 -3 -0.2
    -2 2 -3 0
    -2 2 -3 -0.1
    -2 2 -3 -0.1
    -2 2 -3 0
    2 2 3 0
    -2 2 -3 -0.1
    4 -2 3 43.4
    -4 -2 -3 44.6
    4 -2 3 45.7
    -4 -2 -3 44.4
    4 -2 3 46.8
    4 -2 3 47
    4 -2 3 48.5
    4 -2 3 45.1
    -4 -2 -3 46.2
    -4 2 -3 44.3
    4 2 3 46.5
    4 2 3 45.1
    -4 2 -3 44.2
    4 2 3 45.6
    -4 2 -3 47.9
    -4 2 -3 47.3
    6 -2 3 15.7
    -6 -2 -3 17
    6 -2 3 16.4
    6 -2 3 16.8
    -6 -2 -3 18.2
    -6 -2 -3 17.2
    -6 -2 -3 15.7
    6 -2 3 16.3
    -6 -2 -3 17.8
    6 -2 3 15.9
    6 -2 3 16.1
    -6 2 -3 16.6
    -6 2 -3 15.9
    6 2 3 16.4
    6 2 3 16.5
    -6 2 -3 17.3
    6 2 3 17.2
    -6 2 -3 15.8
    6 2 3 17.1
    -6 2 -3 16.5
    -6 2 -3 15.8
    -8 -2 -3 45.9
    -8 -2 -3 42.4
    8 -2 3 40.2
    -8 -2 -3 46.2
    8 -2 3 45
    -8 -2 -3 47
    -8 -2 -3 46.4
    8 -2 3 43.5
    8 -2 3 44.9
    8 -2 3 42.7
    -8 2 -3 48.3
    -8 2 -3 47.2
    -8 2 -3 47.9
    -8 2 -3 43.6
    8 2 3 44.9
    8 2 3 43.7
    -8 2 -3 44.6
    8 2 3 45.2
    8 2 3 44
    -8 2 -3 46.2
    -10 -2 -3 14.3
    10 -2 3 14.2
    -10 -2 -3 15.6
    -10 -2 -3 14.7
    -10 -2 -3 14.3
    10 -2 3 14.5
    10 -2 3 14.2
    10 2 3 15.4
    -10 2 -3 13.8
    -10 2 -3 14.4
    -10 2 -3 14.4
    10 2 3 14.4
    -10 2 -3 11.6
    -10 2 -3 14
    10 2 3 13.6
    -10 2 -3 15.1
    12 -2 3 25.4
    12 -2 3 26.8
    -12 -2 -3 25.2
    -12 -2 -3 25.4
    -12 -2 -3 26.7
    12 -2 3 25.2
    -12 -2 -3 23.5
    -12 2 -3 26.3
    -12 2 -3 24.1
    -12 2 -3 24
    -12 2 -3 25.8
    12 2 3 25.8
    12 2 3 24.8
    12 2 3 27
    -12 2 -3 28.2
    -14 -2 -3 0.1
    -14 -2 -3 0
    14 -2 3 0.3
    -14 -2 -3 0.2
    14 -2 3 0.6
    -14 -2 -3 0.7
    14 -2 3 0.5
    -14 2 -3 -0.3
    -14 2 -3 0
    -14 2 -3 0
    14 2 3 1
    14 2 3 0.3
    14 2 3 -0.1
    -14 2 -3 1
    16 -2 3 2.3
    16 -2 3 1.5
    16 -2 3 1.7
    -16 -2 -3 1.5
    -16 -2 -3 2.2
    -16 -2 -3 2.1
    16 2 3 1
    16 2 3 1.4
    -16 2 -3 1.9
    -16 2 -3 1.5
    -16 2 -3 1.2
    16 2 3 1.2
    -16 2 -3 1.4
    -18 -2 -3 0.8
    18 -2 3 0.3
    -18 -2 -3 -0.1
    18 -2 3 0
    -18 -2 -3 -0.3
    -18 2 -3 0.1
    -18 2 -3 -0.2
    18 2 3 -0.2
    -18 2 -3 0.4
    18 2 3 -0.5
    20 -2 3 3.9
    20 -2 3 4.1
    -20 -2 -3 4.2
    -20 -2 -3 4.4
    20 2 3 5.2
    -20 2 -3 3
    20 2 3 3.3
    -20 2 -3 4
    -20 2 -3 3.1
    22 -2 3 0.5
    -22 -2 -3 1.1
    -22 -2 -3 1.3
    -22 -2 -3 -0.4
    22 2 3 0.1
    -22 2 -3 0.7
    -22 2 -3 0.9
    -22 2 -3 -0.3
    -24 -2 -3 0
    24 -2 3 -1.1
    -24 -2 -3 -0.5
    -24 -2 -3 -0.7
    -24 2 -3 0.1
    -24 2 -3 -0.5
    24 2 3 -0.6
    27 -3 -3 0.1
    -27 -3 3 0.6
    27 -3 -3 -0.2
    -27 3 3 -0.7
    27 3 -3 0.7
    27 3 -3 0.1
    25 -3 -3 2.4
    25 -3 -3 1.3
    -25 -3 3 2.4
    -25 3 3 1.2
    25 3 -3 1
    25 3 -3 -0.2
    -23 -3 3 -0.9
    23 -3 -3 1.3
    23 -3 -3 1.1
    -23 3 3 0.3
    23 3 -3 -0.1
    23 3 -3 1.8
    -23 3 3 0.6
    -21 -3 3 8.3
    21 -3 -3 7.3
    -21 -3 3 6.1
    21 -3 -3 8.7
    -21 -3 3 8.4
    -21 3 3 10.9
    21 3 -3 8.7
    21 3 -3 7.2
    -19 -3 3 8.6
    -19 -3 3 9.6
    -19 -3 3 8.9
    -19 -3 3 8.4
    19 -3 -3 7
    19 -3 -3 8.3
    -19 3 3 11.8
    19 3 -3 7.3
    -19 3 3 8
    -19 3 3 7.7
    19 3 -3 9.7
    17 -3 -3 20.5
    -17 -3 3 21.9
    -17 -3 3 23.1
    17 -3 -3 21.1
    17 -3 -3 25.5
    -17 -3 3 23.2
    17 -3 -3 22.9
    -17 -3 3 22.2
    -17 3 3 21.7
    -17 3 3 21.1
    -17 3 3 22.4
    17 3 -3 19.8
    17 3 -3 21.2
    -17 3 3 21.6
    17 3 -3 22.1
    15 -3 -3 57.59
    -15 -3 3 63.09
    15 -3 -3 60.39
    -15 -3 3 57.09
    15 -3 -3 59.89
    -15 -3 3 62.59
    -15 -3 3 56.99
    15 -3 -3 61.89
    15 3 -3 59.29
    -15 3 3 59.19
    -15 3 3 59.99
    -15 3 3 55.69
    15 3 -3 59.89
    -15 3 3 57.49
    15 3 -3 54.79
    -13 -3 3 65.39
    -13 -3 3 67.49
    13 -3 -3 59.89
    -13 -3 3 68.19
    -13 -3 3 67.29
    13 -3 -3 67.59
    13 -3 -3 64.89
    13 -3 -3 68.59
    -13 3 3 67.09
    13 3 -3 63.89
    -13 3 3 62.99
    13 3 -3 68.19
    -13 3 3 64.19
    13 3 -3 72.09
    -11 -3 3 22.9
    -11 -3 3 22.3
    -11 -3 3 24.7
    11 -3 -3 20.8
    11 -3 -3 22.7
    -11 -3 3 21.1
    11 -3 -3 22.6
    -11 3 3 21.3
    11 3 -3 22.9
    -11 3 3 22
    -11 3 3 23.1
    11 3 -3 22.3
    11 3 -3 22.9
    -9 -3 3 84.49
    9 -3 -3 84.69
    9 -3 -3 81.89
    -9 -3 3 85.79
    9 -3 -3 81.09
    9 -3 -3 82.69
    -9 -3 3 85.49
    -9 -3 3 80.29
    -9 3 3 75.79
    9 3 -3 80.89
    9 3 -3 82.29
    -9 3 3 82.19
    -9 3 3 80.29
    -9 3 3 88.59
    9 3 -3 85.89
    -9 3 3 82.29
    9 3 -3 87.59
    7 -3 -3 556.04
    7 -3 -3 562.04
    -7 -3 3 542.35
    7 -3 -3 573.14
    -7 -3 3 557.94
    -7 -3 3 562.94
    -7 -3 3 546.25
    7 -3 -3 548.85
    -7 -3 3 565.44
    7 -3 -3 542.45
    -7 -3 3 568.54
    7 3 -3 549.15
    7 3 -3 531.15
    7 3 -3 568.34
    7 3 -3 542.65
    -7 3 3 571.94
    -7 3 3 539.85
    -7 3 3 539.15
    7 3 -3 558.64
    -7 3 3 540.35
    -7 3 3 567.84
    5 -3 -3 47.7
    -5 -3 3 51.19
    5 -3 -3 47.3
    5 -3 -3 48.4
    -5 -3 3 49.6
    5 -3 -3 47.9
    5 -3 -3 47.7
    -5 -3 3 46.6
    -5 -3 3 45.2
    -5 -3 3 51.59
    -5 -3 3 48.9
    5 -3 -3 48.3
    -5 -3 3 47.3
    -5 3 3 46.4
    -5 3 3 44.5
    5 3 -3 50.29
    -5 3 3 48
    5 3 -3 46.9
    5 3 -3 46
    5 3 -3 46.2
    -5 3 3 51.59
    5 3 -3 45.9
    5 3 -3 49.7
    -5 3 3 49.9
    -3 -3 3 978.2
    -3 -3 3 910.71
    3 -3 -3 966.1
    3 -3 -3 996.8
    3 -3 -3 1005.4
    3 -3 -3 970.2
    -3 -3 3 946.01
    3 -3 -3 958.8
    -3 -3 3 949.31
    -3 -3 3 958.6
    -3 -3 3 970.5
    3 -3 -3 988.6
    3 3 -3 997.2
    -3 3 3 972.2
    -3 3 3 944.31
    -3 3 3 987.3
    3 3 -3 1001.6
    3 3 -3 953.7
    -3 3 3 1012.9
    -3 3 3 980.8
    3 3 -3 966.3
    3 3 -3 1022.5
    3 3 -3 1015.9
    -3 3 3 935.11
    1 -3 -3 179.08
    1 -3 -3 180.28
    -1 -3 3 188.78
    1 -3 -3 175.88
    -1 -3 3 189.68
    -1 -3 3 181.78
    -1 -3 3 178.48
    -1 -3 3 185.68
    1 -3 -3 179.28
    1 -3 -3 178.38
    -1 -3 3 174.98
    1 -3 -3 182.68
    -1 3 3 184.58
    1 3 -3 182.08
    1 3 -3 180.38
    -1 3 3 178.38
    1 3 -3 185.58
    -1 3 3 179.58
    1 3 -3 190.68
    1 3 -3 179.48
    -1 3 3 181.88
    -1 3 3 184.58
    -1 3 3 188.38
    1 3 -3 180.38
    -1 -3 -3 223.08
    1 -3 3 214.78
    -1 -3 -3 207.48
    1 -3 3 221.48
    -1 -3 -3 216.78
    -1 -3 -3 214.88
    1 -3 3 215.48
    1 -3 3 211.88
    -1 -3 -3 207.38
    1 -3 3 213.28
    1 -3 3 225.28
    1 3 3 216.88
    1 3 3 209.38
    -1 3 -3 204.28
    -1 3 -3 224.28
    -1 3 -3 211.98
    1 3 3 210.68
    -1 3 -3 208.28
    1 3 3 213.38
    -1 3 -3 216.38
    1 3 3 210.38
    1 3 3 218.28
    3 -3 3 75.89
    3 -3 3 77.09
    3 -3 3 77.99
    3 -3 3 76.49
    3 -3 3 75.69
    -3 -3 -3 76.19
    3 -3 3 78.79
    -3 -3 -3 79.99
    -3 -3 -3 76.29
    -3 -3 -3 78.29
    -3 3 -3 75.99
    3 3 3 80.09
    3 3 3 77.29
    -3 3 -3 75.69
    -3 3 -3 78.89
    3 3 3 74.29
    -3 3 -3 75.39
    3 3 3 77.39
    -3 3 -3 77.59
    -3 3 -3 75.79
    3 3 3 78.89
    -5 -3 -3 128.49
    5 -3 3 123.89
    5 -3 3 126.49
    5 -3 3 126.79
    -5 -3 -3 130.69
    5 -3 3 128.99
    -5 -3 -3 125.59
    5 -3 3 130.69
    5 -3 3 125.29
    -5 -3 -3 125.29
    5 3 3 127.79
    5 3 3 126.59
    -5 3 -3 122.99
    -5 3 -3 126.39
    -5 3 -3 129.89
    5 3 3 128.29
    -5 3 -3 128.89
    -5 3 -3 128.79
    5 3 3 127.99
    -5 3 -3 125.49
    -7 -3 -3 64.49
    7 -3 3 64.39
    -7 -3 -3 60.79
    7 -3 3 63.39
    7 -3 3 67.59
    -7 -3 -3 63.19
    -7 -3 -3 64.79
    7 -3 3 63.79
    7 -3 3 66.79
    7 3 3 62.29
    -7 3 -3 65.19
    7 3 3 62.39
    -7 3 -3 65.69
    -7 3 -3 64.29
    7 3 3 67.39
    7 3 3 62.19
    7 3 3 64.89
    -7 3 -3 54.19
    -7 3 -3 64.79
    -7 3 -3 61.39
    -9 -3 -3 0.4
    9 -3 3 -0.2
    -9 -3 -3 0.6
    -9 -3 -3 0
    9 -3 3 0.3
    9 -3 3 0.1
    9 -3 3 0.5
    -9 -3 -3 0.4
    -9 -3 -3 0.3
    -9 3 -3 0.1
    -9 3 -3 0.4
    -9 3 -3 0.2
    -9 3 -3 0.3
    -9 3 -3 0.5
    9 3 3 0.7
    -9 3 -3 0.4
    9 3 3 0.4
    9 3 3 0.3
    11 -3 3 32.7
    -11 -3 -3 33.2
    -11 -3 -3 31.3
    11 -3 3 35.3
    -11 -3 -3 31.4
    11 -3 3 32.4
    -11 -3 -3 33.8
    11 3 3 32
    -11 3 -3 31.6
    -11 3 -3 32.6
    -11 3 -3 35
    11 3 3 34.4
    -11 3 -3 31.7
    11 3 3 31.9
    -11 3 -3 34.1
    13 -3 3 13
    13 -3 3 12.7
    -13 -3 -3 15.3
    -13 -3 -3 13.8
    13 -3 3 12.5
    -13 -3 -3 13.7
    -13 -3 -3 15.7
    -13 3 -3 13.2
    13 3 3 13.8
    -13 3 -3 13.9
    -13 3 -3 14.5
    13 3 3 12.7
    13 3 3 13.7
    -13 3 -3 15.8
    -15 -3 -3 -0.2
    -15 -3 -3 0.6
    15 -3 3 -0.1
    -15 -3 -3 0.1
    15 -3 3 0
    15 -3 3 -0.5
    -15 3 -3 0.9
    -15 3 -3 0.2
    15 3 3 0.3
    -15 3 -3 -0.3
    15 3 3 -0.1
    -15 3 -3 0.2
    15 3 3 -0.9
    -17 -3 -3 13.4
    -17 -3 -3 10.9
    -17 -3 -3 14.5
    17 -3 3 13.8
    17 -3 3 12.9
    -17 3 -3 13.7
    -17 3 -3 11
    -17 3 -3 16.2
    -17 3 -3 13.7
    17 3 3 14.5
    17 3 3 13.7
    -19 -3 -3 7.5
    -19 -3 -3 9.1
    19 -3 3 8.2
    19 -3 3 7.5
    -19 -3 -3 10.2
    19 3 3 9
    -19 3 -3 10.5
    -19 3 -3 8.7
    19 3 3 8.4
    -19 3 -3 7.7
    -21 -3 -3 4.5
    -21 -3 -3 5.4
    -21 -3 -3 5.8
    21 -3 3 6.7
    21 -3 3 5.5
    -21 3 -3 5.2
    -21 3 -3 5.3
    -21 3 -3 5.8
    21 3 3 5.5
    23 -3 3 0.6
    -23 -3 -3 2.2
    -23 -3 -3 0.7
    -23 3 -3 1.2
    -23 3 -3 0.7
    -23 3 -3 0.6
    23 3 3 1.9
    -25 -3 -3 0.3
    25 -3 3 0.7
    -25 -3 -3 0.3
    -25 3 -3 -0.1
    25 3 3 0.3
    -25 3 -3 0
    26 -4 -3 1.5
    26 -4 -3 0.3
    -26 -4 3 2.1
    -26 4 3 0.8
    26 4 -3 1
    26 4 -3 2.1
    -24 -4 3 0.4
    24 -4 -3 0.4
    24 -4 -3 0.5
    -24 4 3 -0.3
    24 4 -3 0.8
    24 4 -3 -0.3
    -22 -4 3 11.3
    -22 -4 3 11.8
    22 -4 -3 14.2
    22 -4 -3 13.8
    22 4 -3 12.1
    -22 4 3 12.3
    -22 4 3 11
    22 4 -3 11.3
    20 -4 -3 1.6
    -20 -4 3 1.5
    -20 -4 3 1.4
    -20 -4 3 0.9
    20 -4 -3 1.4
    -20 4 3 1.7
    -20 4 3 0.9
    20 4 -3 2.5
    20 4 -3 0.1
    -20 4 3 1.2
    -18 -4 3 0.8
    18 -4 -3 0.3
    -18 -4 3 0.3
    18 -4 -3 -0.4
    18 -4 -3 1
    -18 -4 3 0.2
    -18 -4 3 0.5
    -18 4 3 0
    -18 4 3 0.4
    -18 4 3 -0.1
    18 4 -3 1.6
    -18 4 3 -0.2
    18 4 -3 0.7
    16 -4 -3 0
    -16 -4 3 -0.1
    -16 -4 3 0.8
    16 -4 -3 0.2
    16 -4 -3 -0.4
    -16 -4 3 0.1
    16 -4 -3 -0.5
    -16 -4 3 0.2
    16 4 -3 1.4
    -16 4 3 0.3
    -16 4 3 -0.1
    16 4 -3 1.3
    16 4 -3 1.2
    -16 4 3 -0.2
    -14 -4 3 6.5
    14 -4 -3 4.2
    -14 -4 3 4.4
    -14 -4 3 5.8
    -14 -4 3 5.1
    14 -4 -3 5.1
    14 -4 -3 6.1
    14 -4 -3 6.3
    -14 4 3 5.4
    14 4 -3 3.6
    14 4 -3 4.1
    -14 4 3 6.1
    14 4 -3 5.6
    -12 -4 3 30.2
    12 -4 -3 26.5
    -12 -4 3 31.7
    12 -4 -3 26.8
    -12 -4 3 31.3
    12 -4 -3 27.8
    12 -4 -3 29.3
    -12 -4 3 30
    -12 4 3 28.8
    12 4 -3 31.2
    -12 4 3 29.4
    12 4 -3 29
    12 4 -3 30
    -10 -4 3 2.3
    10 -4 -3 1.3
    10 -4 -3 2.8
    10 -4 -3 1.2
    -10 -4 3 3.1
    -10 -4 3 2
    10 4 -3 2.9
    10 4 -3 2
    -10 4 3 1.9
    10 4 -3 1.4
    -10 4 3 1.8
    -10 4 3 0.8
    -8 -4 3 -0.4
    -8 -4 3 -0.3
    -8 -4 3 -0.5
    8 -4 -3 0.2
    8 -4 -3 0.7
    8 -4 -3 0.3
    8 -4 -3 0
    -8 -4 3 0.2
    8 -4 -3 -0.2
    -8 -4 3 -0.4
    8 4 -3 -0.3
    -8 4 3 -0.4
    8 4 -3 -0.3
    8 4 -3 -0.7
    -8 4 3 0.3
    -8 4 3 0
    -8 4 3 0.2
    8 4 -3 -0.3
    8 4 -3 0.3
    -8 4 3 0.2
    -6 -4 3 652.13
    -6 -4 3 679.63
    6 -4 -3 654.33
    -6 -4 3 654.23
    6 -4 -3 672.93
    6 -4 -3 659.43
    6 -4 -3 670.63
    6 -4 -3 661.13
    -6 -4 3 703.93
    -6 -4 3 654.33
    6 -4 -3 641.64
    6 4 -3 679.53
    6 4 -3 698.83
    6 4 -3 685.43
    -6 4 3 676.93
    -6 4 3 667.43
    -6 4 3 689.83
    -6 4 3 662.33
    -6 4 3 664.53
    6 4 -3 672.73
    6 4 -3 640.84
    -4 -4 3 66.59
    4 -4 -3 65.89
    4 -4 -3 67.99
    4 -4 -3 64.99
    -4 -4 3 67.49
    -4 -4 3 71.39
    -4 -4 3 70.99
    4 -4 -3 69.49
    -4 -4 3 65.79
    4 -4 -3 67.49
    4 -4 -3 66.89
    -4 4 3 67.89
    4 4 -3 67.59
    4 4 -3 67.09
    4 4 -3 64.79
    -4 4 3 68.69
    -4 4 3 68.49
    -4 4 3 68.19
    4 4 -3 66.69
    4 4 -3 65.59
    -4 4 3 68.89
    -4 4 3 68.69
    4 4 -3 68.09
    2 -4 -3 26.1
    2 -4 -3 26.4
    -2 -4 3 28.4
    2 -4 -3 27.8
    2 -4 -3 26.4
    -2 -4 3 27
    -2 -4 3 24.8
    -2 -4 3 26.7
    2 -4 -3 26.3
    2 -4 -3 26.5
    -2 -4 3 24.7
    -2 -4 3 26.6
    2 4 -3 29.2
    2 4 -3 28.1
    2 4 -3 25.8
    -2 4 3 26.3
    2 4 -3 26.2
    2 4 -3 26.7
    2 4 -3 27.5
    -2 4 3 25.4
    -2 4 3 28.6
    -2 4 3 25.9
    -2 4 3 25.1
    -2 4 3 25.4
    0 -4 3 85.29
    0 -4 3 87.59
    0 -4 3 89.49
    0 -4 -3 89.59
    0 -4 -3 85.99
    0 -4 -3 89.29
    0 -4 -3 86.69
    0 -4 3 85.59
    0 -4 -3 87.89
    0 -4 3 86.59
    0 -4 -3 87.79
    0 -4 3 85.09
    0 4 3 88.29
    0 4 3 89.09
    0 4 3 86.99
    0 4 3 85.39
    0 4 -3 85.99
    0 4 -3 84.69
    0 4 3 79.79
    0 4 -3 89.59
    0 4 -3 86.89
    0 4 -3 88.79
    0 4 -3 91.49
    0 4 -3 83.99
    0 4 3 88.69
    0 4 3 91.89
    2 -4 3 34.3
    -2 -4 -3 33.4
    2 -4 3 33.9
    2 -4 3 35.4
    2 -4 3 35.3
    2 -4 3 36.3
    2 -4 3 33.5
    -2 -4 -3 32.2
    -2 -4 -3 34.7
    2 -4 3 33.6
    -2 -4 -3 35.1
    -2 4 -3 34.1
    2 4 3 31.7
    2 4 3 32.8
    -2 4 -3 35.1
    2 4 3 33
    2 4 3 35.6
    -2 4 -3 34.5
    -2 4 -3 32.8
    -2 4 -3 32.3
    2 4 3 34.3
    2 4 3 33.1
    4 -4 3 228.28
    -4 -4 -3 228.68
    -4 -4 -3 230.48
    4 -4 3 234.38
    4 -4 3 232.28
    -4 -4 -3 230.18
    4 -4 3 233.18
    -4 -4 -3 239.68
    4 -4 3 231.18
    -4 -4 -3 235.38
    4 -4 3 232.58
    4 4 3 237.78
    -4 4 -3 242.38
    -4 4 -3 244.68
    4 4 3 233.58
    -4 4 -3 227.18
    4 4 3 237.38
    4 4 3 238.48
    -4 4 -3 250.67
    -4 4 -3 235.08
    4 4 3 234.28
    6 -4 3 4.8
    -6 -4 -3 4.4
    -6 -4 -3 4.5
    -6 -4 -3 4.3
    6 -4 3 4.3
    -6 -4 -3 4.4
    6 -4 3 4.2
    6 -4 3 4.2
    6 -4 3 4.8
    -6 4 -3 5
    6 4 3 4.2
    6 4 3 4.7
    -6 4 -3 4.5
    -6 4 -3 3.5
    6 4 3 4.7
    -6 4 -3 4.8
    6 4 3 4.4
    6 4 3 4.8
    6 4 3 4.5
    -6 4 -3 5.5
    -8 -4 -3 34.6
    8 -4 3 36.2
    -8 -4 -3 33.8
    8 -4 3 31.8
    8 -4 3 32.7
    -8 -4 -3 34.5
    -8 -4 -3 33.3
    8 -4 3 34.3
    8 -4 3 35.2
    8 4 3 35.4
    -8 4 -3 32.7
    -8 4 -3 35.3
    -8 4 -3 34.9
    8 4 3 33.9
    8 4 3 35
    -8 4 -3 34.4
    -10 -4 -3 0.3
    -10 -4 -3 0.3
    10 -4 3 -0.1
    10 -4 3 0.1
    -10 -4 -3 0.1
    10 -4 3 -0.1
    -10 -4 -3 0.1
    -10 -4 -3 0.1
    10 4 3 0.1
    -10 4 -3 -0.4
    -10 4 -3 0.1
    10 4 3 0
    10 4 3 0
    -10 4 -3 0.1
    -10 4 -3 0
    -10 4 -3 -0.1
    12 -4 3 0.9
    -12 -4 -3 1.6
    -12 -4 -3 1.3
    12 -4 3 1.6
    12 -4 3 1.8
    -12 -4 -3 1.5
    -12 -4 -3 1.5
    -12 4 -3 1.8
    -12 4 -3 1.1
    -12 4 -3 1.7
    -12 4 -3 0.5
    12 4 3 1
    12 4 3 1
    12 4 3 1.6
    -14 -4 -3 0.6
    14 -4 3 0.3
    -14 -4 -3 1
    14 -4 3 0
    -14 -4 -3 0.3
    -14 -4 -3 0.4
    14 -4 3 0.7
    -14 4 -3 0.6
    14 4 3 0.5
    -14 4 -3 0.4
    -14 4 -3 0.8
    14 4 3 0.2
    -14 4 -3 1.1
    14 4 3 0.6
    -16 -4 -3 0.4
    16 -4 3 0.5
    16 -4 3 0.1
    -16 -4 -3 0.4
    -16 -4 -3 0.2
    16 4 3 0
    -16 4 -3 0.2
    -16 4 -3 -0.6
    16 4 3 0.1
    -16 4 -3 0.3
    -16 4 -3 -0.1
    16 4 3 -0.4
    18 -4 3 -0.6
    -18 -4 -3 -0.8
    18 -4 3 -0.1
    -18 -4 -3 0.9
    -18 -4 -3 0.2
    18 4 3 0
    18 4 3 -0.3
    -18 4 -3 0.1
    -18 4 -3 -0.4
    -18 4 -3 0.2
    -20 -4 -3 0.2
    -20 -4 -3 0.5
    20 -4 3 -0.7
    20 -4 3 -0.6
    -20 -4 -3 0.1
    -20 4 -3 -0.1
    20 4 3 0.1
    -20 4 -3 0.5
    -20 4 -3 -0.6
    -22 -4 -3 0.3
    -22 -4 -3 -0.6
    -22 -4 -3 -0.3
    22 -4 3 0
    -22 4 -3 -0.7
    -22 4 -3 -0.6
    -22 4 -3 0.3
    22 4 3 -0.2
    -24 -4 -3 -0.4
    24 -4 3 0.1
    -24 -4 -3 -0.9
    24 4 3 0
    -24 4 -3 0.5
    -24 4 -3 0.3
    25 -5 -3 0.2
    25 -5 -3 2.5
    -25 -5 3 1.2
    25 5 -3 2.3
    25 5 -3 1.4
    -25 5 3 0.8
    23 -5 -3 1.6
    23 -5 -3 1.8
    -23 -5 3 1.5
    -23 5 3 1.8
    23 5 -3 1.7
    -23 5 3 1.8
    23 5 -3 1.2
    -21 -5 3 10.7
    -21 -5 3 7.6
    21 -5 -3 10.7
    -21 -5 3 13.2
    21 -5 -3 9.5
    -21 5 3 11.5
    21 5 -3 11.6
    -21 5 3 13.8
    21 5 -3 11.5
    19 -5 -3 -0.4
    19 -5 -3 0
    -19 -5 3 0.5
    -19 -5 3 0.1
    -19 -5 3 0
    -19 -5 3 0.2
    19 5 -3 -0.4
    -19 5 3 -0.3
    -19 5 3 0.5
    -19 5 3 -0.8
    19 5 -3 0.5
    17 -5 -3 12.6
    -17 -5 3 12.8
    -17 -5 3 9.5
    17 -5 -3 12.1
    -17 -5 3 11.9
    17 -5 -3 10.6
    -17 -5 3 12.4
    17 -5 -3 10.5
    -17 5 3 11.4
    17 5 -3 10.8
    -17 5 3 12.1
    -17 5 3 10.2
    -17 5 3 10.2
    17 5 -3 9.7
    17 5 -3 8.1
    15 -5 -3 23.5
    -15 -5 3 24.7
    15 -5 -3 26.3
    -15 -5 3 26.9
    -15 -5 3 27.3
    15 -5 -3 24.3
    15 -5 -3 23.1
    -15 5 3 25.8
    15 5 -3 24.2
    -15 5 3 24.7
    15 5 -3 25.5
    -15 5 3 24.3
    15 5 -3 25.4
    -15 5 3 27.6
    13 -5 -3 23.8
    -13 -5 3 22.4
    13 -5 -3 25
    -13 -5 3 22.8
    13 -5 -3 23.2
    -13 -5 3 20.1
    13 -5 -3 22
    -13 5 3 23.8
    13 5 -3 23.9
    13 5 -3 23.7
    -13 5 3 25.4
    -13 5 3 22.1
    13 5 -3 22.7
    -11 -5 3 15.6
    -11 -5 3 13.8
    11 -5 -3 13.8
    -11 -5 3 15.6
    11 -5 -3 14.2
    11 -5 -3 14.4
    -11 -5 3 15.7
    11 5 -3 14.7
    -11 5 3 13.7
    -11 5 3 14.1
    11 5 -3 13.9
    11 5 -3 15.1
    -11 5 3 14.4
    -11 5 3 13.1
    9 -5 -3 9.8
    -9 -5 3 10.1
    9 -5 -3 11.4
    9 -5 -3 10.7
    9 -5 -3 12
    -9 -5 3 11.2
    -9 -5 3 11.5
    9 5 -3 12.5
    9 5 -3 11.4
    9 5 -3 11.7
    -9 5 3 11.6
    -9 5 3 10.7
    9 5 -3 9.6
    -9 5 3 9.8
    -9 5 3 11.8
    -9 5 3 9.9
    7 -5 -3 562.64
    7 -5 -3 571.14
    -7 -5 3 569.54
    7 -5 -3 599.84
    -7 -5 3 555.34
    7 -5 -3 590.64
    7 -5 -3 574.14
    -7 5 3 589.34
    -7 5 3 559.94
    7 5 -3 583.74
    7 5 -3 572.54
    -7 5 3 548.25
    -7 5 3 562.34
    7 5 -3 579.14
    -7 5 3 559.94
    7 5 -3 574.54
    7 5 -3 576.24
    5 -5 -3 278.37
    5 -5 -3 292.37
    5 -5 -3 292.47
    5 -5 -3 280.27
    -5 -5 3 289.87
    5 -5 -3 296.77
    -5 -5 3 293.47
    5 -5 -3 282.67
    -5 -5 3 284.37
    -5 -5 3 298.57
    5 5 -3 287.17
    5 5 -3 285.47
    -5 5 3 295.77
    5 5 -3 283.47
    -5 5 3 294.57
    -5 5 3 282.57
    5 5 -3 295.27
    -5 5 3 296.17
    5 5 -3 297.57
    -5 5 3 286.77
    3 -5 -3 260.17
    3 -5 -3 270.17
    -3 -5 3 274.77
    -3 -5 3 269.87
    3 -5 -3 277.17
    -3 -5 3 271.37
    3 -5 -3 277.97
    3 -5 -3 272.67
    3 -5 -3 264.67
    -3 -5 3 259.07
    -3 5 3 256.67
    3 5 -3 267.57
    -3 5 3 283.87
    -3 5 3 281.87
    3 5 -3 262.37
    -3 5 3 304.87
    3 5 -3 275.67
    3 5 -3 268.77
    3 5 -3 268.97
    3 5 -3 269.97
    -3 5 3 274.27
    -3 5 3 269.87
    -1 -5 3 577.14
    1 -5 -3 600.84
    -1 -5 3 563.04
    -1 -5 3 600.44
    1 -5 -3 615.34
    -1 -5 3 649.14
    -1 -5 3 598.74
    1 -5 -3 576.64
    -1 -5 3 575.14
    1 -5 -3 603.44
    -1 5 3 587.64
    -1 5 3 614.14
    -1 5 3 581.84
    1 5 -3 605.74
    1 5 -3 584.94
    1 5 -3 578.34
    1 5 -3 609.14
    1 5 -3 584.54
    -1 5 3 582.14
    1 5 -3 584.94
    -1 5 3 601.54
    -1 5 3 612.44
    1 5 -3 570.14
    -1 -5 -3 55.89
    -1 -5 -3 55.39
    1 -5 3 57.69
    -1 -5 -3 57.79
    1 -5 3 54.89
    1 -5 3 57.49
    -1 -5 -3 58.49
    1 -5 3 58.59
    -1 -5 -3 54.09
    1 -5 3 53.19
    1 -5 3 58.29
    1 -5 3 55.59
    -1 -5 -3 55.29
    1 5 3 58.19
    1 5 3 55.99
    1 5 3 55.49
    -1 5 -3 55.39
    -1 5 -3 53.69
    -1 5 -3 53.79
    -1 5 -3 57.19
    1 5 3 57.59
    1 5 3 56.09
    -1 5 -3 58.49
    -1 5 -3 56.79
    1 5 3 58.39
    -3 -5 -3 0.1
    3 -5 3 0.9
    -3 -5 -3 1.3
    3 -5 3 0.9
    3 -5 3 1
    -3 -5 -3 0.6
    3 -5 3 0.7
    3 -5 3 0.4
    3 -5 3 1.8
    -3 -5 -3 0.5
    -3 -5 -3 0.9
    3 5 3 0.9
    3 5 3 1.2
    -3 5 -3 1
    3 5 3 1
    -3 5 -3 0.6
    -3 5 -3 0.6
    3 5 3 0.8
    3 5 3 1.3
    -3 5 -3 1
    -3 5 -3 1.4
    -3 5 -3 1.1
    3 5 3 1.1
    5 -5 3 209.38
    5 -5 3 206.48
    -5 -5 -3 203.28
    5 -5 3 203.08
    -5 -5 -3 208.48
    -5 -5 -3 201.98
    -5 -5 -3 198.98
    5 -5 3 205.88
    -5 -5 -3 210.98
    5 -5 3 198.58
    5 5 3 206.68
    -5 5 -3 206.08
    5 5 3 202.08
    5 5 3 195.58
    -5 5 -3 206.48
    -5 5 -3 204.28
    5 5 3 200.28
    -5 5 -3 207.18
    -5 5 -3 203.58
    -5 5 -3 214.98
    5 5 3 208.58
    5 5 3 205.38
    7 -5 3 22.8
    -7 -5 -3 24
    -7 -5 -3 23.5
    -7 -5 -3 23.4
    7 -5 3 22.8
    7 -5 3 24.4
    -7 -5 -3 24.1
    7 -5 3 24.5
    7 -5 3 24.5
    7 5 3 24.9
    -7 5 -3 23.4
    -7 5 -3 23.8
    -7 5 -3 24.1
    7 5 3 24
    -7 5 -3 24.3
    7 5 3 23.5
    -9 -5 -3 61.79
    9 -5 3 57.29
    9 -5 3 60.29
    -9 -5 -3 58.49
    -9 -5 -3 58.49
    -9 -5 -3 59.29
    9 -5 3 56.69
    9 -5 3 58.39
    -9 5 -3 57.39
    -9 5 -3 64.59
    9 5 3 59.09
    -9 5 -3 59.99
    -9 5 -3 59.79
    9 5 3 58.59
    9 5 3 57.89
    11 -5 3 35.5
    -11 -5 -3 36
    -11 -5 -3 37.6
    11 -5 3 34.7
    11 -5 3 35.2
    -11 -5 -3 38.3
    -11 -5 -3 37.5
    11 5 3 34
    -11 5 -3 36.2
    -11 5 -3 32.3
    -11 5 -3 33.5
    11 5 3 36.6
    -13 -5 -3 1.1
    -13 -5 -3 1.3
    13 -5 3 0.8
    13 -5 3 0.7
    13 -5 3 1.9
    -13 -5 -3 1.1
    -13 -5 -3 1.1
    13 5 3 0.7
    -13 5 -3 1.4
    -13 5 -3 1.3
    13 5 3 0.6
    -13 5 -3 1
    13 5 3 0.9
    -15 -5 -3 45.7
    15 -5 3 45.9
    -15 -5 -3 45.5
    15 -5 3 46.3
    -15 -5 -3 45.7
    15 -5 3 43.7
    -15 5 -3 43.9
    15 5 3 40.1
    -15 5 -3 48.5
    -15 5 -3 47.6
    -15 5 -3 45.9
    15 5 3 44.9
    15 5 3 45.3
    -17 -5 -3 11.6
    17 -5 3 11
    -17 -5 -3 10.3
    17 -5 3 9.3
    -17 -5 -3 10.4
    17 5 3 9
    -17 5 -3 12.4
    -17 5 -3 12.4
    -17 5 -3 9.4
    17 5 3 11
    -19 -5 -3 2.8
    -19 -5 -3 2.6
    19 -5 3 2.9
    19 -5 3 2.3
    -19 -5 -3 2.4
    19 5 3 3.7
    -19 5 -3 3.7
    19 5 3 2.4
    -19 5 -3 3.5
    -19 5 -3 2.7
    21 -5 3 5.7
    21 -5 3 7.4
    -21 -5 -3 5.9
    -21 -5 -3 6.7
    -21 -5 -3 6.1
    21 5 3 5.7
    -21 5 -3 4.9
    -21 5 -3 4.8
    -21 5 -3 4.4
    23 -5 3 1.3
    -23 -5 -3 0.6
    -23 -5 -3 0.1
    -23 -5 -3 1.2
    -23 5 -3 1.1
    -23 5 -3 -0.6
    23 5 3 1
    -25 -5 -3 -0.9
    25 -5 3 0.4
    25 5 3 -0.1
    -25 5 -3 0.6
    26 -6 -3 0.7
    26 -6 -3 0.7
    -26 -6 3 1.2
    -26 6 3 0.8
    26 6 -3 0.9
    26 6 -3 0.6
    24 -6 -3 0.2
    24 -6 -3 -1.5
    -24 -6 3 0.4
    24 6 -3 0
    -24 6 3 -0.1
    24 6 -3 -0.4
    22 -6 -3 -0.9
    22 -6 -3 1.8
    -22 -6 3 0.4
    -22 6 3 0.7
    22 6 -3 -1
    22 6 -3 0.2
    -22 6 3 0.3
    -20 -6 3 0.2
    20 -6 -3 0
    -20 -6 3 -0.2
    -20 -6 3 0
    20 -6 -3 -0.3
    -20 6 3 0.7
    20 6 -3 0.1
    20 6 -3 -0.5
    -20 6 3 0.8
    18 -6 -3 3.1
    -18 -6 3 3.7
    -18 -6 3 5.4
    -18 -6 3 6.1
    18 -6 -3 6
    -18 -6 3 5.6
    -18 6 3 3.3
    -18 6 3 4.3
    18 6 -3 6
    -18 6 3 3.5
    18 6 -3 5.5
    -16 -6 3 1.4
    -16 -6 3 0.2
    -16 -6 3 0.5
    16 -6 -3 0.8
    -16 -6 3 0.6
    16 -6 -3 0.6
    16 -6 -3 0.7
    16 -6 -3 0.8
    16 6 -3 0.1
    16 6 -3 0.4
    -16 6 3 0.1
    16 6 -3 0.2
    -16 6 3 -0.1
    -16 6 3 0
    -16 6 3 1.1
    14 -6 -3 4.8
    14 -6 -3 2.9
    -14 -6 3 3.6
    14 -6 -3 2.6
    -14 -6 3 5
    -14 -6 3 2.1
    -14 -6 3 4.3
    14 -6 -3 3.2
    -14 6 3 3.6
    -14 6 3 3.1
    14 6 -3 3.6
    14 6 -3 3.1
    -14 6 3 4.2
    14 6 -3 3.5
    -12 -6 3 1.7
    12 -6 -3 1.4
    12 -6 -3 2.8
    -12 -6 3 1.9
    12 -6 -3 3.4
    -12 -6 3 1.9
    -12 -6 3 3
    12 6 -3 1.3
    12 6 -3 1.7
    -12 6 3 2.6
    -12 6 3 1.9
    -12 6 3 1.8
    12 6 -3 2.5
    10 -6 -3 0
    -10 -6 3 0.7
    10 -6 -3 0
    10 -6 -3 -0.1
    -10 -6 3 0.5
    -10 -6 3 0.4
    -10 -6 3 0.8
    -10 6 3 -0.5
    10 6 -3 -0.1
    -10 6 3 0.3
    10 6 -3 0.2
    -10 6 3 -0.2
    -10 6 3 0.6
    10 6 -3 0.1
    10 6 -3 0.1
    8 -6 -3 101.29
    8 -6 -3 106.99
    -8 -6 3 98.99
    8 -6 -3 98.99
    -8 -6 3 97.79
    8 -6 -3 101.39
    -8 6 3 98.19
    8 6 -3 98.49
    8 6 -3 101.99
    -8 6 3 98.29
    -8 6 3 97.59
    -8 6 3 100.09
    8 6 -3 101.79
    -8 6 3 104.59
    6 -6 -3 95.29
    6 -6 -3 94.29
    6 -6 -3 90.39
    6 -6 -3 98.89
    -6 -6 3 92.19
    -6 -6 3 92.49
    -6 -6 3 100.89
    -6 -6 3 92.49
    6 6 -3 91.49
    -6 6 3 100.19
    6 6 -3 94.89
    -6 6 3 91.59
    -6 6 3 88.79
    -6 6 3 94.79
    6 6 -3 97.69
    6 6 -3 92.49
    -6 6 3 92.29
    4 -6 -3 30.7
    -4 -6 3 33.1
    -4 -6 3 31.6
    4 -6 -3 31.6
    -4 -6 3 30.6
    -4 -6 3 31.2
    4 -6 -3 32.8
    4 -6 -3 31.3
    -4 -6 3 31.5
    4 -6 -3 33
    4 -6 -3 30.5
    4 6 -3 31.6
    4 6 -3 29
    4 6 -3 29.9
    -4 6 3 30.9
    -4 6 3 29.4
    -4 6 3 30.6
    4 6 -3 31.8
    4 6 -3 29.5
    -4 6 3 31.3
    -4 6 3 31.3
    2 -6 -3 7.3
    2 -6 -3 7.1
    -2 -6 3 6.8
    2 -6 -3 8.2
    -2 -6 3 6.2
    -2 -6 3 7.7
    -2 -6 3 7.2
    2 -6 -3 7
    2 -6 -3 8.1
    -2 -6 3 6.4
    2 -6 -3 8.1
    2 6 -3 6.6
    2 6 -3 7.8
    2 6 -3 9.7
    -2 6 3 8.5
    2 6 -3 7.7
    -2 6 3 7.4
    -2 6 3 7.6
    -2 6 3 6.9
    2 6 -3 8.9
    2 6 -3 7.6
    2 6 -3 6.6
    -2 6 3 7.6
    0 -6 -3 31.2
    0 -6 -3 30.8
    0 -6 -3 30.9
    0 -6 -3 31
    0 -6 3 32.3
    0 -6 -3 32.3
    0 -6 3 32.4
    0 -6 3 32.3
    0 -6 3 29.4
    0 6 3 30.2
    0 6 3 32.1
    0 6 3 32.6
    0 6 3 30.6
    0 6 -3 30.3
    0 6 -3 31.8
    0 6 -3 30.2
    0 6 -3 31.2
    0 6 3 30.7
    0 6 -3 32.5
    0 6 -3 30.1
    0 6 3 29.8
    0 6 -3 31.7
    2 -6 3 0.2
    2 -6 3 0.7
    -2 -6 -3 0.5
    2 -6 3 0.3
    -2 -6 -3 0.5
    -2 -6 -3 0.4
    2 -6 3 0.1
    -2 -6 -3 0.5
    2 -6 3 0.2
    -2 -6 -3 0.5
    2 -6 3 0.6
    -2 -6 -3 0.6
    2 6 3 0.5
    2 6 3 0.1
    -2 6 -3 0.4
    -2 6 -3 0.3
    -2 6 -3 0.3
    2 6 3 0.4
    -2 6 -3 0.2
    2 6 3 1.1
    2 6 3 0.5
    -2 6 -3 0.5
    -2 6 -3 0.2
    2 6 3 0.3
    4 -6 3 0.8
    -4 -6 -3 0.8
    4 -6 3 1.2
    4 -6 3 1.3
    -4 -6 -3 1.2
    4 -6 3 0.7
    -4 -6 -3 1.2
    -4 -6 -3 1.3
    -4 -6 -3 1
    4 6 3 1
    -4 6 -3 1.1
    -4 6 -3 1
    4 6 3 0.8
    -4 6 -3 0.8
    4 6 3 0.8
    4 6 3 1
    4 6 3 0.8
    -4 6 -3 1
    -4 6 -3 0.5
    4 6 3 1.1
    -4 6 -3 0.7
    6 -6 3 0.6
    -6 -6 -3 0.8
    -6 -6 -3 1
    -6 -6 -3 1.5
    6 -6 3 0.9
    6 -6 3 1.4
    6 -6 3 0.6
    6 -6 3 0.4
    -6 -6 -3 1.1
    -6 6 -3 0.7
    6 6 3 0.8
    6 6 3 1.2
    6 6 3 1
    -6 6 -3 0.9
    -6 6 -3 0.5
    -6 6 -3 0.4
    -6 6 -3 0.9
    8 -6 3 8.5
    -8 -6 -3 9
    8 -6 3 7.5
    -8 -6 -3 8.3
    8 -6 3 9.4
    8 -6 3 6.2
    8 -6 3 6.9
    -8 -6 -3 8.6
    -8 -6 -3 9
    -8 6 -3 8.6
    8 6 3 8.7
    8 6 3 9
    -8 6 -3 7.6
    8 6 3 9.2
    -8 6 -3 8
    -8 6 -3 7.6
    -10 -6 -3 1.9
    -10 -6 -3 1.5
    10 -6 3 2.5
    10 -6 3 1.7
    -10 -6 -3 1.6
    -10 -6 -3 1
    10 -6 3 2.7
    -10 6 -3 2.4
    10 6 3 2
    10 6 3 1.9
    -10 6 -3 1.7
    -10 6 -3 1.9
    -10 6 -3 1.9
    10 6 3 2.1
    -12 -6 -3 0.7
    -12 -6 -3 0.5
    -12 -6 -3 1.2
    12 -6 3 0.5
    12 -6 3 0.1
    -12 -6 -3 0.4
    12 -6 3 0.3
    -12 -6 -3 0.5
    12 6 3 0.6
    -12 6 -3 0.5
    -12 6 -3 0.5
    12 6 3 1
    12 6 3 0
    -12 6 -3 0.6
    -14 -6 -3 0.3
    -14 -6 -3 0.1
    14 -6 3 0
    14 -6 3 -0.2
    -14 -6 -3 -0.5
    14 -6 3 0.3
    14 6 3 -0.1
    -14 6 -3 -0.2
    -14 6 -3 -0.5
    14 6 3 0.3
    14 6 3 0.3
    -14 6 -3 -0.5
    16 -6 3 0.2
    -16 -6 -3 0.2
    -16 -6 -3 -0.2
    16 -6 3 0.3
    -16 -6 -3 0
    16 6 3 0.4
    -16 6 -3 0.6
    -16 6 -3 -0.4
    16 6 3 0.4
    -16 6 -3 0.8
    18 -6 3 -0.4
    18 -6 3 -0.4
    -18 -6 -3 0.2
    -18 -6 -3 0.2
    -18 -6 -3 -0.3
    -18 6 -3 -0.9
    -18 6 -3 0.2
    18 6 3 -0.1
    -18 6 -3 1.4
    18 6 3 -0.5
    20 -6 3 0
    -20 -6 -3 0.4
    20 -6 3 1.1
    -20 -6 -3 -0.7
    -20 -6 -3 0.4
    20 6 3 0.5
    -20 6 -3 -0.2
    -20 6 -3 -0.4
    -20 6 -3 0.1
    22 -6 3 1.3
    -22 -6 -3 0
    -22 -6 -3 -0.2
    -22 -6 -3 0.8
    -22 6 -3 0.6
    -22 6 -3 -0.4
    22 6 3 -0.5
    -24 -6 -3 0.3
    -24 -6 -3 0.6
    -24 -6 -3 -0.3
    24 -6 3 -0.8
    24 6 3 -0.4
    -24 6 -3 0.7
    25 -7 -3 0.4
    25 -7 -3 -1.1
    -25 -7 3 -0.8
    -25 7 3 -0.4
    25 7 -3 0.1
    25 7 -3 1.3
    23 -7 -3 1.7
    -23 -7 3 3.2
    23 -7 -3 1.4
    23 7 -3 1.7
    -23 7 3 1.6
    23 7 -3 2.3
    -23 7 3 2.7
    21 -7 -3 6.3
    -21 -7 3 6.8
    21 -7 -3 7.6
    -21 -7 3 5.7
    -21 7 3 5.8
    -21 7 3 7
    21 7 -3 5.2
    21 7 -3 4.5
    -19 -7 3 4.5
    19 -7 -3 3.2
    -19 -7 3 3.1
    19 -7 -3 2.7
    -19 -7 3 3.7
    19 7 -3 3.6
    19 7 -3 2.6
    -19 7 3 3
    -19 7 3 3.2
    -17 -7 3 1.4
    17 -7 -3 2.5
    -17 -7 3 0.6
    -17 -7 3 1.8
    -17 -7 3 1.7
    17 -7 -3 2.5
    17 -7 -3 2.9
    -17 7 3 0.7
    -17 7 3 2
    -17 7 3 2
    17 7 -3 2.6
    17 7 -3 1.4
    -17 7 3 2.1
    15 -7 -3 0.5
    15 -7 -3 -0.1
    15 -7 -3 0.1
    -15 -7 3 -0.3
    -15 -7 3 -0.2
    -15 -7 3 -0.4
    15 -7 -3 0.7
    -15 -7 3 0.1
    15 7 -3 -0.8
    -15 7 3 0.3
    15 7 -3 0.5
    -15 7 3 -0.3
    15 7 -3 0.2
    -15 7 3 0
    13 -7 -3 7.8
    -13 -7 3 6.6
    13 -7 -3 5.9
    -13 -7 3 4.8
    13 -7 -3 5.4
    13 -7 -3 5.3
    -13 -7 3 6.4
    -13 -7 3 7
    -13 7 3 8.2
    -13 7 3 5
    13 7 -3 6.7
    -13 7 3 7.3
    13 7 -3 6.9
    13 7 -3 5.6
    -11 -7 3 0.2
    -11 -7 3 0.5
    -11 -7 3 0
    -11 -7 3 0
    11 -7 -3 0
    -11 -7 3 -0.1
    11 -7 -3 0.6
    11 -7 -3 -0.1
    -11 7 3 0.2
    11 7 -3 0.4
    11 7 -3 0.4
    -11 7 3 0.3
    11 7 -3 0.6
    11 7 -3 0.5
    -11 7 3 -0.2
    -11 7 3 0.5
    -9 -7 3 5.2
    -9 -7 3 3
    -9 -7 3 5.4
    9 -7 -3 3.1
    9 -7 -3 3.8
    9 -7 -3 4.5
    9 -7 -3 2.7
    -9 7 3 4.1
    -9 7 3 3.9
    -9 7 3 5.1
    9 7 -3 3.4
    9 7 -3 4.4
    9 7 -3 4.3
    9 7 -3 4.6
    -9 7 3 3.4
    7 -7 -3 429.06
    7 -7 -3 413.06
    7 -7 -3 402.26
    -7 -7 3 405.76
    7 -7 -3 421.96
    7 7 -3 396.86
    7 7 -3 418.16
    -7 7 3 426.26
    -7 7 3 413.16
    7 7 -3 411.86
    -7 7 3 410.76
    -7 7 3 427.96
    -7 7 3 418.46
    7 7 -3 420.36
    -5 -7 3 580.74
    5 -7 -3 588.04
    -5 -7 3 611.04
    -5 -7 3 582.14
    -5 -7 3 564.64
    5 -7 -3 567.04
    -5 -7 3 580.74
    5 -7 -3 569.44
    5 -7 -3 586.64
    5 7 -3 620.34
    5 7 -3 580.84
    5 7 -3 559.04
    5 7 -3 588.84
    -5 7 3 575.94
    5 7 -3 567.04
    -5 7 3 584.24
    -5 7 3 579.54
    -5 7 3 589.34
    -5 7 3 616.64
    -3 -7 3 303.67
    3 -7 -3 318.57
    3 -7 -3 316.17
    -3 -7 3 302.87
    -3 -7 3 301.37
    3 -7 -3 316.17
    3 -7 -3 306.47
    3 -7 -3 314.77
    3 -7 -3 317.87
    -3 -7 3 310.77
    -3 -7 3 319.97
    -3 7 3 296.47
    -3 7 3 312.47
    -3 7 3 312.17
    3 7 -3 309.07
    3 7 -3 311.17
    3 7 -3 313.37
    3 7 -3 309.47
    3 7 -3 317.17
    -3 7 3 316.47
    3 7 -3 324.47
    -3 7 3 325.57
    1 -7 -3 21.2
    -1 -7 3 23.1
    -1 -7 3 20.5
    1 -7 -3 23
    -1 -7 3 20.6
    1 -7 -3 23.4
    1 -7 -3 22.6
    1 -7 -3 22.8
    1 -7 -3 22.4
    -1 -7 3 23
    -1 -7 3 21.4
    1 7 -3 24.1
    -1 7 3 21
    1 7 -3 22.7
    1 7 -3 21.7
    1 7 -3 23.1
    -1 7 3 23.4
    -1 7 3 23.5
    -1 7 3 21.9
    1 7 -3 24.4
    -1 7 3 23.3
    1 7 -3 23.3
    -1 -7 -3 53.29
    1 -7 3 50.09
    1 -7 3 52.79
    1 -7 3 53.49
    1 -7 3 48
    1 -7 3 52.09
    -1 -7 -3 49.99
    -1 -7 -3 48.9
    -1 -7 -3 51.29
    -1 -7 -3 51.39
    1 -7 3 47.6
    -1 7 -3 51.49
    -1 7 -3 48.9
    -1 7 -3 51.39
    1 7 3 49.6
    1 7 3 50.29
    -1 7 -3 51.79
    1 7 3 47.6
    1 7 3 49.9
    1 7 3 49.3
    -1 7 -3 48.9
    -3 -7 -3 2
    -3 -7 -3 1.4
    -3 -7 -3 1.7
    3 -7 3 1.7
    -3 -7 -3 1.9
    3 -7 3 1.3
    -3 -7 -3 2
    3 -7 3 1.9
    3 -7 3 1.5
    -3 -7 -3 1.9
    3 -7 3 1.7
    3 -7 3 1.3
    3 7 3 2
    -3 7 -3 1.7
    -3 7 -3 1.9
    -3 7 -3 1.7
    -3 7 -3 1.4
    3 7 3 1.9
    3 7 3 1.8
    3 7 3 1.8
    -5 -7 -3 27.4
    5 -7 3 26.8
    5 -7 3 29.1
    -5 -7 -3 28.4
    5 -7 3 30.6
    -5 -7 -3 28.9
    5 -7 3 28.3
    -5 -7 -3 29.5
    -5 -7 -3 29.1
    -5 -7 -3 30.1
    -5 -7 -3 29.2
    5 -7 3 28.7
    5 7 3 30.2
    -5 7 -3 29.7
    5 7 3 31.6
    -5 7 -3 30.1
    5 7 3 29.1
    5 7 3 31.3
    -5 7 -3 29.9
    -5 7 -3 27.2
    -7 -7 -3 -0.1
    7 -7 3 0.1
    -7 -7 -3 0.1
    7 -7 3 0.5
    -7 -7 -3 0.2
    7 -7 3 0
    7 -7 3 -0.1
    7 -7 3 0.2
    -7 -7 -3 0.2
    -7 7 -3 0
    7 7 3 0.3
    -7 7 -3 0.3
    7 7 3 0.3
    -7 7 -3 0.2
    7 7 3 0.2
    -7 7 -3 0.5
    -9 -7 -3 35.9
    -9 -7 -3 39.4
    9 -7 3 36
    9 -7 3 36
    9 -7 3 34.7
    9 -7 3 36.7
    -9 -7 -3 35.3
    -9 -7 -3 37
    -9 7 -3 36.2
    -9 7 -3 39.7
    -9 7 -3 41.6
    9 7 3 36.7
    9 7 3 37
    -9 7 -3 37
    9 7 3 36.1
    -11 -7 -3 9.4
    -11 -7 -3 8.4
    11 -7 3 8.5
    11 -7 3 7.6
    -11 -7 -3 7.6
    -11 -7 -3 9.4
    11 -7 3 7.2
    11 7 3 8.5
    -11 7 -3 8.4
    -11 7 -3 7
    -11 7 -3 8.1
    -11 7 -3 8.1
    11 7 3 8.1
    11 7 3 10.2
    -13 -7 -3 0.2
    -13 -7 -3 -0.1
    -13 -7 -3 0.2
    13 -7 3 0.7
    -13 -7 -3 -0.1
    13 -7 3 0.2
    13 -7 3 -0.1
    -13 -7 -3 0.8
    13 7 3 0.4
    13 7 3 -0.5
    13 7 3 0.5
    -13 7 -3 0.6
    -13 7 -3 0.6
    -13 7 -3 0.3
    -13 7 -3 0.2
    -15 -7 -3 23.3
    15 -7 3 19.3
    -15 -7 -3 19.8
    15 -7 3 22.3
    -15 -7 -3 20.5
    -15 7 -3 20.6
    -15 7 -3 21.1
    15 7 3 21.6
    -15 7 -3 19.9
    15 7 3 20
    17 -7 3 4.2
    17 -7 3 4.7
    -17 -7 -3 2.5
    -17 -7 -3 4.4
    -17 -7 -3 4.8
    -17 7 -3 5.1
    -17 7 -3 3.6
    17 7 3 4.4
    17 7 3 5.7
    -17 7 -3 4.1
    19 -7 3 4.3
    19 -7 3 5.3
    -19 -7 -3 5
    -19 -7 -3 2.4
    -19 -7 -3 5.7
    -19 7 -3 6
    -19 7 -3 6.6
    19 7 3 6.8
    -19 7 -3 6.6
    -21 -7 -3 2.3
    -21 -7 -3 1.8
    -21 -7 -3 1.6
    21 -7 3 1.3
    21 -7 3 2.3
    -21 7 -3 0.6
    21 7 3 2.4
    -21 7 -3 0.4
    -21 7 -3 0.9
    -23 -7 -3 -0.1
    -23 -7 -3 -0.5
    23 -7 3 -0.8
    -23 -7 -3 1
    23 7 3 -0.5
    -23 7 -3 -0.1
    -23 7 -3 -1
    24 -8 -3 -0.9
    24 -8 -3 0.5
    -24 -8 3 -0.5
    24 8 -3 1
    -24 8 3 -0.2
    24 8 -3 -0.5
    22 -8 -3 -0.6
    -22 -8 3 1.1
    22 -8 -3 0.4
    22 8 -3 -0.2
    22 8 -3 0.6
    -22 8 3 -0.2
    -22 8 3 1.6
    -20 -8 3 -0.3
    -20 -8 3 0
    20 -8 -3 -0.8
    20 -8 -3 0
    -20 8 3 -0.4
    20 8 -3 -1.2
    20 8 -3 1
    -20 8 3 -0.7
    18 -8 -3 21.2
    -18 -8 3 18.9
    18 -8 -3 20.1
    -18 -8 3 17.2
    -18 -8 3 23.7
    18 8 -3 21.3
    -18 8 3 19.4
    -18 8 3 13.7
    18 8 -3 23.2
    -18 8 3 22.7
    -16 -8 3 0.1
    16 -8 -3 0.5
    -16 -8 3 0.2
    16 -8 -3 1.4
    16 -8 -3 0.7
    -16 -8 3 0.6
    -16 -8 3 0.4
    16 8 -3 0.5
    -16 8 3 1.2
    16 8 -3 0.7
    -16 8 3 0.6
    -16 8 3 0.8
    14 -8 -3 0.9
    14 -8 -3 0.4
    -14 -8 3 0.7
    -14 -8 3 0.8
    14 -8 -3 0.2
    14 -8 -3 0
    -14 -8 3 0.1
    -14 -8 3 0.6
    -14 8 3 1
    -14 8 3 0.4
    14 8 -3 -0.3
    14 8 -3 0.5
    14 8 -3 0.2
    -14 8 3 0.8
    -12 -8 3 38.9
    12 -8 -3 39.6
    -12 -8 3 41.2
    -12 -8 3 37.2
    -12 -8 3 36
    12 -8 -3 37
    -12 -8 3 38.3
    12 -8 -3 41.4
    -12 8 3 37.7
    -12 8 3 40.9
    12 8 -3 39.5
    12 8 -3 38.4
    -12 8 3 41
    -12 8 3 40.3
    12 8 -3 37.2
    10 -8 -3 10
    -10 -8 3 13
    -10 -8 3 12
    -10 -8 3 9.9
    10 -8 -3 13.8
    10 -8 -3 10.6
    10 -8 -3 11.7
    -10 8 3 13.1
    -10 8 3 11.4
    -10 8 3 10.2
    -10 8 3 11.5
    10 8 -3 14.2
    10 8 -3 8.5
    10 8 -3 10.4
    10 8 -3 13.9
    8 -8 -3 10
    8 -8 -3 7
    8 -8 -3 10.2
    -8 -8 3 7.6
    -8 -8 3 5.6
    8 -8 -3 9.1
    8 8 -3 10.3
    -8 8 3 9.9
    -8 8 3 9.6
    -8 8 3 7.4
    -8 8 3 10
    8 8 -3 7.6
    8 8 -3 9.2
    8 8 -3 9.6
    6 -8 -3 9.8
    6 -8 -3 10.9
    6 -8 -3 9.2
    -6 -8 3 11.4
    -6 -8 3 11.3
    6 -8 -3 10.5
    -6 8 3 11
    6 8 -3 10.1
    -6 8 3 10.7
    6 8 -3 10.8
    -6 8 3 8.5
    6 8 -3 10.5
    6 8 -3 11.8
    -6 8 3 11.3
    -6 8 3 11.6
    4 -8 -3 2.4
    -4 -8 3 2.8
    4 -8 -3 2.9
    -4 -8 3 4.3
    -4 -8 3 3
    -4 -8 3 3
    -4 -8 3 2.6
    4 -8 -3 1.9
    4 -8 -3 2.3
    -4 8 3 2.6
    -4 8 3 3
    4 8 -3 3.1
    4 8 -3 3.4
    4 8 -3 3.5
    -4 8 3 3.5
    -4 8 3 3.3
    -4 8 3 3.4
    4 8 -3 3.4
    2 -8 -3 25.3
    -2 -8 3 24.6
    -2 -8 3 22.6
    -2 -8 3 25.6
    2 -8 -3 25.8
    -2 -8 3 24.4
    2 -8 -3 24
    2 -8 -3 24.7
    -2 -8 3 24.2
    2 -8 -3 23.4
    2 -8 -3 24.5
    -2 8 3 23.9
    -2 8 3 25.4
    2 8 -3 23
    2 8 -3 24.5
    -2 8 3 23.5
    2 8 -3 25.7
    2 8 -3 24.6
    2 8 -3 25.4
    -2 8 3 22.6
    0 -8 3 1.3
    0 -8 -3 1.4
    0 -8 3 1.6
    0 -8 3 2
    0 -8 -3 1.4
    0 -8 3 0.6
    0 -8 -3 1.6
    0 -8 -3 1.1
    0 -8 3 1.4
    0 -8 -3 1.1
    0 -8 3 1.4
    0 -8 -3 1.1
    0 8 -3 2
    0 8 3 1.9
    0 8 3 1.1
    0 8 -3 0.5
    0 8 3 1.4
    0 8 3 1.4
    0 8 -3 0.9
    0 8 -3 1.6
    0 8 3 1.4
    0 8 -3 1.8
    -2 -8 -3 6.2
    2 -8 3 6.2
    2 -8 3 5.6
    2 -8 3 7.4
    2 -8 3 7.3
    -2 -8 -3 5.8
    -2 -8 -3 5.6
    -2 -8 -3 5.4
    -2 -8 -3 5.1
    2 -8 3 5
    2 -8 3 7.1
    -2 8 -3 5.3
    2 8 3 6.7
    -2 8 -3 5.6
    -2 8 -3 6.7
    2 8 3 5.5
    2 8 3 5.5
    2 8 3 5.6
    2 8 3 5.9
    2 8 3 4.4
    4 -8 3 102.79
    4 -8 3 103.09
    -4 -8 -3 106.29
    4 -8 3 106.29
    -4 -8 -3 99.49
    -4 -8 -3 102.49
    4 -8 3 99.39
    -4 -8 -3 100.29
    -4 -8 -3 105.39
    -4 -8 -3 104.49
    4 -8 3 102.19
    4 -8 3 104.29
    -4 8 -3 104.09
    -4 8 -3 104.59
    4 8 3 102.39
    4 8 3 103.09
    4 8 3 102.29
    -4 8 -3 102.09
    -4 8 -3 108.19
    4 8 3 98.99
    -6 -8 -3 56.39
    6 -8 3 55.59
    -6 -8 -3 52.19
    -6 -8 -3 52.59
    6 -8 3 51.99
    -6 -8 -3 54.79
    6 -8 3 52.39
    6 -8 3 50.79
    -6 -8 -3 55.69
    -6 -8 -3 56.89
    -6 8 -3 56.59
    6 8 3 52.69
    6 8 3 51.39
    -6 8 -3 51.19
    6 8 3 53.19
    -6 8 -3 53.19
    -6 8 -3 52.39
    -8 -8 -3 0.5
    8 -8 3 0.8
    -8 -8 -3 0.6
    -8 -8 -3 0.3
    -8 -8 -3 0.5
    8 -8 3 0.4
    8 -8 3 1
    -8 -8 -3 0.6
    -8 -8 -3 0.2
    8 -8 3 0.4
    8 -8 3 0.7
    -8 8 -3 0.5
    -8 8 -3 0.1
    8 8 3 0.1
    8 8 3 0.1
    8 8 3 0.4
    -8 8 -3 0.4
    -8 8 -3 0.4
    -10 -8 -3 9.5
    10 -8 3 9.2
    -10 -8 -3 9.6
    -10 -8 -3 11.7
    -10 -8 -3 8.9
    10 -8 3 9.4
    10 -8 3 11.5
    -10 8 -3 10.6
    10 8 3 9.6
    -10 8 -3 8.8
    -10 8 -3 8.2
    10 8 3 9.8
    10 8 3 10.7
    -10 8 -3 9
    12 -8 3 1.2
    12 -8 3 2.1
    -12 -8 -3 2.2
    -12 -8 -3 1.5
    12 -8 3 2
    -12 -8 -3 1.4
    -12 8 -3 1.9
    12 8 3 1
    -12 8 -3 1.8
    12 8 3 1.9
    12 8 3 1.6
    -12 8 -3 1.8
    -12 8 -3 0.8
    -14 -8 -3 1.1
    -14 -8 -3 -0.3
    -14 -8 -3 -0.1
    14 -8 3 0.1
    14 -8 3 0.4
    -14 -8 -3 0.1
    -14 8 -3 0.4
    -14 8 -3 -0.7
    -14 8 -3 0.1
    14 8 3 -0.3
    14 8 3 -0.1
    14 8 3 0.7
    -14 8 -3 0.1
    -16 -8 -3 0.3
    -16 -8 -3 0
    -16 -8 -3 0.6
    16 -8 3 0.4
    16 -8 3 -0.7
    16 8 3 0.8
    -16 8 -3 0.9
    16 8 3 -0.4
    -16 8 -3 0
    -16 8 -3 -0.3
    -18 -8 -3 1.2
    18 -8 3 0.8
    -18 -8 -3 0.6
    -18 -8 -3 -0.4
    18 -8 3 1.1
    -18 8 -3 0.7
    18 8 3 0.8
    -18 8 -3 0.5
    -18 8 -3 0.3
    18 8 3 0.1
    20 -8 3 0.2
    -20 -8 -3 0.6
    20 -8 3 0.2
    -20 -8 -3 0
    -20 -8 -3 0
    -20 8 -3 0.1
    20 8 3 0.4
    -20 8 -3 0.5
    -20 8 -3 0.9
    22 -8 3 -0.8
    -22 -8 -3 0.4
    -22 -8 -3 0.2
    -22 -8 -3 -0.2
    -22 8 -3 -0.2
    -22 8 -3 -0.4
    22 8 3 -0.9
    -24 -8 -3 -0.2
    -24 -8 -3 0.7
    24 -8 3 0.6
    24 8 3 1.6
    -24 8 -3 0.4
    25 -9 -3 -0.6
    -25 -9 3 0.2
    25 -9 -3 -0.4
    -25 9 3 -1.5
    25 9 -3 0.6
    25 9 -3 -0.5
    23 -9 -3 2.1
    23 -9 -3 -0.2
    -23 -9 3 1.9
    23 9 -3 1.3
    -23 9 3 0.5
    23 9 -3 0.3
    21 -9 -3 7.5
    -21 -9 3 6.2
    21 -9 -3 7.2
    -21 9 3 5.6
    21 9 -3 7.2
    -21 9 3 6.9
    21 9 -3 5.1
    -19 -9 3 0.4
    -19 -9 3 1.2
    -19 -9 3 1.2
    19 -9 -3 2
    19 -9 -3 0.9
    -19 9 3 1.9
    19 9 -3 0.1
    -19 9 3 1.4
    19 9 -3 -0.7
    -17 -9 3 66.19
    17 -9 -3 64.29
    -17 -9 3 66.39
    -17 -9 3 65.59
    -17 -9 3 65.49
    17 -9 -3 65.69
    -17 9 3 63.79
    17 9 -3 63.69
    17 9 -3 60.69
    -17 9 3 62.19
    15 -9 -3 53.19
    15 -9 -3 54.69
    15 -9 -3 50.89
    -15 -9 3 51.59
    -15 -9 3 51.99
    -15 -9 3 50.39
    -15 -9 3 49.2
    15 -9 -3 52.59
    15 9 -3 51.69
    15 9 -3 51.39
    15 9 -3 54.19
    -15 9 3 55.79
    -15 9 3 57.29
    -15 9 3 47.4
    13 -9 -3 1.9
    13 -9 -3 2
    13 -9 -3 3.4
    -13 -9 3 3.5
    -13 -9 3 3.6
    -13 -9 3 4
    -13 -9 3 3.3
    -13 -9 3 5.8
    -13 9 3 2.7
    -13 9 3 2.4
    13 9 -3 3.1
    -13 9 3 4.1
    -13 9 3 3
    13 9 -3 3.5
    13 9 -3 1.7
    11 -9 -3 69.09
    11 -9 -3 70.29
    -11 -9 3 72.59
    11 -9 -3 69.59
    -11 -9 3 64.79
    -11 -9 3 72.49
    -11 9 3 66.39
    -11 9 3 70.99
    11 9 -3 70.39
    11 9 -3 73.09
    11 9 -3 68.89
    -11 9 3 68.49
    -11 9 3 74.79
    9 -9 -3 19.8
    -9 -9 3 23.3
    9 -9 -3 21.2
    -9 -9 3 21.5
    -9 -9 3 21.7
    9 -9 -3 21
    9 -9 -3 21.8
    -9 9 3 22.2
    -9 9 3 22.5
    9 9 -3 21
    -9 9 3 23.2
    9 9 -3 22.9
    9 9 -3 21.1
    9 9 -3 24.7
    -9 9 3 21.1
    9 9 -3 23
    7 -9 -3 3.4
    7 -9 -3 1.8
    -7 -9 3 2.3
    7 -9 -3 3.7
    7 -9 -3 2.8
    -7 -9 3 3.3
    7 9 -3 2.3
    7 9 -3 2.7
    7 9 -3 1.7
    7 9 -3 2.9
    7 9 -3 4
    -7 9 3 1.7
    -7 9 3 2.7
    -7 9 3 2.7
    -7 9 3 3.2
    5 -9 -3 8.1
    5 -9 -3 6.1
    -5 -9 3 6.5
    -5 -9 3 8.9
    5 -9 -3 7.1
    5 -9 -3 5.7
    -5 -9 3 6.8
    -5 9 3 9.2
    5 9 -3 8
    5 9 -3 7.4
    -5 9 3 6.4
    -5 9 3 7.7
    -5 9 3 6.4
    5 9 -3 8.4
    -5 9 3 7
    5 9 -3 9.1
    -3 -9 3 3.7
    -3 -9 3 3.7
    -3 -9 3 3.9
    3 -9 -3 3.7
    3 -9 -3 3.3
    3 -9 -3 3.9
    3 -9 -3 4.2
    -3 -9 3 3.3
    3 -9 -3 3.5
    -3 9 3 4.2
    -3 9 3 4.1
    -3 9 3 4.3
    -3 9 3 4.3
    3 9 -3 3.1
    3 9 -3 3.7
    -3 9 3 3.9
    3 9 -3 3.8
    3 9 -3 4.4
    3 9 -3 3.3
    -1 -9 3 34.2
    1 -9 -3 33.1
    -1 -9 3 30.3
    1 -9 -3 31.9
    1 -9 -3 34.4
    -1 -9 3 34.2
    -1 -9 3 36.2
    1 -9 -3 35.5
    -1 -9 3 31.2
    1 9 -3 33.1
    1 9 -3 35.2
    1 9 -3 33.6
    -1 9 3 32
    1 9 -3 33.8
    -1 9 3 34.6
    -1 9 3 32.1
    1 9 -3 35.3
    -1 9 3 30.8
    -1 9 3 32.2
    -1 -9 -3 4.2
    -1 -9 -3 5
    -1 -9 -3 3.5
    1 -9 3 4.1
    1 -9 3 4.1
    1 -9 3 4.6
    -1 -9 -3 4.8
    -1 -9 -3 3.3
    1 -9 3 3.3
    1 -9 3 2.5
    1 -9 3 3.7
    1 9 3 4.2
    -1 9 -3 3.4
    1 9 3 4.8
    1 9 3 4.5
    1 9 3 3.6
    -1 9 -3 3.6
    1 9 3 4.4
    -1 9 -3 3.7
    -1 9 -3 4.4
    -3 -9 -3 10.6
    3 -9 3 10.3
    3 -9 3 10.8
    3 -9 3 10.4
    3 -9 3 11.5
    -3 -9 -3 11.2
    -3 -9 -3 10.7
    -3 -9 -3 11
    3 -9 3 9.4
    3 -9 3 9.4
    3 9 3 10.6
    -3 9 -3 9.8
    3 9 3 11.2
    -3 9 -3 9.5
    -3 9 -3 10.4
    3 9 3 10.4
    3 9 3 9.7
    3 9 3 11.2
    -3 9 -3 10.3
    -5 -9 -3 7.8
    5 -9 3 7
    -5 -9 -3 6.9
    -5 -9 -3 6.5
    -5 -9 -3 8.1
    -5 -9 -3 7
    5 -9 3 7.9
    5 -9 3 7.1
    5 -9 3 9.2
    5 -9 3 7
    5 -9 3 7.6
    5 9 3 6.4
    -5 9 -3 8.1
    5 9 3 8.3
    -5 9 -3 7.9
    5 9 3 7.4
    -5 9 -3 7.7
    -5 9 -3 7
    5 9 3 8.6
    -7 -9 -3 29.5
    -7 -9 -3 32.2
    -7 -9 -3 33.6
    7 -9 3 32.4
    7 -9 3 33.6
    7 -9 3 29.8
    7 -9 3 30.5
    -7 -9 -3 31.9
    -7 -9 -3 31.3
    7 -9 3 31.5
    7 9 3 31.3
    7 9 3 31.8
    -7 9 -3 31.5
    -7 9 -3 31.1
    7 9 3 30.9
    -7 9 -3 30.7
    -7 9 -3 30.5
    9 -9 3 52.29
    9 -9 3 48.8
    -9 -9 -3 50.79
    9 -9 3 49.6
    -9 -9 -3 52.19
    -9 -9 -3 51.39
    -9 -9 -3 53.09
    9 -9 3 52.29
    -9 -9 -3 51.39
    -9 9 -3 47
    9 9 3 51.59
    -9 9 -3 49.1
    9 9 3 48.9
    9 9 3 52.19
    -9 9 -3 53.89
    -9 9 -3 51.89
    -11 -9 -3 0.5
    -11 -9 -3 0.9
    11 -9 3 -0.1
    11 -9 3 1
    -11 -9 -3 0.6
    -11 9 -3 0.8
    -11 9 -3 0.3
    -11 9 -3 0
    -11 9 -3 0.4
    11 9 3 0.4
    11 9 3 1.1
    11 9 3 0.7
    -13 -9 -3 0.5
    -13 -9 -3 0.1
    13 -9 3 0
    -13 -9 -3 0.6
    13 -9 3 0.4
    -13 9 -3 0.6
    -13 9 -3 -0.3
    13 9 3 0.1
    13 9 3 0.2
    13 9 3 -0.1
    -13 9 -3 0.1
    -13 9 -3 1.2
    -15 -9 -3 0.9
    -15 -9 -3 0.3
    -15 -9 -3 1.3
    15 -9 3 0.7
    -15 -9 -3 0.9
    15 -9 3 0
    -15 9 -3 0.5
    -15 9 -3 -0.3
    15 9 3 0.6
    -15 9 -3 0.6
    -15 9 -3 0.3
    15 9 3 0.2
    -17 -9 -3 1.4
    17 -9 3 1.6
    17 -9 3 2.3
    -17 -9 -3 1.3
    -17 -9 -3 1.8
    17 9 3 1.7
    -17 9 -3 2.7
    -17 9 -3 2.3
    17 9 3 0.9
    -17 9 -3 1.7
    19 -9 3 4
    -19 -9 -3 3.8
    19 -9 3 4.3
    -19 -9 -3 4.6
    -19 -9 -3 3.5
    -19 9 -3 3.3
    19 9 3 3.1
    -19 9 -3 4
    -19 9 -3 3.9
    -21 -9 -3 0
    -21 -9 -3 0.5
    21 -9 3 1.5
    21 -9 3 1.5
    -21 -9 -3 1
    -21 9 -3 0.5
    -21 9 -3 0.4
    21 9 3 1
    23 -9 3 1.3
    -23 -9 -3 -0.5
    -23 -9 -3 0.6
    -23 -9 -3 -0.4
    23 9 3 -0.3
    -23 9 -3 -1
    -24 -10 3 0.3
    24 -10 -3 -1
    24 -10 -3 -0.7
    24 10 -3 -0.5
    24 10 -3 -1.1
    -24 10 3 0.2
    22 -10 -3 -0.1
    22 -10 -3 0.3
    -22 -10 3 -0.1
    -22 10 3 0.3
    -22 10 3 0.3
    22 10 -3 0.8
    22 10 -3 0.5
    -20 -10 3 -0.3
    20 -10 -3 1.1
    20 -10 -3 0.7
    20 10 -3 -0.8
    -20 10 3 -0.4
    20 10 -3 -1
    -20 10 3 -0.2
    18 -10 -3 0.4
    -18 -10 3 0.4
    -18 -10 3 0.2
    -18 -10 3 0.1
    18 -10 -3 0.6
    -18 10 3 0
    18 10 -3 0.2
    -18 10 3 0.6
    18 10 -3 0.1
    -16 -10 3 -0.3
    -16 -10 3 0.7
    -16 -10 3 -0.2
    16 -10 -3 0.5
    -16 -10 3 0.9
    16 -10 -3 0.6
    -16 10 3 0.6
    16 10 -3 -0.2
    -16 10 3 -0.1
    16 10 -3 0
    -14 -10 3 19.9
    -14 -10 3 22.1
    14 -10 -3 19.1
    14 -10 -3 20.1
    14 -10 -3 16.3
    -14 -10 3 16.5
    -14 -10 3 18.7
    14 -10 -3 18.4
    14 10 -3 18
    14 10 -3 20.7
    -14 10 3 18
    -14 10 3 19
    -14 10 3 18.7
    14 10 -3 20.6
    -14 10 3 17.9
    14 10 -3 20
    12 -10 -3 8.2
    12 -10 -3 9.6
    -12 -10 3 7.8
    -12 -10 3 6.8
    12 -10 -3 6.5
    -12 -10 3 7
    12 10 -3 7.8
    -12 10 3 8.3
    -12 10 3 8
    -12 10 3 6.3
    -12 10 3 7.3
    12 10 -3 6.5
    12 10 -3 8.7
    12 10 -3 8
    10 -10 -3 33.1
    10 -10 -3 36.8
    -10 -10 3 34.8
    10 -10 -3 35
    -10 -10 3 32.3
    -10 -10 3 32.2
    10 -10 -3 35
    -10 10 3 32.1
    10 10 -3 32.5
    10 10 -3 32.1
    -10 10 3 33.7
    -10 10 3 31.8
    -10 10 3 32.3
    10 10 -3 33.9
    10 10 -3 32.6
    -8 -10 3 0.1
    8 -10 -3 0
    8 -10 -3 0.6
    -8 -10 3 0.4
    8 -10 -3 0.3
    8 -10 -3 1.2
    -8 -10 3 0.1
    -8 10 3 0.6
    8 10 -3 0.7
    8 10 -3 0.5
    8 10 -3 0.5
    -8 10 3 0.4
    -8 10 3 0.8
    8 10 -3 0.6
    8 10 -3 0.3
    -8 10 3 0.2
    -6 -10 3 64.09
    6 -10 -3 65.09
    6 -10 -3 61.89
    -6 -10 3 57.09
    6 -10 -3 65.09
    6 -10 -3 62.79
    6 10 -3 64.49
    6 10 -3 64.09
    6 10 -3 67.19
    -6 10 3 60.09
    -6 10 3 63.69
    6 10 -3 65.99
    -6 10 3 67.89
    6 10 -3 61.99
    -6 10 3 65.59
    -4 -10 3 5.2
    4 -10 -3 5.6
    4 -10 -3 5.9
    4 -10 -3 5.2
    4 -10 -3 5.4
    -4 -10 3 5.2
    4 -10 -3 5.6
    -4 -10 3 5.3
    -4 -10 3 5.2
    -4 10 3 5.9
    4 10 -3 5.3
    4 10 -3 5.5
    -4 10 3 4.8
    -4 10 3 6
    4 10 -3 5.1
    -4 10 3 5.5
    -4 10 3 5.3
    4 10 -3 6
    2 -10 -3 2.2
    -2 -10 3 3
    -2 -10 3 2.4
    2 -10 -3 2.3
    2 -10 -3 3.1
    2 -10 -3 2.2
    -2 -10 3 2.2
    2 -10 -3 2.7
    -2 -10 3 1.6
    2 10 -3 2.5
    2 10 -3 3
    2 10 -3 2.9
    -2 10 3 3.5
    -2 10 3 2.8
    -2 10 3 2
    2 10 -3 3.3
    -2 10 3 1.7
    -2 10 3 3.4
    2 10 -3 2.5
    0 -10 -3 1.1
    0 -10 3 1.1
    0 -10 -3 1.1
    0 -10 3 1.5
    0 -10 -3 1.2
    0 -10 3 1.8
    0 -10 3 0.1
    0 -10 3 1.5
    0 -10 -3 1
    0 10 3 1.1
    0 10 3 1.2
    0 10 -3 0.3
    0 10 3 1.1
    0 10 3 0.9
    0 10 -3 1
    0 10 -3 1.1
    0 10 3 1.8
    0 10 -3 0.6
    -2 -10 -3 3.2
    2 -10 3 1.7
    -2 -10 -3 2.4
    -2 -10 -3 3.3
    2 -10 3 3.2
    2 -10 3 1.8
    2 -10 3 2.2
    2 -10 3 2.9
    2 10 3 2.1
    -2 10 -3 2.7
    2 10 3 2.7
    -2 10 -3 2.7
    2 10 3 3.4
    -2 10 -3 2.5
    -2 10 -3 2.6
    2 10 3 3.1
    2 10 3 2.6
    -4 -10 -3 0.4
    -4 -10 -3 0.1
    4 -10 3 0.5
    4 -10 3 0.1
    4 -10 3 0.4
    -4 -10 -3 0.4
    4 -10 3 0.4
    4 -10 3 0.6
    4 -10 3 -0.2
    -4 10 -3 0.9
    4 10 3 0.8
    4 10 3 0.2
    -4 10 -3 0
    -4 10 -3 0.5
    -4 10 -3 0.4
    4 10 3 -0.1
    4 10 3 0.1
    -6 -10 -3 9.1
    6 -10 3 10.1
    -6 -10 -3 8.3
    6 -10 3 12.1
    6 -10 3 8.6
    6 -10 3 12
    -6 -10 -3 9.6
    6 -10 3 9.1
    -6 -10 -3 8.1
    6 -10 3 11
    -6 10 -3 8.3
    6 10 3 9.2
    6 10 3 9.8
    -6 10 -3 9
    -6 10 -3 10
    6 10 3 10.4
    6 10 3 10.5
    -6 10 -3 8.8
    -8 -10 -3 0.6
    -8 -10 -3 0.7
    8 -10 3 1
    8 -10 3 0.6
    -8 -10 -3 0.5
    8 -10 3 -0.1
    8 -10 3 1.1
    -8 -10 -3 0.5
    -8 10 -3 0.8
    -8 10 -3 -0.2
    8 10 3 0.7
    8 10 3 0.6
    8 10 3 -0.1
    -8 10 -3 0.1
    -8 10 -3 0
    -10 -10 -3 10
    10 -10 3 11.8
    -10 -10 -3 10.2
    -10 -10 -3 10.2
    10 -10 3 13
    -10 -10 -3 9.9
    -10 10 -3 11.6
    -10 10 -3 11.2
    10 10 3 12.8
    10 10 3 12.2
    10 10 3 11.3
    -10 10 -3 10.2
    -10 10 -3 10.7
    -12 -10 -3 1.5
    12 -10 3 1.7
    12 -10 3 1.5
    -12 -10 -3 1.6
    -12 -10 -3 1.6
    -12 10 -3 1.5
    -12 10 -3 1.8
    -12 10 -3 0.6
    12 10 3 1.2
    12 10 3 1.9
    12 10 3 0.9
    -12 10 -3 1.5
    -14 -10 -3 4.4
    14 -10 3 4.1
    -14 -10 -3 5.4
    14 -10 3 3.8
    -14 -10 -3 3.8
    -14 -10 -3 3.5
    -14 10 -3 3.9
    14 10 3 4.4
    -14 10 -3 4.1
    -14 10 -3 4.6
    14 10 3 4.1
    -14 10 -3 3.3
    -16 -10 -3 2.5
    -16 -10 -3 3.1
    -16 -10 -3 1.9
    -16 -10 -3 2.8
    16 -10 3 3.2
    16 -10 3 2.1
    16 10 3 3.2
    16 10 3 3
    -16 10 -3 4.6
    -16 10 -3 1.5
    -16 10 -3 2.4
    -18 -10 -3 0.4
    18 -10 3 1.3
    18 -10 3 0.4
    -18 -10 -3 0.1
    -18 -10 -3 0
    -18 10 -3 -0.6
    -18 10 -3 0.2
    18 10 3 -0.1
    -18 10 -3 1
    -20 -10 -3 -0.3
    -20 -10 -3 0
    -20 -10 -3 -0.2
    20 -10 3 0.8
    20 -10 3 -0.7
    -20 10 -3 -0.4
    -20 10 -3 -0.5
    20 10 3 -0.2
    -22 -10 -3 -0.3
    -22 -10 -3 1
    -22 -10 -3 -0.2
    22 -10 3 -0.3
    22 10 3 -0.2
    -22 10 -3 -0.1
    -23 -11 3 1.4
    23 -11 -3 0.8
    23 -11 -3 1.5
    23 11 -3 1.3
    -23 11 3 2.5
    23 11 -3 0.1
    21 -11 -3 1.9
    -21 -11 3 1.2
    21 -11 -3 2.2
    -21 11 3 2.7
    21 11 -3 0.3
    -21 11 3 1.4
    21 11 -3 0.9
    -19 -11 3 5.4
    -19 -11 3 6.3
    19 -11 -3 6.7
    19 -11 -3 6.3
    -19 11 3 6.3
    -19 11 3 5.1
    19 11 -3 7.3
    19 11 -3 7.4
    17 -11 -3 24.3
    17 -11 -3 21.3
    -17 -11 3 23.2
    -17 -11 3 20.4
    -17 -11 3 20.8
    17 11 -3 19.9
    -17 11 3 20.7
    -17 11 3 17.6
    17 11 -3 17.7
    -15 -11 3 26.7
    -15 -11 3 31.6
    -15 -11 3 29.3
    15 -11 -3 31.3
    15 -11 -3 27.9
    -15 -11 3 28.5
    15 11 -3 24.2
    -15 11 3 28.4
    -15 11 3 26.5
    15 11 -3 32.1
    -15 11 3 28.7
    13 -11 -3 27.4
    -13 -11 3 31.6
    -13 -11 3 27.4
    -13 -11 3 30
    13 -11 -3 30.5
    -13 -11 3 28.5
    13 -11 -3 30.9
    -13 11 3 32.1
    13 11 -3 30.7
    13 11 -3 29.2
    13 11 -3 28
    -13 11 3 26.9
    13 11 -3 29.2
    -13 11 3 33.6
    -13 11 3 29.6
    11 -11 -3 30
    11 -11 -3 29.4
    -11 -11 3 30
    -11 -11 3 31.5
    11 -11 -3 31.3
    11 -11 -3 25.8
    -11 -11 3 28.4
    -11 11 3 28.3
    11 11 -3 25.8
    11 11 -3 32.1
    -11 11 3 26.3
    -11 11 3 29.2
    -11 11 3 33.4
    11 11 -3 28.5
    11 11 -3 30
    -9 -11 3 10.9
    -9 -11 3 14.2
    -9 -11 3 10.8
    9 -11 -3 13.9
    9 -11 -3 9.3
    9 -11 -3 10.7
    9 -11 -3 12.1
    -9 11 3 11.7
    -9 11 3 12
    9 11 -3 11.3
    9 11 -3 13.4
    9 11 -3 13.6
    -9 11 3 12.8
    9 11 -3 9.4
    -9 11 3 12.5
    7 -11 -3 45
    -7 -11 3 43.3
    -7 -11 3 45.3
    7 -11 -3 49.2
    7 -11 -3 45.4
    7 -11 -3 44.6
    -7 11 3 46.7
    -7 11 3 46.1
    7 11 -3 45.2
    7 11 -3 47.6
    7 11 -3 45
    7 11 -3 45.6
    -7 11 3 41.9
    7 11 -3 43.5
    -7 11 3 45.4
    -5 -11 3 77.59
    5 -11 -3 82.09
    5 -11 -3 82.89
    5 -11 -3 79.79
    5 -11 -3 80.29
    5 -11 -3 80.19
    -5 -11 3 83.59
    -5 -11 3 80.19
    5 11 -3 72.89
    5 11 -3 86.09
    5 11 -3 74.39
    -5 11 3 75.69
    5 11 -3 77.39
    -5 11 3 76.39
    -5 11 3 83.09
    5 11 -3 77.29
    -5 11 3 81.79
    3 -11 -3 37
    -3 -11 3 37.2
    3 -11 -3 41.9
    -3 -11 3 40.6
    3 -11 -3 42.5
    3 -11 -3 36.2
    3 -11 -3 39.3
    -3 -11 3 38.8
    -3 -11 3 42
    3 11 -3 41.1
    -3 11 3 43.5
    -3 11 3 41.7
    3 11 -3 39.2
    -3 11 3 38.6
    -3 11 3 40.5
    -3 11 3 41.2
    3 11 -3 41.1
    3 11 -3 40.9
    1 -11 -3 4.6
    1 -11 -3 4.3
    1 -11 -3 3.7
    -1 -11 3 2.6
    -1 -11 3 4
    1 -11 -3 3.4
    -1 -11 3 2.1
    -1 -11 3 2.2
    1 11 -3 3.9
    1 11 -3 4
    1 11 -3 4
    -1 11 3 4.2
    -1 11 3 4.4
    -1 11 3 3.6
    -1 11 3 2.5
    1 11 -3 3.9
    -1 11 3 3.9
    1 11 -3 3.9
    -1 -11 -3 55.49
    1 -11 3 59.29
    1 -11 3 59.19
    1 -11 3 58.89
    -1 -11 -3 56.69
    1 -11 3 58.09
    1 -11 3 57.19
    -1 -11 -3 59.89
    1 11 3 57.19
    1 11 3 57.19
    -1 11 -3 57.19
    1 11 3 57.49
    -1 11 -3 57.99
    -1 11 -3 59.59
    -1 11 -3 59.89
    1 11 3 59.59
    -3 -11 -3 99.29
    3 -11 3 96.89
    -3 -11 -3 98.09
    3 -11 3 101.99
    3 -11 3 98.49
    3 -11 3 99.19
    3 -11 3 101.19
    -3 -11 -3 94.49
    3 11 3 96.29
    -3 11 -3 102.99
    -3 11 -3 95.49
    -3 11 -3 93.49
    3 11 3 96.59
    3 11 3 94.59
    3 11 3 95.89
    -3 11 -3 92.79
    5 -11 3 7
    5 -11 3 4.5
    -5 -11 -3 4.8
    5 -11 3 4.7
    -5 -11 -3 4.6
    5 -11 3 4.5
    5 -11 3 5.2
    -5 -11 -3 4.7
    -5 -11 -3 4.5
    5 11 3 5
    -5 11 -3 3.4
    -5 11 -3 5.4
    5 11 3 4
    -5 11 -3 4.1
    -5 11 -3 4.6
    5 11 3 3.5
    5 11 3 3.1
    -7 -11 -3 29
    7 -11 3 31.1
    -7 -11 -3 31.8
    7 -11 3 32.1
    7 -11 3 29.6
    -7 -11 -3 30.3
    7 -11 3 33.7
    -7 -11 -3 32.4
    7 -11 3 30.3
    -7 11 -3 30.6
    7 11 3 33.8
    7 11 3 33.1
    -7 11 -3 28.9
    -7 11 -3 29.9
    7 11 3 33
    7 11 3 31.2
    -7 11 -3 34.6
    9 -11 3 28.9
    -9 -11 -3 32
    -9 -11 -3 29.4
    9 -11 3 32.1
    -9 -11 -3 29.8
    -9 -11 -3 30.1
    9 -11 3 33.5
    -9 11 -3 31.3
    9 11 3 32.1
    9 11 3 32.3
    -9 11 -3 33.9
    -9 11 -3 28.5
    -9 11 -3 31.1
    9 11 3 28.3
    11 -11 3 3.1
    -11 -11 -3 3.3
    -11 -11 -3 2.5
    -11 -11 -3 2.9
    -11 -11 -3 2.4
    11 -11 3 2.8
    -11 11 -3 2.7
    -11 11 -3 3.3
    11 11 3 2.6
    -11 11 -3 2.8
    -11 11 -3 3.1
    11 11 3 2.5
    11 11 3 3.3
    13 -11 3 0.1
    -13 -11 -3 0
    -13 -11 -3 -0.4
    13 -11 3 0.2
    -13 -11 -3 -0.1
    13 11 3 0.3
    -13 11 -3 -0.6
    -13 11 -3 0
    -13 11 -3 0.3
    13 11 3 -0.8
    -13 11 -3 -0.5
    -15 -11 -3 0.6
    -15 -11 -3 0.5
    -15 -11 -3 0.1
    -15 -11 -3 0.4
    15 -11 3 0.6
    15 -11 3 -0.3
    -15 11 -3 0.1
    15 11 3 0.3
    -15 11 -3 0
    -15 11 -3 -0.3
    15 11 3 -0.7
    -15 11 -3 -0.2
    -17 -11 -3 2.3
    -17 -11 -3 2.1
    17 -11 3 2
    17 -11 3 1.5
    -17 -11 -3 2.5
    -17 -11 -3 2.2
    17 11 3 2.8
    -17 11 -3 2.1
    -17 11 -3 3.3
    19 -11 3 1.2
    -19 -11 -3 2.6
    -19 -11 -3 2.5
    19 -11 3 1.2
    -19 -11 -3 1
    19 11 3 1.4
    -19 11 -3 2.1
    -19 11 -3 1.1
    21 -11 3 2.5
    -21 -11 -3 2.5
    -21 -11 -3 1.4
    21 -11 3 1.4
    -21 -11 -3 1.9
    -21 11 -3 1.1
    21 11 3 1.3
    22 -12 -3 0.4
    22 -12 -3 0.2
    -22 -12 3 -1.5
    22 12 -3 -0.5
    -22 12 3 0.2
    22 12 -3 -0.2
    -20 -12 3 0.7
    20 -12 -3 -0.4
    20 -12 -3 -0.2
    20 12 -3 1.2
    -20 12 3 0
    20 12 -3 1
    -20 12 3 -0.5
    18 -12 -3 0.3
    18 -12 -3 0.9
    -18 -12 3 -0.1
    -18 -12 3 2.3
    -18 12 3 1
    -18 12 3 -0.3
    18 12 -3 1.2
    18 12 -3 1.1
    -16 -12 3 0.2
    16 -12 -3 0.6
    -16 -12 3 0.3
    16 -12 -3 -0.3
    -16 -12 3 0.6
    -16 12 3 0.8
    -16 12 3 0.2
    16 12 -3 0.1
    16 12 -3 0.8
    14 -12 -3 2.7
    -14 -12 3 4.3
    -14 -12 3 5.3
    -14 -12 3 5.4
    -14 -12 3 6.7
    -14 -12 3 4.7
    14 -12 -3 4.7
    14 12 -3 4
    -14 12 3 5
    14 12 -3 4.3
    -14 12 3 3.9
    12 -12 -3 5.2
    12 -12 -3 5.9
    12 -12 -3 4.8
    -12 -12 3 2.4
    -12 -12 3 5.8
    -12 -12 3 4.2
    12 12 -3 5.4
    -12 12 3 6
    12 12 -3 4.8
    12 12 -3 6.3
    -12 12 3 5.3
    -12 12 3 4.1
    -12 12 3 4.6
    10 -12 -3 4.2
    -10 -12 3 4.3
    10 -12 -3 4.5
    -10 -12 3 2.1
    10 -12 -3 2.7
    10 -12 -3 3.8
    -10 -12 3 4.7
    -10 12 3 4
    -10 12 3 4.2
    10 12 -3 4.5
    10 12 -3 3.9
    10 12 -3 3.2
    -10 12 3 2.4
    10 12 -3 4.1
    -10 12 3 4.1
    8 -12 -3 0.4
    8 -12 -3 0
    8 -12 -3 -0.1
    8 -12 -3 0.8
    -8 -12 3 0
    -8 -12 3 0.2
    -8 -12 3 0.3
    8 12 -3 0.5
    8 12 -3 0.1
    -8 12 3 0.3
    -8 12 3 0.3
    -8 12 3 0.1
    -8 12 3 0.6
    8 12 -3 0.1
    8 12 -3 0.3
    6 -12 -3 3.6
    6 -12 -3 4.5
    6 -12 -3 3.6
    6 -12 -3 3.7
    -6 -12 3 3
    6 -12 -3 3.6
    -6 -12 3 4
    -6 12 3 4.3
    -6 12 3 2.3
    6 12 -3 3.2
    6 12 -3 3.9
    -6 12 3 4.3
    6 12 -3 5.1
    6 12 -3 3.5
    6 12 -3 3.2
    -6 12 3 3.9
    -4 -12 3 33.9
    4 -12 -3 37.6
    4 -12 -3 35.8
    -4 -12 3 34.8
    4 -12 -3 34.4
    -4 -12 3 33.7
    4 -12 -3 34.6
    4 -12 -3 37.1
    -4 12 3 37.9
    4 12 -3 34.8
    4 12 -3 39.1
    -4 12 3 35.8
    -4 12 3 37.7
    4 12 -3 42
    4 12 -3 37
    -4 12 3 35.9
    2 -12 -3 9.9
    2 -12 -3 11.6
    -2 -12 3 9.2
    2 -12 -3 10.6
    2 -12 -3 9
    2 -12 -3 8.9
    -2 -12 3 10
    -2 -12 3 10
    -2 -12 3 10.5
    -2 12 3 10
    -2 12 3 10.6
    2 12 -3 8
    -2 12 3 8.4
    -2 12 3 9.4
    2 12 -3 12
    2 12 -3 8.7
    2 12 -3 10.4
    -2 12 3 10
    0 -12 3 10.4
    0 -12 -3 12
    0 -12 3 14
    0 -12 3 12.6
    0 -12 3 11.6
    0 -12 3 11.4
    0 -12 -3 10.7
    0 -12 -3 11.1
    0 -12 -3 11.1
    0 12 -3 10.9
    0 12 3 10.9
    0 12 3 10.7
    0 12 3 10.1
    0 12 -3 10.1
    0 12 -3 11.5
    0 12 3 10.9
    0 12 -3 10.4
    2 -12 3 4.1
    2 -12 3 4
    -2 -12 -3 4
    2 -12 3 4.3
    -2 -12 -3 2.5
    2 -12 3 3.3
    -2 -12 -3 3.1
    2 -12 3 3.7
    -2 -12 -3 4.4
    2 12 3 3.1
    -2 12 -3 2.8
    -2 12 -3 3.7
    2 12 3 4.9
    2 12 3 3.6
    -2 12 -3 4.1
    -2 12 -3 3.6
    4 -12 3 0.4
    -4 -12 -3 0
    4 -12 3 0.4
    4 -12 3 -0.3
    4 -12 3 -0.2
    -4 -12 -3 0.8
    -4 -12 -3 -0.4
    4 -12 3 0.2
    4 12 3 0.4
    4 12 3 -0.1
    -4 12 -3 0.1
    4 12 3 -0.5
    -4 12 -3 0
    -4 12 -3 0.3
    -4 12 -3 0.3
    4 12 3 0.1
    6 -12 3 0.5
    -6 -12 -3 0.1
    6 -12 3 1.1
    -6 -12 -3 -0.1
    6 -12 3 -0.4
    6 -12 3 -0.1
    6 -12 3 -0.3
    -6 -12 -3 0.5
    -6 -12 -3 0.6
    6 12 3 0
    6 12 3 0.3
    -6 12 -3 0.4
    -6 12 -3 0.4
    -6 12 -3 0.5
    -6 12 -3 0.4
    6 12 3 0.4
    6 12 3 0.1
    8 -12 3 20.4
    8 -12 3 18.7
    -8 -12 -3 18.4
    8 -12 3 19.3
    8 -12 3 18.6
    8 -12 3 17.5
    -8 -12 -3 17.3
    -8 -12 -3 19.9
    -8 -12 -3 17.8
    8 12 3 17.3
    8 12 3 18.3
    -8 12 -3 17.3
    -8 12 -3 17.2
    8 12 3 16.6
    -8 12 -3 14.9
    8 12 3 18.2
    -8 12 -3 15.4
    -10 -12 -3 7.5
    10 -12 3 8.6
    -10 -12 -3 8.6
    10 -12 3 9.5
    -10 -12 -3 7.8
    -10 -12 -3 7
    -10 12 -3 9.2
    -10 12 -3 10.2
    -10 12 -3 8.1
    -10 12 -3 9.3
    10 12 3 7.4
    10 12 3 7.8
    10 12 3 7.5
    10 12 3 9.3
    -12 -12 -3 1.4
    -12 -12 -3 1.6
    12 -12 3 1.4
    -12 -12 -3 1.1
    12 -12 3 1.5
    12 12 3 0.3
    12 12 3 0.5
    -12 12 -3 1.8
    -12 12 -3 0.5
    -12 12 -3 1.9
    -12 12 -3 0.7
    -14 -12 -3 1
    -14 -12 -3 1.6
    14 -12 3 2.2
    14 -12 3 1.8
    -14 -12 -3 1.4
    -14 12 -3 0.8
    -14 12 -3 0.4
    -14 12 -3 0.1
    -14 12 -3 2.3
    14 12 3 2.2
    14 12 3 2.5
    -16 -12 -3 1.9
    -16 -12 -3 2.4
    16 -12 3 3.3
    16 -12 3 1.7
    -16 -12 -3 2.1
    -16 -12 -3 2
    16 12 3 1.6
    -16 12 -3 4.5
    -16 12 -3 1.7
    -18 -12 -3 0.7
    -18 -12 -3 0.2
    -18 -12 -3 0.4
    -18 -12 -3 -0.7
    18 -12 3 0.3
    18 -12 3 -0.3
    18 12 3 0.4
    -18 12 -3 1.1
    20 -12 3 -1
    -20 -12 -3 -0.2
    20 -12 3 -0.6
    -20 -12 -3 -0.2
    -20 -12 -3 -1.3
    20 12 3 -0.4
    -20 12 -3 -0.2
    -21 -13 3 -0.2
    21 -13 -3 0.1
    21 -13 -3 0.6
    -21 13 3 0.7
    21 13 -3 -0.3
    -21 13 3 0.8
    21 13 -3 -0.5
    19 -13 -3 8.2
    -19 -13 3 8.3
    19 -13 -3 9.6
    19 13 -3 11.4
    -19 13 3 7.3
    19 13 -3 10.7
    -19 13 3 10.1
    -17 -13 3 9
    17 -13 -3 10.5
    -17 -13 3 11.7
    17 -13 -3 12
    17 13 -3 10.9
    -17 13 3 12.4
    -17 13 3 12.5
    17 13 -3 10.6
    -15 -13 3 6.7
    15 -13 -3 2.3
    -15 -13 3 4.6
    15 -13 -3 5
    -15 -13 3 4.9
    15 13 -3 3.9
    15 13 -3 4
    -15 13 3 3.8
    -15 13 3 4.9
    13 -13 -3 30.1
    -13 -13 3 32
    -13 -13 3 33
    -13 -13 3 30.6
    13 -13 -3 34.4
    13 13 -3 28.3
    -13 13 3 33.1
    13 13 -3 32
    -13 13 3 31.2
    -11 -13 3 5.7
    11 -13 -3 6.8
    -11 -13 3 5.3
    11 -13 -3 4.8
    11 -13 -3 6
    -11 -13 3 4.6
    11 -13 -3 5.5
    -11 13 3 4.5
    -11 13 3 5.8
    -11 13 3 5.6
    11 13 -3 5.6
    11 13 -3 5
    11 13 -3 4.9
    9 -13 -3 11.8
    9 -13 -3 11.4
    9 -13 -3 14.1
    9 -13 -3 12.1
    -9 -13 3 12.5
    -9 -13 3 16.3
    -9 -13 3 14.7
    9 13 -3 12
    9 13 -3 11.9
    -9 13 3 13.6
    -9 13 3 11.9
    -9 13 3 13.8
    9 13 -3 11
    -9 13 3 10.8
    7 -13 -3 2.6
    7 -13 -3 3.3
    7 -13 -3 2.4
    7 -13 -3 1.9
    -7 -13 3 3.5
    -7 -13 3 3.5
    7 -13 -3 2.2
    -7 13 3 2.1
    7 13 -3 2.5
    -7 13 3 1.9
    7 13 -3 2.3
    7 13 -3 2.9
    7 13 -3 2.3
    -7 13 3 2.7
    -7 13 3 2.2
    5 -13 -3 16.6
    -5 -13 3 13.7
    -5 -13 3 14.6
    5 -13 -3 13.6
    5 -13 -3 15.5
    5 -13 -3 12.7
    5 -13 -3 13
    5 13 -3 18.3
    -5 13 3 13.4
    5 13 -3 17.1
    -5 13 3 15.6
    -5 13 3 15
    -5 13 3 15
    5 13 -3 13.6
    5 13 -3 12.5
    5 13 -3 15.3
    3 -13 -3 48.5
    -3 -13 3 45.5
    -3 -13 3 47.7
    3 -13 -3 51.29
    3 -13 -3 52.99
    3 -13 -3 49.7
    3 -13 -3 50.99
    -3 -13 3 51.99
    -3 -13 3 50.79
    -3 13 3 53.59
    3 13 -3 49.9
    3 13 -3 50.39
    -3 13 3 50.79
    -3 13 3 49.1
    3 13 -3 53.09
    3 13 -3 47.3
    -3 13 3 52.19
    -1 -13 3 9.7
    1 -13 -3 8.1
    -1 -13 3 8.7
    1 -13 -3 7.2
    -1 -13 3 8.3
    -1 -13 3 7.2
    1 -13 -3 9.3
    1 -13 -3 8.8
    -1 13 3 7.1
    1 13 -3 8.9
    1 13 -3 8.9
    -1 13 3 7.5
    1 13 -3 9.5
    -1 13 3 8.6
    -1 -13 -3 70.09
    1 -13 3 60.29
    1 -13 3 64.09
    1 -13 3 68.99
    1 -13 3 64.39
    1 -13 3 63.79
    -1 -13 -3 67.39
    -1 -13 -3 65.99
    -1 -13 -3 64.79
    1 13 3 62.79
    1 13 3 66.29
    -1 13 -3 68.29
    -1 13 -3 66.39
    -1 13 -3 69.59
    1 13 3 62.39
    -1 13 -3 61.09
    -3 -13 -3 21.5
    -3 -13 -3 20.8
    -3 -13 -3 20.4
    3 -13 3 18.8
    -3 -13 -3 21.4
    3 -13 3 19.6
    3 -13 3 19.4
    3 -13 3 21.8
    3 -13 3 21
    -3 13 -3 22.1
    3 13 3 20
    -3 13 -3 19.6
    -3 13 -3 19.6
    3 13 3 22.1
    -3 13 -3 20.5
    3 13 3 19.7
    -5 -13 -3 63.29
    5 -13 3 61.19
    5 -13 3 60.79
    -5 -13 -3 67.79
    5 -13 3 64.39
    5 -13 3 65.09
    -5 -13 -3 60.99
    5 -13 3 62.99
    5 13 3 64.79
    5 13 3 61.99
    -5 13 -3 59.09
    -5 13 -3 68.49
    5 13 3 65.39
    -5 13 -3 60.79
    -5 13 -3 66.59
    5 13 3 63.29
    7 -13 3 84.69
    7 -13 3 82.29
    -7 -13 -3 85.29
    -7 -13 -3 85.39
    7 -13 3 75.09
    7 -13 3 85.49
    -7 -13 -3 81.69
    7 -13 3 90.09
    -7 13 -3 84.19
    7 13 3 82.39
    -7 13 -3 88.49
    7 13 3 83.49
    7 13 3 84.39
    -7 13 -3 88.09
    -7 13 -3 83.89
    7 13 3 81.89
    9 -13 3 7.8
    -9 -13 -3 7.9
    9 -13 3 7.7
    -9 -13 -3 6.6
    9 -13 3 7.2
    9 -13 3 8.2
    -9 -13 -3 7.2
    -9 -13 -3 9.5
    9 13 3 6.8
    -9 13 -3 8.1
    -9 13 -3 7.8
    9 13 3 8.6
    -9 13 -3 8.3
    9 13 3 7.9
    -9 13 -3 7.6
    11 -13 3 3.5
    -11 -13 -3 4.7
    -11 -13 -3 3.5
    11 -13 3 5.1
    -11 -13 -3 3.7
    11 -13 3 5.7
    -11 13 -3 4.4
    -11 13 -3 4.4
    11 13 3 4.8
    -11 13 -3 4.2
    11 13 3 3.2
    11 13 3 4.8
    -11 13 -3 6.2
    -13 -13 -3 0.2
    13 -13 3 0.1
    -13 -13 -3 -0.4
    -13 -13 -3 0.7
    13 -13 3 -0.2
    -13 13 -3 0.9
    -13 13 -3 0.5
    13 13 3 1.3
    -13 13 -3 0.4
    13 13 3 -0.7
    -13 13 -3 -0.3
    15 -13 3 3.3
    -15 -13 -3 2.6
    15 -13 3 3.8
    -15 -13 -3 4.5
    -15 -13 -3 3.5
    15 13 3 2.9
    -15 13 -3 4.3
    15 13 3 3.2
    -15 13 -3 3.5
    17 -13 3 0.4
    -17 -13 -3 -0.4
    -17 -13 -3 0.1
    -17 -13 -3 -0.1
    -17 -13 -3 0.7
    17 -13 3 0.5
    17 13 3 -0.5
    -17 13 -3 1.4
    19 -13 3 -0.1
    -19 -13 -3 0.4
    -19 -13 -3 0.5
    19 -13 3 -0.5
    -19 -13 -3 1.1
    -19 13 -3 0.4
    19 13 3 0.8
    -21 -13 -3 3.5
    21 -13 3 2
    21 -13 3 2.3
    -21 -13 -3 0.7
    21 13 3 1.6
    -21 13 -3 1.9
    22 -14 -3 -0.1
    22 -14 -3 -0.1
    -22 -14 3 -0.2
    22 14 -3 -0.4
    -22 14 3 -0.1
    22 14 -3 -0.7
    20 -14 -3 1.1
    -20 -14 3 -0.8
    20 -14 -3 1.1
    -20 14 3 0.2
    -20 14 3 0.1
    20 14 -3 -1.3
    20 14 -3 -0.4
    18 -14 -3 -0.4
    18 -14 -3 -1.2
    -18 -14 3 1.2
    18 14 -3 0.8
    -18 14 3 0.9
    -18 14 3 1.1
    18 14 -3 -0.5
    16 -14 -3 0
    -16 -14 3 0.3
    -16 -14 3 0
    16 -14 -3 -0.8
    -16 14 3 -0.2
    16 14 -3 -0.4
    16 14 -3 -0.7
    -16 14 3 0.1
    -14 -14 3 0.8
    14 -14 -3 1
    -14 -14 3 1.2
    14 -14 -3 2.3
    -14 14 3 1.5
    14 14 -3 2.3
    14 14 -3 -0.1
    -14 14 3 1.4
    -12 -14 3 -0.9
    12 -14 -3 0
    12 -14 -3 -0.5
    -12 -14 3 -0.1
    -12 -14 3 -0.2
    -12 14 3 0.2
    12 14 -3 -0.3
    -12 14 3 -0.1
    12 14 -3 0.2
    10 -14 -3 0.5
    -10 -14 3 0.6
    10 -14 -3 1.2
    10 -14 -3 0.7
    10 -14 -3 2.4
    -10 -14 3 1
    -10 -14 3 0.7
    10 14 -3 1.1
    10 14 -3 1.1
    -10 14 3 1.6
    -10 14 3 0.9
    -10 14 3 1.1
    10 14 -3 1.2
    -8 -14 3 3
    -8 -14 3 1.7
    8 -14 -3 3.1
    8 -14 -3 1.5
    8 -14 -3 2.1
    -8 -14 3 2.4
    8 -14 -3 2.3
    8 -14 -3 1.2
    8 14 -3 2.5
    -8 14 3 1.3
    8 14 -3 1
    -8 14 3 2.7
    -8 14 3 3.3
    8 14 -3 1.3
    -8 14 3 1
    8 14 -3 2.6
    -6 -14 3 -0.7
    6 -14 -3 -0.5
    6 -14 -3 -0.5
    6 -14 -3 -0.1
    6 -14 -3 0.3
    -6 -14 3 -0.2
    6 -14 -3 0.7
    -6 14 3 0.5
    -6 14 3 0.3
    -6 14 3 0.4
    6 14 -3 -0.5
    6 14 -3 0.8
    -6 14 3 -0.7
    6 14 -3 0.1
    6 14 -3 -0.7
    4 -14 -3 23.8
    -4 -14 3 23.4
    4 -14 -3 26.2
    -4 -14 3 24.6
    4 -14 -3 22.4
    4 -14 -3 24.9
    4 -14 -3 25.8
    -4 -14 3 26.5
    -4 14 3 24.2
    -4 14 3 25.1
    4 14 -3 22.6
    4 14 -3 23.2
    4 14 -3 25.4
    -4 14 3 25.4
    4 14 -3 25.9
    2 -14 -3 5.9
    2 -14 -3 4.4
    2 -14 -3 7.3
    -2 -14 3 5.3
    -2 -14 3 6.7
    -2 -14 3 5.8
    -2 -14 3 5.1
    2 -14 -3 5.6
    -2 14 3 6.8
    -2 14 3 5.6
    2 14 -3 6.7
    2 14 -3 7.1
    2 14 -3 4.6
    -2 14 3 7.1
    2 14 -3 5.8
    0 -14 3 17.3
    0 -14 3 14.1
    0 -14 3 16.6
    0 -14 3 14.6
    0 -14 -3 17.6
    0 -14 -3 15.5
    0 -14 3 13.9
    0 -14 -3 14.9
    0 14 -3 17.4
    0 14 3 17.3
    0 14 -3 14.7
    0 14 3 16.5
    0 14 -3 16.9
    0 14 -3 14.4
    -2 -14 -3 25.6
    2 -14 3 27.1
    -2 -14 -3 26.8
    -2 -14 -3 29.8
    2 -14 3 26.6
    2 -14 3 26.7
    -2 -14 -3 28.2
    2 -14 3 27.6
    2 -14 3 25.4
    2 14 3 26.5
    -2 14 -3 28.1
    -2 14 -3 24.4
    -2 14 -3 30
    2 14 3 31
    -2 14 -3 29.8
    4 -14 3 15.3
    4 -14 3 13.9
    4 -14 3 15.7
    -4 -14 -3 16.7
    -4 -14 -3 13.1
    -4 -14 -3 14.3
    -4 -14 -3 14.5
    4 -14 3 15
    4 -14 3 14.3
    -4 14 -3 14.4
    4 14 3 14.3
    -4 14 -3 13.3
    4 14 3 15.1
    -4 14 -3 15.9
    -4 14 -3 14.3
    4 14 3 14.1
    6 -14 3 1.7
    6 -14 3 3.4
    6 -14 3 2.4
    6 -14 3 3
    -6 -14 -3 3.4
    -6 -14 -3 4.1
    -6 -14 -3 1.8
    6 -14 3 4.1
    6 14 3 1.6
    6 14 3 2
    -6 14 -3 3.6
    -6 14 -3 3.4
    6 14 3 3.9
    6 14 3 2.8
    -6 14 -3 2.8
    -6 14 -3 1.9
    -8 -14 -3 1.9
    8 -14 3 2
    -8 -14 -3 1.2
    -8 -14 -3 0.1
    8 -14 3 2.1
    -8 -14 -3 1.5
    8 -14 3 1.5
    -8 14 -3 1.1
    -8 14 -3 1.2
    8 14 3 1.9
    8 14 3 1.4
    -8 14 -3 1.7
    8 14 3 1.3
    -8 14 -3 1.4
    -10 -14 -3 -0.3
    10 -14 3 0.9
    -10 -14 -3 0.2
    10 -14 3 0.2
    10 -14 3 0.4
    -10 -14 -3 -0.1
    -10 14 -3 0.7
    -10 14 -3 -0.1
    10 14 3 -0.3
    10 14 3 -0.1
    -10 14 -3 -0.3
    -10 14 -3 0.1
    10 14 3 -0.2
    -12 -14 -3 2.2
    12 -14 3 3.8
    12 -14 3 3.3
    12 -14 3 3.3
    -12 -14 -3 4.2
    -12 -14 -3 2.1
    -12 14 -3 1.4
    -12 14 -3 4
    12 14 3 3.2
    -12 14 -3 2.6
    12 14 3 3.3
    14 -14 3 -0.2
    -14 -14 -3 0.5
    14 -14 3 0
    -14 -14 -3 0.5
    -14 -14 -3 -0.5
    -14 14 -3 0.4
    14 14 3 -0.5
    14 14 3 -0.2
    -14 14 -3 -0.3
    16 -14 3 4
    -16 -14 -3 3.1
    -16 -14 -3 2.5
    16 -14 3 1.2
    -16 -14 -3 2.6
    -16 14 -3 3.1
    16 14 3 3.1
    -18 -14 -3 0.3
    18 -14 3 0.1
    18 -14 3 1.2
    -18 -14 -3 -0.8
    -18 -14 -3 0
    18 14 3 0.1
    -18 14 -3 -0.4
    20 -14 3 1.7
    -20 -14 -3 0.5
    -20 -14 -3 0.5
    20 -14 3 -0.3
    -20 14 -3 2.5
    20 14 3 -0.1
    21 -15 -3 -0.8
    -21 -15 3 0.5
    21 -15 -3 -1
    -21 15 3 0.8
    21 15 -3 -0.1
    21 15 -3 0.9
    -19 -15 3 2.1
    19 -15 -3 2.3
    19 -15 -3 2.7
    -19 15 3 1.2
    -19 15 3 2.2
    19 15 -3 1.2
    19 15 -3 2.4
    17 -15 -3 1.2
    -17 -15 3 0.9
    17 -15 -3 1
    17 15 -3 1.6
    -17 15 3 1.1
    17 15 -3 1.3
    -17 15 3 2
    15 -15 -3 3.2
    -15 -15 3 2.2
    15 -15 -3 1.9
    -15 -15 3 2.3
    -15 15 3 2.6
    15 15 -3 2
    15 15 -3 1.4
    -15 15 3 2.2
    13 -15 -3 5.2
    13 -15 -3 4.3
    -13 -15 3 3.9
    -13 -15 3 5
    13 15 -3 4.7
    -13 15 3 4.2
    -13 15 3 5.6
    13 15 -3 3.4
    -11 -15 3 7.8
    -11 -15 3 5.8
    11 -15 -3 5.1
    -11 -15 3 4.5
    11 -15 -3 5.5
    -11 15 3 5.2
    -11 15 3 4.6
    11 15 -3 6.6
    11 15 -3 6.3
    9 -15 -3 8
    9 -15 -3 6.4
    -9 -15 3 3.5
    -9 -15 3 8.1
    9 -15 -3 6
    -9 -15 3 6.5
    9 -15 -3 6
    9 15 -3 5.9
    -9 15 3 5.4
    9 15 -3 5.4
    -9 15 3 4.7
    -7 -15 3 1.7
    7 -15 -3 1.7
    7 -15 -3 3.8
    7 -15 -3 1.7
    -7 -15 3 2
    7 -15 -3 1.4
    7 -15 -3 2.1
    -7 -15 3 1.1
    7 15 -3 3
    -7 15 3 2.8
    7 15 -3 1.9
    -7 15 3 2.5
    -7 15 3 2.2
    7 15 -3 2.3
    5 -15 -3 28.3
    -5 -15 3 26.2
    5 -15 -3 24.9
    5 -15 -3 28.2
    5 -15 -3 28.6
    5 -15 -3 25.9
    -5 -15 3 26.4
    -5 15 3 23.8
    5 15 -3 27.1
    -5 15 3 27.6
    5 15 -3 26.4
    5 15 -3 25.5
    5 15 -3 30.9
    -5 15 3 26.1
    3 -15 -3 43.8
    -3 -15 3 38.7
    -3 -15 3 43.6
    -3 -15 3 41.8
    3 -15 -3 38.5
    3 -15 -3 42.1
    3 -15 -3 36.6
    -3 -15 3 38.3
    3 -15 -3 39.9
    -3 15 3 43
    -3 15 3 39.9
    3 15 -3 41.1
    3 15 -3 42.5
    -3 15 3 39.3
    3 15 -3 38
    3 15 -3 42.5
    -1 -15 3 0.6
    -1 -15 3 0
    1 -15 -3 0.1
    1 -15 -3 -0.1
    1 -15 -3 0.1
    -1 -15 3 0.7
    -1 -15 3 -0.4
    1 -15 -3 -0.4
    -1 15 3 0.2
    1 15 -3 0.6
    -1 15 3 0.7
    1 15 -3 0.9
    1 15 -3 0
    1 -15 3 1.4
    1 -15 3 1.8
    -1 -15 -3 1
    -1 -15 -3 0.2
    1 -15 3 1.4
    -1 -15 -3 0.8
    1 -15 3 1.2
    1 -15 3 1.1
    -1 -15 -3 0.8
    -1 15 -3 1.1
    -1 15 -3 0.9
    -1 15 -3 0.1
    1 15 3 1.6
    -1 15 -3 0.6
    1 15 3 0.9
    -3 -15 -3 6.6
    3 -15 3 7.3
    3 -15 3 7.2
    -3 -15 -3 5.8
    3 -15 3 6.8
    3 -15 3 3.8
    -3 -15 -3 5.6
    3 -15 3 5.7
    -3 -15 -3 5.1
    -3 15 -3 5.4
    -3 15 -3 6
    -3 15 -3 5.4
    3 15 3 4.9
    -3 15 -3 5.8
    3 15 3 6.4
    5 -15 3 7.6
    -5 -15 -3 8.6
    5 -15 3 8
    -5 -15 -3 7.3
    5 -15 3 9.5
    5 -15 3 6.4
    -5 -15 -3 7.5
    -5 15 -3 6.2
    -5 15 -3 8.6
    5 15 3 7.9
    -5 15 -3 7.6
    5 15 3 7.2
    -5 15 -3 8.1
    5 15 3 7.5
    -7 -15 -3 3.5
    7 -15 3 2.5
    7 -15 3 3.5
    7 -15 3 4.3
    -7 -15 -3 1.9
    -7 15 -3 3.4
    7 15 3 2.7
    -7 15 -3 3.2
    7 15 3 3.3
    -7 15 -3 3.7
    -7 15 -3 2.9
    7 15 3 3.4
    9 -15 3 0.1
    -9 -15 -3 0.5
    -9 -15 -3 0.4
    9 -15 3 -0.5
    -9 -15 -3 -0.1
    9 -15 3 0.9
    9 15 3 0.1
    -9 15 -3 -0.3
    -9 15 -3 -0.2
    9 15 3 0.1
    -9 15 -3 0.3
    11 -15 3 7.3
    -11 -15 -3 4.9
    11 -15 3 7.4
    -11 -15 -3 7.6
    11 -15 3 6.6
    -11 -15 -3 6
    11 15 3 6.4
    -11 15 -3 6.9
    -11 15 -3 6.8
    -11 15 -3 8
    11 15 3 6.3
    13 -15 3 2.1
    -13 -15 -3 2.7
    13 -15 3 0.9
    13 -15 3 2
    -13 -15 -3 3
    -13 -15 -3 1.9
    -13 15 -3 2.5
    13 15 3 1.6
    13 15 3 1.5
    -15 -15 -3 0.8
    -15 -15 -3 0.3
    15 -15 3 -0.5
    15 -15 3 1.1
    15 -15 3 0.5
    -15 -15 -3 -0.3
    -15 15 -3 2.1
    15 15 3 0.4
    17 -15 3 3.3
    -17 -15 -3 3.1
    -17 -15 -3 3.6
    17 -15 3 3.1
    -17 -15 -3 3.7
    17 15 3 4
    -17 15 -3 3.3
    19 -15 3 0.9
    -19 -15 -3 0.2
    19 -15 3 0.8
    -19 -15 -3 1
    19 15 3 -0.2
    -19 15 -3 0.9
    -20 -16 3 -0.1
    20 -16 -3 0.6
    20 -16 -3 0.1
    20 16 -3 0.3
    -20 16 3 2
    20 16 -3 -0.6
    18 -16 -3 -0.8
    18 -16 -3 0.4
    -18 -16 3 -0.6
    18 16 -3 0.1
    -18 16 3 -0.7
    -18 16 3 -1.2
    18 16 -3 -0.8
    -16 -16 3 1.7
    16 -16 -3 1.9
    16 -16 -3 4.8
    -16 16 3 1
    -16 16 3 2.3
    16 16 -3 2.9
    16 16 -3 1
    -14 -16 3 0.8
    14 -16 -3 0.1
    14 -16 -3 -0.6
    -14 -16 3 -0.8
    -14 16 3 0.1
    14 16 -3 -0.4
    -14 16 3 0.5
    14 16 -3 -0.5
    12 -16 -3 0.2
    12 -16 -3 0.1
    -12 -16 3 0.2
    -12 -16 3 1.2
    12 16 -3 0.9
    12 16 -3 0.3
    -12 16 3 0.5
    -12 16 3 0.9
    -10 -16 3 0.2
    10 -16 -3 -0.2
    -10 -16 3 0
    10 -16 -3 0.5
    10 -16 -3 0.2
    10 16 -3 0.4
    -10 16 3 0.3
    10 16 -3 -0.2
    -10 16 3 0.2
    -8 -16 3 -0.5
    8 -16 -3 0.5
    8 -16 -3 -0.4
    8 -16 -3 0.5
    -8 -16 3 -0.1
    8 -16 -3 0.5
    -8 -16 3 -0.5
    -8 16 3 -0.4
    8 16 -3 1
    8 16 -3 0.7
    6 -16 -3 7.8
    -6 -16 3 7.4
    6 -16 -3 9.1
    6 -16 -3 9.8
    6 -16 -3 8.7
    6 -16 -3 9.6
    -6 -16 3 8
    6 16 -3 8.2
    -6 16 3 7.8
    -6 16 3 8
    6 16 -3 8.2
    -4 -16 3 14.9
    -4 -16 3 12.3
    4 -16 -3 15.8
    4 -16 -3 12.2
    4 -16 -3 16
    4 -16 -3 15.8
    4 -16 -3 16.2
    -4 -16 3 17
    4 16 -3 15.1
    4 16 -3 15.6
    -4 16 3 12.4
    4 16 -3 15.9
    -4 16 3 20
    2 -16 -3 1.4
    2 -16 -3 -0.2
    -2 -16 3 -0.4
    2 -16 -3 -0.3
    -2 -16 3 -0.5
    2 -16 -3 0.1
    -2 -16 3 0.4
    -2 -16 3 0.6
    -2 16 3 -0.1
    2 16 -3 0
    2 16 -3 0.4
    2 16 -3 0.5
    -2 16 3 -0.1
    0 -16 3 0.6
    0 -16 3 1.6
    0 -16 -3 0.7
    0 -16 -3 1.1
    0 -16 -3 0.5
    0 -16 3 2.2
    0 -16 -3 0.3
    0 -16 3 0.7
    0 16 -3 1.5
    0 16 3 1
    0 16 -3 2.2
    0 16 3 1.4
    -2 -16 -3 0.1
    2 -16 3 2.9
    2 -16 3 3.9
    -2 -16 -3 0.8
    -2 -16 -3 2.3
    2 -16 3 2.6
    -2 -16 -3 0.8
    2 -16 3 1.4
    -2 16 -3 3
    -2 16 -3 2.1
    -2 16 -3 3.7
    2 16 3 1.1
    2 16 3 1.6
    -2 16 -3 1
    4 -16 3 1
    -4 -16 -3 1
    4 -16 3 2
    4 -16 3 0.8
    -4 -16 -3 0.2
    -4 -16 -3 1.1
    -4 -16 -3 1.4
    -4 16 -3 2.2
    4 16 3 0
    4 16 3 0.1
    -4 16 -3 1.5
    -4 16 -3 1.3
    6 -16 3 9.5
    6 -16 3 9.6
    -6 -16 -3 10.5
    6 -16 3 11.4
    -6 -16 -3 7.9
    -6 16 -3 8.3
    -6 16 -3 9.9
    6 16 3 6.9
    6 16 3 9.1
    -6 16 -3 8.4
    -8 -16 -3 3.3
    -8 -16 -3 1.9
    8 -16 3 2.3
    8 -16 3 2
    8 -16 3 3.5
    -8 16 -3 2.5
    -8 16 -3 2.4
    -8 16 -3 1.5
    8 16 3 3.3
    8 16 3 3
    -10 -16 -3 -0.6
    10 -16 3 -0.5
    -10 -16 -3 -0.8
    10 -16 3 0.5
    10 -16 3 1.7
    -10 -16 -3 -0.5
    10 16 3 0.2
    10 16 3 0.5
    -10 16 -3 0.2
    -10 16 -3 -0.3
    12 -16 3 0.3
    -12 -16 -3 0.2
    12 -16 3 1
    -12 -16 -3 0.7
    -12 -16 -3 0.5
    12 -16 3 0
    12 16 3 0.1
    -12 16 -3 0.1
    12 16 3 0.8
    -12 16 -3 0.6
    -14 -16 -3 0.2
    -14 -16 -3 0.4
    14 -16 3 -0.9
    -14 -16 -3 0.1
    14 -16 3 0.1
    14 -16 3 -0.6
    14 16 3 -0.3
    -14 16 -3 -0.1
    -16 -16 -3 2.4
    16 -16 3 -0.3
    -16 -16 -3 1.4
    -16 -16 -3 1.8
    16 -16 3 2.3
    16 -16 3 2.2
    -16 16 -3 3.1
    16 16 3 2.4
    18 -16 3 0
    -18 -16 -3 0.5
    18 -16 3 0.5
    18 -16 3 0
    -18 -16 -3 -0.3
    18 16 3 -0.8
    -18 16 -3 -0.1
    19 -17 -3 0.4
    19 -17 -3 1.8
    -19 -17 3 1.7
    -19 17 3 -1.2
    19 17 -3 1.2
    19 17 -3 0.4
    -17 -17 3 0.6
    17 -17 -3 1.3
    17 -17 -3 0.8
    -17 17 3 1.8
    17 17 -3 -0.2
    -17 17 3 1
    17 17 -3 -0.1
    -15 -17 3 -1
    15 -17 -3 -0.1
    15 -17 -3 0.5
    15 17 -3 0.5
    15 17 -3 0.6
    -15 17 3 -0.2
    -15 17 3 0.6
    -13 -17 3 -0.8
    -13 -17 3 0.7
    13 -17 -3 0.1
    13 -17 -3 0.1
    13 -17 -3 -0.9
    13 17 -3 0.2
    -13 17 3 -0.6
    13 17 -3 -0.1
    -11 -17 3 0.9
    11 -17 -3 4.1
    -11 -17 3 1.8
    11 -17 -3 3.5
    11 -17 -3 3.4
    11 17 -3 2.7
    11 17 -3 2.4
    -11 17 3 1.9
    9 -17 -3 11.2
    -9 -17 3 11
    -9 -17 3 9
    9 -17 -3 9.4
    9 -17 -3 8.2
    9 17 -3 8.6
    9 17 -3 10.1
    -9 17 3 9.1
    7 -17 -3 4.8
    7 -17 -3 5.3
    7 -17 -3 5.4
    7 -17 -3 3.3
    -7 -17 3 4.6
    -7 -17 3 5.8
    -7 17 3 5.2
    7 17 -3 2.5
    7 17 -3 4.8
    -7 17 3 6.1
    5 -17 -3 3.4
    5 -17 -3 2.8
    5 -17 -3 4.1
    5 -17 -3 4.5
    -5 -17 3 3.3
    -5 -17 3 4.9
    -5 17 3 3.5
    5 17 -3 3.8
    -5 17 3 4.5
    5 17 -3 6.1
    3 -17 -3 19.6
    -3 -17 3 19.1
    3 -17 -3 17.3
    3 -17 -3 17.5
    3 -17 -3 15.3
    -3 -17 3 22.9
    -3 -17 3 21.6
    3 17 -3 19.3
    -3 17 3 19.1
    -3 17 3 17.2
    3 17 -3 22.4
    1 -17 -3 2.8
    1 -17 -3 2.5
    1 -17 -3 2.1
    -1 -17 3 2.3
    -1 -17 3 3.1
    -1 -17 3 2.3
    1 -17 -3 3.1
    1 17 -3 2.8
    1 17 -3 3.1
    -1 17 3 1.7
    -1 17 3 2.6
    -1 -17 -3 0.4
    1 -17 3 0.3
    -1 -17 -3 -0.8
    -1 -17 -3 0
    1 -17 3 -0.2
    1 -17 3 -0.3
    -1 -17 -3 0.4
    -1 17 -3 -0.3
    -1 17 -3 -0.1
    1 17 3 0.6
    1 17 3 -0.4
    -3 -17 -3 1
    3 -17 3 2.7
    -3 -17 -3 2.2
    3 -17 3 1.4
    -3 -17 -3 2.8
    -3 -17 -3 2.1
    3 -17 3 1
    3 17 3 1.8
    -3 17 -3 2
    3 17 3 2.2
    -3 17 -3 1.3
    5 -17 3 1.3
    -5 -17 -3 1.1
    -5 -17 -3 2.7
    -5 -17 -3 1.8
    5 -17 3 1.3
    5 -17 3 2
    -5 17 -3 1.5
    -5 17 -3 2
    5 17 3 0.6
    5 17 3 1.7
    -7 -17 -3 1.7
    7 -17 3 2
    -7 -17 -3 0.9
    7 -17 3 3.7
    7 -17 3 2
    7 17 3 3.2
    -7 17 -3 1.8
    -7 17 -3 1.7
    7 17 3 2.4
    -9 -17 -3 2.2
    9 -17 3 2.8
    -9 -17 -3 1.2
    9 -17 3 0.2
    9 -17 3 1.8
    -9 -17 -3 0.6
    9 17 3 2
    -9 17 -3 1.9
    9 17 3 2.7
    -9 17 -3 1.7
    -11 -17 -3 1.1
    -11 -17 -3 1.3
    11 -17 3 0.1
    11 -17 3 -0.4
    11 -17 3 1.7
    -11 -17 -3 1
    -11 17 -3 0.8
    11 17 3 0.8
    -11 17 -3 0.9
    11 17 3 0.4
    13 -17 3 2.6
    13 -17 3 1
    -13 -17 -3 1.6
    13 -17 3 1.3
    -13 -17 -3 0.8
    -13 -17 -3 0.9
    13 17 3 2.1
    -13 17 -3 1.4
    -15 -17 -3 -0.4
    15 -17 3 1.2
    15 -17 3 0.9
    15 -17 3 -0.2
    -15 -17 -3 0.7
    -15 -17 -3 0.6
    15 17 3 1.1
    -15 17 -3 0
    17 -17 3 0.8
    -17 -17 -3 4
    -17 -17 -3 2.5
    17 -17 3 2.1
    17 -17 3 2.5
    -17 17 -3 2.5
    17 17 3 2.5
    -16 -18 3 1.3
    16 -18 -3 0.3
    16 -18 -3 1
    16 18 -3 0.5
    16 18 -3 0.2
    -16 18 3 0.8
    -14 -18 3 0.4
    14 -18 -3 0.4
    14 -18 -3 -0.4
    -14 18 3 -0.2
    14 18 -3 -0.8
    14 18 -3 0.7
    -12 -18 3 0.4
    12 -18 -3 -0.5
    12 -18 -3 0.5
    -12 -18 3 0.4
    12 18 -3 0.1
    -12 18 3 0.6
    12 18 -3 -0.3
    -12 18 3 0.1
    -10 -18 3 0.2
    -10 -18 3 0.3
    10 -18 -3 0.3
    10 -18 -3 0.1
    10 -18 -3 -0.7
    -10 18 3 -0.3
    10 18 -3 -0.3
    -10 18 3 -0.5
    10 18 -3 -1.1
    8 -18 -3 0
    8 -18 -3 0.7
    -8 -18 3 2.2
    -8 -18 3 0.2
    8 -18 -3 0.7
    8 18 -3 0.7
    8 18 -3 0.4
    -8 18 3 1.2
    -8 18 3 0.4
    6 -18 -3 0.2
    6 -18 -3 -0.1
    6 -18 -3 -0.3
    -6 -18 3 -0.3
    -6 -18 3 -1.3
    6 18 -3 -0.2
    6 18 -3 -0.1
    -6 18 3 0.3
    -6 18 3 0.2
    4 -18 -3 -0.3
    4 -18 -3 -0.6
    -4 -18 3 -0.1
    4 -18 -3 -0.1
    -4 -18 3 0.8
    -4 18 3 -0.1
    4 18 -3 -0.7
    4 18 -3 0.3
    -4 18 3 -0.3
    2 -18 -3 1.5
    -2 -18 3 3.5
    -2 -18 3 3.6
    2 -18 -3 2.9
    2 -18 -3 2.4
    -2 -18 3 2.5
    -2 18 3 2.9
    2 18 -3 2.9
    2 18 -3 2.7
    -2 18 3 2.1
    0 -18 -3 4.8
    0 -18 -3 5.1
    0 -18 3 6.1
    0 -18 -3 4.2
    0 -18 3 2.9
    0 -18 -3 3.8
    0 -18 3 3.6
    0 18 3 4.2
    0 18 -3 4.5
    0 18 3 4.7
    0 18 -3 3.8
    -2 -18 -3 1.9
    2 -18 3 0.8
    -2 -18 -3 1.7
    -2 -18 -3 1.3
    2 -18 3 0.8
    2 -18 3 1.4
    -2 18 -3 0.8
    2 18 3 1.2
    2 18 3 1.5
    -2 18 -3 2.4
    4 -18 3 3.6
    -4 -18 -3 3.7
    4 -18 3 2.7
    -4 -18 -3 3.2
    4 -18 3 2.8
    -4 -18 -3 4.9
    4 18 3 2.9
    -4 18 -3 5.4
    4 18 3 4.5
    -4 18 -3 3
    -6 -18 -3 2.7
    6 -18 3 3
    6 -18 3 1.1
    -6 -18 -3 2.6
    6 -18 3 2.1
    6 18 3 2.1
    6 18 3 2.3
    -6 18 -3 1.2
    -6 18 -3 2.1
    8 -18 3 0.9
    8 -18 3 0.6
    -8 -18 -3 1.6
    8 -18 3 0.6
    -8 -18 -3 0
    8 18 3 1.6
    -8 18 -3 2.4
    -8 18 -3 0.7
    8 18 3 0.5
    -10 -18 -3 0.7
    10 -18 3 0.7
    -10 -18 -3 1.8
    10 -18 3 -0.1
    10 -18 3 -0.5
    -10 -18 -3 0.6
    -10 18 -3 0.4
    10 18 3 0.8
    10 18 3 0.6
    -10 18 -3 0
    12 -18 3 0.7
    -12 -18 -3 1.2
    12 -18 3 0.4
    -12 -18 -3 1.4
    12 -18 3 1.3
    -12 -18 -3 0.9
    12 18 3 0
    -12 18 -3 -0.1
    14 -18 3 -0.9
    14 -18 3 0.5
    -14 -18 -3 0
    -14 -18 -3 -0.2
    -14 -18 -3 -0.5
    14 -18 3 -0.5
    14 18 3 0
    -14 18 -3 -1.1
    16 -18 3 0.9
    -16 -18 -3 0.1
    16 -18 3 1
    16 -18 3 0.2
    16 18 3 0.8
    -16 18 -3 0.4
    -15 -19 3 0.3
    15 -19 -3 -0.3
    15 -19 -3 1.5
    15 19 -3 -1.1
    -15 19 3 -0.4
    15 19 -3 0.3
    -15 19 3 -0.4
    13 -19 -3 1.5
    -13 -19 3 0.7
    13 -19 -3 2
    -13 19 3 0.8
    13 19 -3 0.6
    13 19 -3 0.6
    -13 19 3 1.2
    11 -19 -3 1.7
    -11 -19 3 2
    -11 -19 3 2.3
    11 -19 -3 0.8
    11 19 -3 0.6
    -11 19 3 0.1
    11 19 -3 1.9
    -11 19 3 0.6
    9 -19 -3 0.9
    -9 -19 3 0.5
    -9 -19 3 1
    9 -19 -3 0.3
    9 19 -3 1.7
    -9 19 3 1.1
    -9 19 3 0.5
    9 19 -3 1.2
    -7 -19 3 4
    7 -19 -3 7.6
    7 -19 -3 4.4
    -7 -19 3 6.8
    7 19 -3 7.6
    7 19 -3 5.4
    -7 19 3 6.5
    -7 19 3 6.1
    -5 -19 3 7.3
    -5 -19 3 10.7
    5 -19 -3 9.7
    5 -19 -3 7.4
    5 19 -3 6.6
    5 19 -3 6.2
    -5 19 3 8.5
    -5 19 3 8.2
    -3 -19 3 2
    3 -19 -3 3.6
    3 -19 -3 3.1
    -3 -19 3 2.6
    3 19 -3 2.3
    -3 19 3 2.5
    -3 19 3 2.6
    3 19 -3 2.6
    1 -19 -3 4.5
    1 -19 -3 4.4
    -1 -19 3 5
    -1 -19 3 6.1
    -1 -19 3 3.6
    1 19 -3 4.6
    1 19 -3 3.2
    -1 19 3 4.3
    -1 19 3 4.8
    1 -19 3 6.7
    1 -19 3 6.8
    -1 -19 -3 5.7
    1 -19 3 5.3
    -1 -19 -3 4.2
    -1 19 -3 3.5
    -1 19 -3 5.5
    1 19 3 7
    1 19 3 5.8
    3 -19 3 0.9
    -3 -19 -3 2.4
    3 -19 3 0.5
    3 -19 3 0.5
    -3 -19 -3 1
    3 19 3 0.5
    -3 19 -3 0.5
    3 19 3 0.9
    -3 19 -3 0.8
    5 -19 3 1.5
    -5 -19 -3 1.3
    -5 -19 -3 1.5
    5 -19 3 1.3
    5 -19 3 2.5
    5 19 3 1.8
    -5 19 -3 1.2
    5 19 3 2.6
    -5 19 -3 2.3
    7 -19 3 0.3
    -7 -19 -3 0.6
    -7 -19 -3 0.2
    7 -19 3 0.5
    7 -19 3 0.7
    -7 19 -3 -0.3
    7 19 3 1
    7 19 3 1
    -7 19 -3 0.6
    9 -19 3 5.6
    9 -19 3 5.5
    -9 -19 -3 4.1
    -9 -19 -3 1.4
    -9 -19 -3 2.8
    9 -19 3 3.7
    -9 19 -3 2.2
    9 19 3 4.4
    9 19 3 4.2
    -9 19 -3 3.5
    11 -19 3 1.3
    -11 -19 -3 2.2
    11 -19 3 2.6
    -11 -19 -3 2.4
    11 -19 3 3.3
    -11 -19 -3 2.2
    11 19 3 2.7
    -11 19 -3 1.7
    13 -19 3 -0.4
    13 -19 3 -0.8
    -13 -19 -3 0.3
    -13 -19 -3 -0.1
    13 -19 3 0.6
    -13 -19 -3 -0.6
    13 19 3 -0.2
    -13 19 -3 0.9
    -14 -20 3 2.2
    14 -20 -3 1.6
    -14 20 3 0.1
    14 20 -3 0.9
    14 20 -3 0.1
    -14 20 3 -0.1
    12 -20 -3 1.6
    12 -20 -3 0.5
    -12 -20 3 2
    -12 20 3 0.6
    -12 20 3 0.6
    12 20 -3 -0.6
    12 20 -3 0.1
    10 -20 -3 0.6
    -10 -20 3 -0.1
    10 -20 -3 0.6
    10 20 -3 -0.4
    10 20 -3 -0.1
    -10 20 3 -0.2
    -10 20 3 0.2
    -8 -20 3 -0.4
    8 -20 -3 0.4
    -8 -20 3 0.3
    8 -20 -3 -0.5
    8 20 -3 1.1
    -8 20 3 -0.2
    -8 20 3 -0.4
    8 20 -3 0.1
    6 -20 -3 1.7
    -6 -20 3 0
    -6 -20 3 0
    6 20 -3 1.5
    -6 20 3 1.3
    6 20 -3 1.1
    -6 20 3 1.7
    -4 -20 3 -0.2
    4 -20 -3 0.8
    -4 -20 3 -0.9
    -4 20 3 0.9
    4 20 -3 0.7
    -4 20 3 0.3
    4 20 -3 -0.5
    2 -20 -3 0.3
    -2 -20 3 -1.2
    -2 -20 3 1.4
    -2 -20 3 -0.9
    -2 20 3 0.7
    2 20 -3 0.9
    -2 20 3 0.2
    2 20 -3 0.4
    0 -20 -3 1.3
    0 -20 3 1.1
    0 -20 3 0.8
    0 -20 3 1.7
    0 20 3 2.3
    0 20 3 2.6
    0 20 -3 2.2
    0 20 -3 1.9
    2 -20 3 2.1
    2 -20 3 4.6
    2 -20 3 2.8
    -2 -20 -3 3
    -2 20 -3 1.6
    -2 20 -3 3
    2 20 3 3.9
    2 20 3 1.6
    4 -20 3 0.1
    4 -20 3 1.5
    4 -20 3 1.7
    -4 -20 -3 0
    -4 -20 -3 1.4
    4 20 3 0
    -4 20 -3 1.2
    4 20 3 0.3
    -4 20 -3 0.2
    6 -20 3 1.1
    -6 -20 -3 1.2
    -6 -20 -3 -0.1
    6 -20 3 0.9
    6 -20 3 -0.2
    -6 20 -3 0.2
    -6 20 -3 -0.5
    6 20 3 1.1
    6 20 3 0.6
    8 -20 3 -0.5
    8 -20 3 0.5
    8 -20 3 0.4
    -8 -20 -3 -1
    -8 -20 -3 0
    8 20 3 0.2
    8 20 3 0.2
    -8 20 -3 0.7
    -8 20 -3 0.4
    -10 -20 -3 -0.4
    10 -20 3 0.7
    10 -20 3 0.4
    -10 -20 -3 -0.4
    10 -20 3 0.4
    -10 20 -3 0.7
    10 20 3 -0.2
    12 -20 3 -0.6
    12 -20 3 0.2
    -12 -20 -3 0.3
    -12 -20 -3 -0.1
    12 -20 3 -0.2
    12 20 3 -0.9
    -12 20 -3 -0.5
    -11 -21 3 0.3
    11 -21 -3 0.2
    -11 21 3 0.2
    11 21 -3 0.2
    11 21 -3 -0.3
    -11 21 3 1
    9 -21 -3 0
    -9 -21 3 0.6
    -9 21 3 -0.1
    9 21 -3 0
    9 21 -3 -0.2
    -9 21 3 0.7
    7 -21 -3 4.6
    -7 -21 3 2.6
    -7 -21 3 3.5
    7 21 -3 6.6
    -7 21 3 3.9
    -7 21 3 3.4
    7 21 -3 4.1
    -5 -21 3 1.1
    -5 -21 3 0.7
    5 -21 -3 0.3
    5 21 -3 -0.1
    -5 21 3 -0.4
    5 21 -3 -0.2
    -5 21 3 0.9
    -3 -21 3 3.3
    3 -21 -3 3.3
    -3 -21 3 3.3
    3 21 -3 3.7
    3 21 -3 1.9
    -3 21 3 1.7
    -3 21 3 3.1
    -1 -21 3 4.1
    -1 -21 3 3.4
    -1 -21 3 5.6
    1 -21 -3 3.6
    1 21 -3 2.3
    1 21 -3 3.1
    -1 21 3 4.2
    -1 21 3 3
    1 -21 3 0.9
    1 -21 3 -0.2
    -1 -21 -3 -0.3
    1 -21 3 -0.2
    1 21 3 -0.4
    1 21 3 1.1
    -1 21 -3 1.1
    -1 21 -3 -0.1
    3 -21 3 1.3
    -3 -21 -3 0.8
    3 -21 3 1.9
    3 -21 3 1.1
    -3 21 -3 2.2
    3 21 3 1.5
    -3 21 -3 -0.4
    3 21 3 1.8
    -5 -21 -3 0.6
    5 -21 3 0.7
    5 -21 3 1.9
    5 -21 3 2
    5 21 3 2
    5 21 3 2.1
    -5 21 -3 0.2
    -5 21 -3 1.5
    7 -21 3 0.2
    7 -21 3 1.6
    -7 -21 -3 0
    7 -21 3 -1.8
    -7 21 -3 0.5
    7 21 3 0.5
    7 21 3 0.3
    -7 21 -3 0.7
    9 -21 3 1.3
    9 -21 3 1.9
    -9 -21 -3 2.2
    9 -21 3 1.5
    -9 -21 -3 3.3
    9 21 3 1.9
    -9 21 -3 0.7
    11 -21 3 -0.3
    11 -21 3 0.7
    -11 -21 -3 0.4
    11 -21 3 0.5
    -11 -21 -3 1.8
    11 21 3 -0.9
    -11 21 -3 -0.4
    10 -22 -3 1.6
    -10 -22 3 2
    10 22 -3 -0.4
    -10 22 3 0.9
    10 22 -3 -0.5
    -10 22 3 0.1
    8 -22 -3 0.1
    -8 -22 3 -0.7
    8 22 -3 0.7
    -8 22 3 -0.3
    8 22 -3 0.4
    -8 22 3 -0.2
    6 -22 -3 -1
    -6 -22 3 -1
    -6 22 3 -0.7
    -6 22 3 0.4
    6 22 -3 0.2
    6 22 -3 0.5
    4 -22 -3 -0.3
    -4 -22 3 -0.6
    -4 -22 3 0.7
    4 22 -3 0.6
    -4 22 3 -0.6
    4 22 -3 -0.9
    -4 22 3 0.1
    2 -22 -3 0.3
    -2 -22 3 0.4
    -2 -22 3 -0.3
    -2 22 3 -0.8
    2 22 -3 -0.7
    -2 22 3 0.5
    2 22 -3 0
    0 -22 3 0
    0 -22 3 -0.7
    0 -22 -3 1.3
    0 -22 3 0.9
    0 22 3 0.4
    0 22 3 -0.6
    0 22 -3 -0.2
    0 22 -3 -0.2
    2 -22 3 -0.8
    2 -22 3 0.6
    -2 -22 -3 -0.7
    2 -22 3 0.5
    2 22 3 0.8
    -2 22 -3 -0.6
    -2 22 -3 0.5
    2 22 3 0.3
    -4 -22 -3 0.6
    4 -22 3 -0.3
    4 -22 3 0.1
    4 -22 3 0.3
    4 22 3 0.8
    -4 22 -3 1.6
    4 22 3 -1.2
    -4 22 -3 -0.7
    6 -22 3 1.5
    -6 -22 -3 2.2
    6 -22 3 0.4
    6 -22 3 1.2
    6 22 3 0.4
    6 22 3 1.3
    -6 22 -3 2
    -8 -22 -3 0.2
    8 -22 3 0.7
    8 -22 3 0.8
    8 -22 3 -1.3
    8 22 3 -0.4
    -8 22 -3 1
    -5 -23 3 0.6
    5 -23 -3 -0.8
    -5 23 3 1.1
    -5 23 3 1.3
    5 23 -3 1.5
    5 23 -3 0.7
    -3 -23 3 -1
    3 -23 -3 -0.5
    -3 -23 3 -0.4
    3 23 -3 1.6
    3 23 -3 0.8
    -3 23 3 0.6
    -3 23 3 1.9
    1 -23 -3 1.2
    -1 -23 3 0.2
    -1 -23 3 -0.8
    -1 23 3 0
    -1 23 3 1
    1 23 -3 1.1
    1 23 -3 -0.1
    1 -23 3 -0.7
    1 -23 3 0
    -1 -23 -3 2
    -1 23 -3 0.3
    1 23 3 1
    1 23 3 -0.1
    -1 23 -3 -0.2
    3 -23 3 1.6
    3 -23 3 0.8
    -3 -23 -3 0.3
    3 23 3 0.3
    3 23 3 1.7
    -3 23 -3 1.4
    -3 23 -3 1.2
    26 0 -4 2
    -26 0 4 3.5
    26 0 -4 0.7
    24 0 -4 1.3
    -24 0 4 1.8
    24 0 -4 2
    22 0 -4 -0.4
    -22 0 4 0.1
    22 0 -4 2.4
    -22 0 4 0.8
    20 0 -4 30.8
    -20 0 4 36.1
    -20 0 4 34.5
    20 0 -4 35.4
    -20 0 4 34.9
    18 0 -4 57.09
    -18 0 4 60.19
    18 0 -4 62.49
    18 0 -4 61.09
    -18 0 4 62.89
    -18 0 4 63.49
    -18 0 4 60.09
    -16 0 4 98.89
    16 0 -4 101.49
    16 0 -4 100.69
    16 0 -4 105.69
    -16 0 4 102.19
    -16 0 4 102.79
    16 0 -4 107.99
    -16 0 4 104.99
    14 0 -4 32
    -14 0 4 34.2
    -14 0 4 31
    -14 0 4 32.5
    14 0 -4 32.4
    14 0 -4 32.3
    14 0 -4 32.6
    14 0 -4 31.3
    12 0 -4 149.39
    12 0 -4 142.49
    12 0 -4 135.39
    -12 0 4 147.99
    -12 0 4 143.29
    12 0 -4 146.19
    -12 0 4 139.59
    -12 0 4 141.49
    10 0 -4 31.5
    10 0 -4 30.8
    10 0 -4 30.9
    -10 0 4 31
    -10 0 4 31
    -10 0 4 31.4
    10 0 -4 30.8
    10 0 -4 31.5
    -10 0 4 32.1
    8 0 -4 9.3
    -8 0 4 7.6
    8 0 -4 8.8
    8 0 -4 8.6
    -8 0 4 9.4
    8 0 -4 9
    -8 0 4 7.1
    -8 0 4 9.4
    8 0 -4 7.6
    -8 0 4 10.3
    8 0 -4 7.5
    6 0 -4 57.29
    -6 0 4 54.19
    6 0 -4 56.79
    6 0 -4 57.39
    6 0 -4 56.99
    6 0 -4 52.79
    6 0 -4 52.39
    -6 0 4 53.09
    6 0 -4 52.89
    -6 0 4 57.19
    -6 0 4 57.09
    -4 0 4 93.79
    -4 0 4 90.29
    -4 0 4 94.59
    4 0 -4 90.79
    -4 0 4 90.69
    -4 0 4 85.39
    4 0 -4 90.39
    4 0 -4 90.29
    4 0 -4 89.49
    4 0 -4 90.89
    4 0 -4 86.59
    4 0 -4 90.79
    4 0 -4 89.99
    -4 0 4 86.09
    -4 0 4 91.49
    -2 0 4 1488.05
    -2 0 4 1523.75
    2 0 -4 1497.35
    2 0 -4 1409.96
    2 0 -4 1543.85
    2 0 -4 1484.15
    -2 0 4 1498.85
    2 0 -4 1405.66
    2 0 -4 1478.25
    -2 0 4 1479.15
    -2 0 4 1514.15
    2 0 -4 1483.75
    -2 0 4 1473.05
    -2 0 4 1431.86
    -2 0 4 1447.86
    2 0 -4 1519.85
    0 0 4 65.69
    0 0 -4 67.69
    0 0 4 68.29
    0 0 4 66.29
    0 0 4 66.49
    0 0 4 66.09
    0 0 -4 67.19
    0 0 -4 64.49
    0 0 -4 66.09
    0 0 4 66.69
    0 0 -4 69.49
    0 0 -4 64.79
    0 0 4 69.09
    -2 0 -4 541.95
    -2 0 -4 529.05
    2 0 4 557.44
    2 0 4 528.35
    2 0 4 530.95
    2 0 4 544.25
    -2 0 -4 526.45
    -4 0 -4 210.38
    -4 0 -4 208.88
    -4 0 -4 214.28
    -4 0 -4 210.68
    -6 0 -4 321.97
    -6 0 -4 327.47
    6 0 4 334.37
    6 0 4 334.87
    6 0 4 340.47
    -6 0 -4 339.47
    6 0 4 332.47
    8 0 4 1612.14
    8 0 4 1638.64
    -8 0 -4 1559.24
    -8 0 -4 1617.34
    8 0 4 1690.23
    8 0 4 1584.24
    -8 0 -4 1606.84
    -8 0 -4 1665.43
    -10 0 -4 50.09
    10 0 4 53.59
    10 0 4 50.69
    -10 0 -4 47.6
    -10 0 -4 49.5
    10 0 4 50.89
    -10 0 -4 53.39
    12 0 4 84.19
    12 0 4 91.19
    -12 0 -4 86.39
    -12 0 -4 86.39
    -12 0 -4 89.59
    12 0 4 89.39
    -12 0 -4 87.39
    -14 0 -4 82.89
    -14 0 -4 83.49
    14 0 4 82.19
    -14 0 -4 83.59
    14 0 4 83.19
    -14 0 -4 87.79
    14 0 4 87.69
    16 0 4 3.6
    -16 0 -4 3.1
    16 0 4 4.7
    -16 0 -4 3.3
    -16 0 -4 3.8
    -18 0 -4 25.4
    18 0 4 28.8
    -18 0 -4 24.3
    18 0 4 25.8
    -18 0 -4 24.9
    -20 0 -4 8.4
    20 0 4 8
    -20 0 -4 4.6
    -20 0 -4 7.2
    -22 0 -4 4.8
    -22 0 -4 2.3
    -22 0 -4 4.1
    22 0 4 2
    24 0 4 0.7
    -24 0 -4 -0.2
    -24 0 -4 1.6
    -24 0 -4 0.3
    27 -1 -4 -1.7
    -27 -1 4 0.2
    27 -1 -4 0
    27 1 -4 0.3
    27 1 -4 -1.3
    -27 1 4 0.2
    25 -1 -4 -0.5
    -25 -1 4 -0.1
    25 -1 -4 -0.4
    25 1 -4 2.1
    25 1 -4 -0.6
    23 -1 -4 0.9
    -23 -1 4 3
    -23 -1 4 1.2
    23 -1 -4 0
    -23 1 4 2
    23 1 -4 0.2
    -23 1 4 2.6
    23 1 -4 1.4
    -21 -1 4 1
    21 -1 -4 1.7
    21 -1 -4 1.3
    -21 -1 4 0.9
    -21 1 4 0.6
    21 1 -4 1.5
    21 1 -4 0.2
    -21 1 4 1.6
    -19 -1 4 3.2
    -19 -1 4 4.2
    -19 -1 4 3.2
    19 -1 -4 4.9
    -19 -1 4 4.5
    19 -1 -4 2.8
    -19 1 4 2.4
    -19 1 4 2.4
    19 1 -4 3
    19 1 -4 2.1
    -19 1 4 3.2
    -17 -1 4 1.8
    -17 -1 4 0.6
    17 -1 -4 1.4
    17 -1 -4 2
    17 -1 -4 0.8
    -17 -1 4 1.2
    17 -1 -4 0.8
    -17 -1 4 2.1
    17 1 -4 1.3
    -17 1 4 0.5
    -17 1 4 2.1
    -17 1 4 1.2
    17 1 -4 1.1
    -17 1 4 0.9
    17 1 -4 2.5
    -15 -1 4 14.6
    -15 -1 4 15.6
    -15 -1 4 14.3
    15 -1 -4 13.4
    15 -1 -4 12.8
    15 -1 -4 14.5
    15 -1 -4 14.2
    15 1 -4 11.5
    -15 1 4 10.2
    15 1 -4 12.6
    -15 1 4 14.7
    15 1 -4 15.9
    15 1 -4 15
    -15 1 4 13.3
    -13 -1 4 0.2
    -13 -1 4 -0.2
    13 -1 -4 0.2
    13 -1 -4 0.1
    13 -1 -4 -0.2
    -13 -1 4 -0.2
    -13 1 4 0.1
    13 1 -4 0.5
    13 1 -4 0.1
    -13 1 4 0.8
    13 1 -4 0.3
    -13 1 4 0.2
    13 1 -4 0.2
    -11 -1 4 17.2
    11 -1 -4 15.1
    11 -1 -4 15.1
    -11 -1 4 17
    -11 -1 4 17.2
    -11 -1 4 17.4
    11 -1 -4 16.7
    -11 1 4 15.6
    11 1 -4 15.1
    11 1 -4 17
    11 1 -4 15.8
    -11 1 4 17.1
    11 1 -4 17.7
    -11 1 4 17.2
    -11 1 4 15.2
    9 -1 -4 4
    -9 -1 4 3.7
    -9 -1 4 4.2
    -9 -1 4 6.3
    9 -1 -4 5.1
    -9 -1 4 5.4
    9 -1 -4 4.3
    9 -1 -4 5.9
    -9 -1 4 3.6
    9 1 -4 5.5
    9 1 -4 4.3
    -9 1 4 4.7
    -9 1 4 4.6
    -9 1 4 5.1
    9 1 -4 4.9
    -9 1 4 3.9
    9 1 -4 5.6
    -9 1 4 4
    9 1 -4 5.6
    7 -1 -4 13.3
    7 -1 -4 13.3
    7 -1 -4 15
    7 -1 -4 13.3
    7 -1 -4 13
    -7 -1 4 13.6
    -7 -1 4 12.4
    -7 -1 4 14
    -7 -1 4 13.2
    -7 -1 4 12.2
    7 -1 -4 13.1
    -7 1 4 13.7
    7 1 -4 13.9
    7 1 -4 13.6
    -7 1 4 13.1
    7 1 -4 12.9
    -7 1 4 11.9
    7 1 -4 12.9
    7 1 -4 12.7
    -7 1 4 13.5
    -7 1 4 13.5
    7 1 -4 12.1
    5 -1 -4 11.2
    5 -1 -4 10.3
    -5 -1 4 11.7
    5 -1 -4 10.8
    -5 -1 4 10.8
    -5 -1 4 10.3
    5 -1 -4 11.3
    5 -1 -4 11.2
    -5 -1 4 10.9
    5 -1 -4 10.6
    -5 -1 4 10.1
    5 -1 -4 10.2
    -5 -1 4 11
    5 -1 -4 9.6
    5 1 -4 11.1
    -5 1 4 10.6
    5 1 -4 9.3
    -5 1 4 11.3
    5 1 -4 9.2
    -5 1 4 9.5
    5 1 -4 11.1
    5 1 -4 10.7
    5 1 -4 10
    -5 1 4 10.1
    -5 1 4 10.9
    5 1 -4 9.7
    5 1 -4 9.3
    3 -1 -4 274.77
    -3 -1 4 254.37
    3 -1 -4 254.87
    -3 -1 4 262.77
    -3 -1 4 271.97
    -3 -1 4 260.37
    -3 -1 4 251.47
    -3 -1 4 252.67
    -3 -1 4 245.58
    3 -1 -4 256.67
    -3 -1 4 248.58
    3 -1 -4 247.18
    3 -1 -4 246.88
    3 -1 -4 243.48
    3 -1 -4 248.38
    3 1 -4 241.88
    -3 1 4 253.37
    -3 1 4 264.47
    -3 1 4 250.97
    3 1 -4 262.57
    3 1 -4 254.07
    3 1 -4 244.28
    3 1 -4 247.88
    -3 1 4 242.28
    -3 1 4 255.17
    3 1 -4 255.67
    -3 1 4 249.68
    3 1 -4 262.27
    1 -1 -4 33.3
    -1 -1 4 33.6
    -1 -1 4 33.3
    1 -1 -4 31.5
    -1 -1 4 33.5
    1 -1 -4 34.2
    -1 -1 4 34.5
    -1 -1 4 34
    -1 -1 4 33.9
    1 -1 -4 34.6
    1 -1 -4 34.4
    1 -1 -4 32.1
    -1 -1 4 31.9
    -1 -1 4 32.9
    -1 1 4 33.3
    1 1 -4 34.5
    -1 1 4 32.7
    1 1 -4 34.6
    1 1 -4 33.5
    1 1 -4 33.9
    -1 1 4 35.8
    -1 1 4 32.8
    -1 1 4 32.4
    1 1 -4 33
    -1 1 4 32.8
    -1 1 4 34.9
    1 1 -4 33.1
    1 1 -4 33.7
    -1 1 4 30.9
    -1 -1 -4 3
    1 -1 4 2.8
    -1 -1 -4 3.1
    -1 -1 -4 3.3
    1 -1 4 2.6
    1 -1 4 2.8
    1 -1 4 3
    -1 -1 -4 2.6
    1 -1 4 3
    1 -1 4 2.7
    1 -1 4 2.8
    1 1 4 2.6
    1 1 4 2.4
    -1 1 -4 2.6
    1 1 4 2.2
    -1 1 -4 2.6
    1 1 4 2.5
    -1 1 -4 2.7
    3 -1 4 13.4
    3 -1 4 13.7
    -3 -1 -4 12.7
    3 -1 4 12.9
    3 -1 4 13.8
    -3 1 -4 13.4
    -3 1 -4 12.6
    -3 1 -4 12.6
    5 -1 4 96.59
    -5 -1 -4 99.99
    -5 -1 -4 101.19
    -5 -1 -4 99.29
    -5 -1 -4 97.99
    5 -1 4 102.89
    5 -1 4 100.39
    5 -1 4 103.89
    -5 1 -4 100.99
    -5 1 -4 104.99
    -5 1 -4 101.79
    -5 1 -4 100.89
    -7 -1 -4 7.8
    7 -1 4 6.6
    7 -1 4 6.6
    -7 -1 -4 7.2
    7 -1 4 6.9
    7 -1 4 6.3
    7 1 4 6.7
    -7 1 -4 7.4
    7 1 4 7.2
    -7 1 -4 7.6
    -7 1 -4 7.2
    7 1 4 6.9
    7 1 4 7.9
    -7 1 -4 7.2
    9 -1 4 40.3
    -9 -1 -4 41.5
    9 -1 4 40.9
    9 -1 4 40
    -9 -1 -4 38.8
    -9 -1 -4 40
    -9 -1 -4 40
    -9 1 -4 40
    9 1 4 39.7
    -9 1 -4 43.1
    9 1 4 43.4
    -9 1 -4 36.9
    9 1 4 39.5
    9 1 4 39.3
    -9 1 -4 38.7
    -11 -1 -4 14.9
    -11 -1 -4 14
    11 -1 4 15.9
    -11 -1 -4 15
    11 -1 4 15.9
    11 -1 4 15.6
    -11 -1 -4 15.1
    -11 1 -4 14.9
    -11 1 -4 13.9
    11 1 4 13.9
    -11 1 -4 14.9
    11 1 4 14.6
    11 1 4 16
    -11 1 -4 16.1
    13 -1 4 1.5
    13 -1 4 2.1
    13 -1 4 2
    -13 -1 -4 2.5
    -13 -1 -4 2
    -13 -1 -4 2
    -13 -1 -4 2.6
    -13 1 -4 3.3
    13 1 4 2
    13 1 4 2.3
    -13 1 -4 2.3
    13 1 4 2.6
    -13 1 -4 2.5
    -13 1 -4 2.4
    15 -1 4 10.1
    15 -1 4 10.2
    -15 -1 -4 8.4
    -15 -1 -4 8.5
    -15 -1 -4 8.8
    15 -1 4 8.4
    15 1 4 8.4
    -15 1 -4 10.1
    15 1 4 8.9
    -15 1 -4 8.2
    15 1 4 9.6
    -15 1 -4 9.4
    -17 -1 -4 -0.2
    -17 -1 -4 -0.5
    17 -1 4 0.1
    -17 -1 -4 -0.1
    17 -1 4 0.4
    -17 1 -4 0
    -17 1 -4 -0.1
    17 1 4 -0.3
    17 1 4 0.2
    -17 1 -4 0.4
    19 -1 4 -1
    -19 -1 -4 1
    19 -1 4 -0.1
    -19 -1 -4 0.3
    -19 -1 -4 -0.6
    -19 1 -4 0.2
    -19 1 -4 -0.3
    19 1 4 0
    -19 1 -4 0.2
    21 -1 4 0.3
    -21 -1 -4 0.3
    -21 -1 -4 0.2
    -21 -1 -4 -0.1
    -21 1 -4 -0.4
    -21 1 -4 -0.1
    21 1 4 0
    -21 1 -4 -0.5
    -23 -1 -4 -0.4
    -23 -1 -4 0.6
    23 -1 4 -0.3
    -23 -1 -4 0.1
    23 1 4 0.5
    -23 1 -4 -0.3
    -23 1 -4 0.4
    -23 1 -4 -0.1
    26 -2 -4 1.7
    -26 -2 4 1.3
    26 -2 -4 3.5
    26 2 -4 3.3
    26 2 -4 1
    -26 2 4 3.3
    24 -2 -4 1.2
    -24 -2 4 0.6
    24 -2 -4 1
    -24 2 4 1.1
    24 2 -4 0.7
    24 2 -4 3.2
    -22 -2 4 3.9
    22 -2 -4 5
    22 -2 -4 2.8
    -22 -2 4 3.8
    22 2 -4 3.2
    22 2 -4 5
    -22 2 4 4.3
    -22 2 4 1.6
    -20 -2 4 18.7
    -20 -2 4 21.8
    -20 -2 4 20.7
    20 -2 -4 20.2
    20 -2 -4 20.1
    -20 2 4 19.3
    -20 2 4 20.4
    -20 2 4 25.3
    20 2 -4 18.1
    20 2 -4 21.3
    -18 -2 4 50.29
    -18 -2 4 50.29
    18 -2 -4 56.69
    18 -2 -4 55.39
    18 -2 -4 56.99
    -18 -2 4 56.89
    -18 -2 4 53.79
    18 2 -4 51.19
    -18 2 4 54.79
    18 2 -4 54.89
    -18 2 4 53.39
    -18 2 4 52.39
    -18 2 4 57.99
    16 -2 -4 16.4
    16 -2 -4 16.6
    -16 -2 4 16.8
    16 -2 -4 14.7
    -16 -2 4 17.2
    -16 -2 4 17.6
    16 -2 -4 14.8
    -16 -2 4 14.9
    -16 2 4 14.6
    -16 2 4 14.9
    16 2 -4 15
    -16 2 4 15.9
    16 2 -4 16.5
    16 2 -4 16.6
    -14 -2 4 5.2
    14 -2 -4 6.1
    -14 -2 4 6.3
    14 -2 -4 4.8
    14 -2 -4 5.4
    -14 -2 4 5.6
    -14 2 4 6.5
    14 2 -4 5.8
    -14 2 4 4.8
    14 2 -4 5.9
    14 2 -4 5.3
    -14 2 4 6.3
    12 -2 -4 29.8
    12 -2 -4 29.9
    -12 -2 4 29.3
    -12 -2 4 29.1
    -12 -2 4 31.7
    12 -2 -4 29.8
    12 2 -4 29.9
    -12 2 4 29.6
    -12 2 4 29.3
    12 2 -4 30.4
    -12 2 4 29.5
    -12 2 4 26.5
    12 2 -4 31.6
    -10 -2 4 184.38
    -10 -2 4 172.98
    10 -2 -4 168.78
    10 -2 -4 173.28
    -10 -2 4 181.38
    10 -2 -4 179.48
    10 -2 -4 181.88
    -10 -2 4 177.58
    10 2 -4 173.28
    10 2 -4 176.08
    -10 2 4 183.58
    10 2 -4 181.58
    -10 2 4 180.48
    -10 2 4 178.88
    -10 2 4 180.08
    -10 2 4 171.48
    -8 -2 4 1.3
    8 -2 -4 1.7
    -8 -2 4 1.4
    -8 -2 4 1.5
    8 -2 -4 2
    8 -2 -4 1.6
    -8 -2 4 1.6
    8 -2 -4 1.5
    -8 -2 4 1.5
    8 2 -4 2.1
    -8 2 4 1.1
    8 2 -4 0.7
    8 2 -4 1.3
    -8 2 4 1.7
    -8 2 4 1.4
    -8 2 4 2.3
    8 2 -4 1
    -8 2 4 1.7
    8 2 -4 1.3
    6 -2 -4 246.88
    -6 -2 4 250.37
    6 -2 -4 247.28
    -6 -2 4 228.78
    -6 -2 4 240.08
    6 -2 -4 250.17
    -6 -2 4 242.28
    6 -2 -4 240.38
    6 -2 -4 247.48
    6 -2 -4 233.28
    -6 -2 4 242.28
    6 2 -4 239.88
    -6 2 4 233.28
    -6 2 4 237.38
    -6 2 4 245.18
    6 2 -4 226.48
    6 2 -4 240.58
    6 2 -4 229.58
    6 2 -4 238.78
    6 2 -4 235.38
    -6 2 4 238.78
    -6 2 4 252.57
    4 -2 -4 152.78
    -4 -2 4 154.08
    -4 -2 4 155.38
    4 -2 -4 157.78
    -4 -2 4 145.29
    4 -2 -4 146.69
    4 -2 -4 153.18
    4 -2 -4 148.29
    4 -2 -4 158.18
    4 -2 -4 150.38
    -4 -2 4 159.18
    -4 -2 4 151.38
    4 -2 -4 160.18
    -4 -2 4 159.88
    -4 -2 4 159.98
    4 2 -4 162.78
    4 2 -4 157.38
    -4 2 4 149.79
    4 2 -4 155.08
    -4 2 4 159.68
    -4 2 4 152.28
    4 2 -4 149.88
    -4 2 4 160.88
    -4 2 4 152.88
    4 2 -4 156.08
    -4 2 4 157.38
    4 2 -4 146.99
    -2 -2 4 57.99
    2 -2 -4 56.49
    -2 -2 4 57.39
    2 -2 -4 58.69
    2 -2 -4 59.79
    -2 -2 4 60.29
    -2 -2 4 57.49
    -2 -2 4 59.09
    2 -2 -4 58.69
    2 -2 -4 57.19
    2 -2 -4 59.59
    -2 -2 4 58.49
    2 -2 -4 59.89
    -2 -2 4 52.59
    2 -2 -4 55.19
    -2 2 4 58.79
    2 2 -4 60.49
    2 2 -4 55.19
    -2 2 4 61.49
    2 2 -4 58.39
    -2 2 4 59.59
    -2 2 4 59.39
    2 2 -4 57.79
    -2 2 4 59.59
    2 2 -4 56.29
    -2 2 4 56.19
    -2 2 4 56.89
    0 -2 -4 -0.1
    0 -2 4 0
    0 -2 4 0.2
    0 -2 4 0.3
    0 -2 4 0.1
    0 -2 -4 0
    0 -2 -4 0
    0 -2 4 0.2
    0 -2 -4 0.4
    0 -2 4 0
    0 -2 4 0.1
    0 -2 -4 0.3
    0 -2 4 0.1
    0 2 4 0.1
    0 2 -4 0.1
    0 2 -4 -0.2
    0 2 4 0.4
    0 2 4 0
    0 2 4 0.2
    0 2 -4 0
    0 2 4 0
    0 2 -4 -0.1
    0 2 4 -0.1
    0 2 -4 -0.1
    0 2 4 0.4
    0 2 4 0
    0 2 -4 0.2
    2 -2 4 9.6
    2 -2 4 9.5
    -2 -2 -4 9.7
    -2 -2 -4 9
    -2 -2 -4 9.8
    2 -2 4 7.9
    -2 -2 -4 9.7
    -2 -2 -4 9.9
    2 -2 4 9.6
    2 -2 4 9.5
    2 -2 4 9.2
    -2 2 -4 9.3
    -2 2 -4 10.2
    -2 2 -4 9.5
    -2 2 -4 9
    4 -2 4 272.77
    -4 -2 -4 270.17
    4 -2 4 266.07
    4 -2 4 266.87
    4 -2 4 281.97
    4 -2 4 273.17
    -4 -2 -4 277.87
    -4 2 -4 272.77
    -4 2 -4 271.57
    -4 2 -4 266.27
    -4 2 -4 274.47
    -6 -2 -4 133.89
    6 -2 4 142.09
    -6 -2 -4 140.69
    6 -2 4 141.79
    6 -2 4 143.29
    6 -2 4 143.09
    -6 -2 -4 131.19
    6 -2 4 142.09
    -6 -2 -4 137.09
    -6 2 -4 135.09
    6 2 4 137.69
    6 2 4 139.89
    -6 2 -4 138.59
    6 2 4 138.49
    -6 2 -4 136.59
    -6 2 -4 132.19
    6 2 4 138.19
    -8 -2 -4 131.59
    8 -2 4 132.09
    -8 -2 -4 138.59
    -8 -2 -4 135.99
    8 -2 4 140.29
    -8 -2 -4 139.09
    8 -2 4 142.09
    -8 -2 -4 144.59
    -8 2 -4 133.69
    8 2 4 144.39
    8 2 4 137.79
    -8 2 -4 139.59
    -8 2 -4 136.09
    8 2 4 139.99
    -8 2 -4 142.69
    8 2 4 141.49
    10 -2 4 4.9
    -10 -2 -4 5.6
    -10 -2 -4 4.9
    10 -2 4 5.2
    -10 -2 -4 5
    -10 -2 -4 4.6
    10 -2 4 4.8
    10 2 4 4.7
    -10 2 -4 4.5
    10 2 4 5.4
    -10 2 -4 5.4
    -10 2 -4 5.9
    -10 2 -4 5.5
    10 2 4 5.3
    12 -2 4 3
    -12 -2 -4 3.4
    -12 -2 -4 3.1
    12 -2 4 4
    12 -2 4 3.5
    -12 -2 -4 3.6
    -12 -2 -4 3.7
    -12 2 -4 2.4
    12 2 4 4.1
    -12 2 -4 4.4
    12 2 4 3.4
    12 2 4 4.1
    -12 2 -4 4.5
    -12 2 -4 2.5
    -14 -2 -4 67.69
    14 -2 4 65.69
    14 -2 4 68.09
    14 -2 4 68.99
    -14 -2 -4 69.89
    -14 -2 -4 72.29
    -14 -2 -4 70.49
    14 2 4 73.69
    -14 2 -4 70.49
    14 2 4 67.19
    14 2 4 70.09
    -14 2 -4 71.79
    -14 2 -4 69.49
    -14 2 -4 67.59
    -16 -2 -4 0.8
    -16 -2 -4 0
    16 -2 4 2
    16 -2 4 1
    16 2 4 0.8
    -16 2 -4 0.7
    16 2 4 0.8
    -16 2 -4 0.8
    -16 2 -4 0.9
    -18 -2 -4 15.7
    -18 -2 -4 16.2
    -18 -2 -4 15.7
    18 -2 4 13.1
    18 -2 4 12.3
    -18 2 -4 15.3
    18 2 4 14.9
    -18 2 -4 12.3
    18 2 4 14.6
    -18 2 -4 14.6
    20 -2 4 9.1
    -20 -2 -4 8
    -20 -2 -4 9.5
    -20 -2 -4 9.6
    20 2 4 8.5
    -20 2 -4 9.3
    -20 2 -4 8
    -20 2 -4 8.9
    22 -2 4 1.1
    -22 -2 -4 1.1
    -22 -2 -4 1.7
    -22 -2 -4 1.3
    22 2 4 2.2
    -22 2 -4 1.3
    -22 2 -4 2.2
    -22 2 -4 1.4
    24 -2 4 0.2
    -24 -2 -4 0.6
    -24 -2 -4 -0.1
    -24 -2 -4 1.7
    -24 2 -4 0.2
    24 2 4 0.2
    -24 2 -4 -0.6
    -24 2 -4 1.7
    25 -3 -4 0.1
    -25 -3 4 0.5
    25 -3 -4 0.7
    25 3 -4 0.3
    25 3 -4 0.9
    -25 3 4 0.1
    23 -3 -4 0.7
    23 -3 -4 0.5
    -23 -3 4 0.8
    -23 -3 4 1.3
    23 3 -4 1.2
    -23 3 4 1.2
    23 3 -4 1.1
    -23 3 4 0.5
    21 -3 -4 4.6
    -21 -3 4 7.1
    -21 -3 4 7.2
    21 -3 -4 7.2
    21 3 -4 4.4
    21 3 -4 7.8
    -21 3 4 7.8
    -19 -3 4 0.3
    -19 -3 4 0.9
    -19 -3 4 0.6
    19 -3 -4 0.4
    19 -3 -4 -0.5
    19 3 -4 0.2
    -19 3 4 1.2
    -19 3 4 0
    -19 3 4 0.4
    19 3 -4 0.1
    -17 -3 4 2.1
    -17 -3 4 2.5
    -17 -3 4 1.2
    17 -3 -4 1
    17 -3 -4 2.5
    17 -3 -4 2.4
    -17 -3 4 2.6
    17 -3 -4 1.5
    -17 3 4 2.6
    17 3 -4 2
    -17 3 4 2.3
    17 3 -4 2.4
    -17 3 4 2.5
    17 3 -4 1.1
    15 -3 -4 -0.3
    15 -3 -4 0
    -15 -3 4 -0.4
    -15 -3 4 0.5
    -15 -3 4 -0.5
    15 -3 -4 0.2
    -15 -3 4 -0.5
    15 -3 -4 0.1
    -15 3 4 -0.4
    -15 3 4 0.2
    -15 3 4 0.2
    15 3 -4 -0.4
    15 3 -4 0.3
    15 3 -4 0.3
    -13 -3 4 14.3
    13 -3 -4 14
    13 -3 -4 15
    -13 -3 4 13.1
    -13 -3 4 12.7
    13 -3 -4 14.6
    13 3 -4 12.2
    -13 3 4 13.8
    -13 3 4 13.6
    13 3 -4 11.9
    13 3 -4 14.1
    -13 3 4 14.4
    -13 3 4 15.7
    -11 -3 4 12.6
    11 -3 -4 12.1
    -11 -3 4 11.8
    11 -3 -4 12.5
    11 -3 -4 10.6
    -11 -3 4 12.1
    11 -3 -4 12.9
    -11 3 4 9
    11 3 -4 12.3
    -11 3 4 12.7
    11 3 -4 12.5
    -11 3 4 11.9
    11 3 -4 11.8
    -11 3 4 10.4
    -9 -3 4 45.3
    -9 -3 4 41.2
    9 -3 -4 42.3
    -9 -3 4 43
    9 -3 -4 40.9
    -9 -3 4 41.6
    9 -3 -4 44.2
    9 -3 -4 40.9
    -9 -3 4 41.4
    -9 3 4 41.4
    9 3 -4 40.8
    -9 3 4 41.1
    9 3 -4 43.1
    -9 3 4 44.5
    -9 3 4 45.2
    -9 3 4 45
    9 3 -4 42.7
    9 3 -4 41.8
    -7 -3 4 85.49
    7 -3 -4 83.39
    -7 -3 4 89.59
    7 -3 -4 85.09
    7 -3 -4 79.69
    -7 -3 4 85.69
    -7 -3 4 77.69
    7 -3 -4 83.89
    -7 -3 4 82.09
    -7 -3 4 86.69
    -7 3 4 88.69
    -7 3 4 88.09
    7 3 -4 90.59
    7 3 -4 89.19
    7 3 -4 80.59
    7 3 -4 84.99
    -7 3 4 81.29
    7 3 -4 91.89
    -7 3 4 89.59
    -7 3 4 89.99
    -5 -3 4 8.5
    5 -3 -4 9.2
    5 -3 -4 9.1
    -5 -3 4 6.7
    -5 -3 4 8.5
    5 -3 -4 7.9
    -5 -3 4 9.2
    5 -3 -4 7.9
    -5 -3 4 8.5
    5 -3 -4 8.6
    5 -3 -4 8
    -5 -3 4 9.1
    -5 3 4 8.9
    5 3 -4 9.1
    5 3 -4 8.6
    -5 3 4 9
    5 3 -4 10.5
    5 3 -4 8
    -5 3 4 8.4
    5 3 -4 8.9
    -5 3 4 9.3
    -5 3 4 8.5
    5 3 -4 7.7
    -3 -3 4 0.1
    3 -3 -4 0.7
    3 -3 -4 0.1
    3 -3 -4 0.2
    -3 -3 4 -0.3
    3 -3 -4 -0.4
    3 -3 -4 -0.1
    3 -3 -4 0
    -3 -3 4 0
    -3 -3 4 0.2
    -3 -3 4 -0.1
    -3 -3 4 -0.1
    -3 -3 4 -0.4
    3 -3 -4 0.1
    -3 -3 4 0
    -3 3 4 0.3
    3 3 -4 -0.2
    -3 3 4 0
    -3 3 4 0.1
    3 3 -4 -0.2
    -3 3 4 0.2
    -3 3 4 0
    3 3 -4 0.1
    3 3 -4 -0.2
    -3 3 4 0.2
    3 3 -4 0
    3 3 -4 -0.1
    1 -3 -4 3.6
    -1 -3 4 3.9
    -1 -3 4 3
    -1 -3 4 3.8
    1 -3 -4 3.8
    -1 -3 4 3.3
    1 -3 -4 3.3
    1 -3 -4 3.9
    1 -3 -4 3.7
    -1 -3 4 4
    -1 -3 4 3.3
    -1 -3 4 4
    1 -3 -4 3.9
    -1 3 4 3.5
    1 3 -4 3.6
    1 3 -4 4.4
    1 3 -4 3.7
    -1 3 4 4
    -1 3 4 3.8
    -1 3 4 4
    -1 3 4 4.6
    -1 3 4 4.1
    1 3 -4 3.8
    -1 3 4 3.2
    1 3 -4 4.7
    -1 -3 -4 53.99
    1 -3 4 54.09
    -1 -3 -4 56.99
    1 -3 4 52.99
    1 -3 4 52.99
    1 -3 4 53.39
    -1 -3 -4 57.09
    1 -3 4 53.89
    1 -3 4 54.19
    -1 -3 -4 55.29
    1 3 4 53.99
    1 3 4 54.79
    -1 3 -4 55.79
    1 3 4 56.79
    1 3 4 55.59
    1 3 4 54.59
    -1 3 -4 49.8
    -1 3 -4 54.29
    -1 3 -4 57.69
    -1 3 -4 54.59
    -1 3 -4 53.89
    3 -3 4 59.79
    -3 -3 -4 56.69
    3 -3 4 59.89
    3 -3 4 57.39
    3 -3 4 58.79
    3 -3 4 58.79
    3 -3 4 59.19
    -3 -3 -4 57.89
    -3 -3 -4 59.89
    -3 -3 -4 56.49
    -3 3 -4 55.29
    -3 3 -4 56.99
    -3 3 -4 58.49
    -3 3 -4 59.69
    -3 3 -4 62.19
    -3 3 -4 60.39
    -5 -3 -4 14.5
    -5 -3 -4 14.8
    5 -3 4 15.4
    5 -3 4 14.9
    5 -3 4 14.6
    5 -3 4 14.4
    -5 -3 -4 14.4
    5 -3 4 14.4
    5 -3 4 15.8
    -5 3 -4 14
    -5 3 -4 13.9
    -5 3 -4 15.3
    -5 3 -4 15.3
    7 -3 4 45.9
    -7 -3 -4 54.69
    -7 -3 -4 52.89
    -7 -3 -4 51.19
    7 -3 4 52.49
    -7 -3 -4 51.09
    7 -3 4 51.49
    7 3 4 50.89
    7 3 4 50.49
    -7 3 -4 51.99
    7 3 4 50.89
    7 3 4 49.3
    -7 3 -4 49.5
    -7 3 -4 50.69
    -7 3 -4 52.09
    9 -3 4 0.2
    -9 -3 -4 0.8
    -9 -3 -4 0.8
    9 -3 4 1.2
    -9 -3 -4 0.7
    9 -3 4 0.7
    -9 -3 -4 0.6
    -9 -3 -4 0.9
    9 3 4 0.6
    -9 3 -4 0.8
    -9 3 -4 0.2
    -9 3 -4 0.3
    -9 3 -4 0.5
    9 3 4 0.5
    9 3 4 0.8
    -11 -3 -4 3.3
    11 -3 4 2.6
    11 -3 4 3.3
    -11 -3 -4 2.1
    -11 -3 -4 2.8
    11 -3 4 3
    -11 -3 -4 2.2
    11 3 4 2.2
    11 3 4 2.1
    11 3 4 2
    -11 3 -4 2.6
    -11 3 -4 2.1
    -11 3 -4 1.7
    -11 3 -4 2.5
    -13 -3 -4 1.7
    -13 -3 -4 1.5
    -13 -3 -4 1.7
    13 -3 4 1.8
    -13 -3 -4 1.6
    13 -3 4 1.4
    13 -3 4 2.5
    -13 3 -4 1.1
    13 3 4 2.2
    -13 3 -4 1.8
    13 3 4 2.9
    13 3 4 1.5
    -13 3 -4 1.5
    -13 3 -4 1.9
    -15 -3 -4 25.9
    15 -3 4 25.3
    15 -3 4 25.5
    -15 -3 -4 27.7
    15 -3 4 28.6
    -15 -3 -4 25.6
    -15 3 -4 29.5
    15 3 4 28.5
    15 3 4 25
    -15 3 -4 25
    -15 3 -4 25
    -17 -3 -4 -0.4
    17 -3 4 0.2
    -17 -3 -4 -0.3
    17 -3 4 -0.2
    -17 -3 -4 -0.5
    -17 3 -4 -0.3
    -17 3 -4 -0.4
    -17 3 -4 0.1
    17 3 4 0
    17 3 4 0.3
    -19 -3 -4 1.5
    -19 -3 -4 2.1
    19 -3 4 3.3
    19 -3 4 3.1
    -19 3 -4 0.7
    -19 3 -4 1.8
    19 3 4 3.5
    -19 3 -4 3.2
    -21 -3 -4 0.3
    -21 -3 -4 1.1
    21 -3 4 0.2
    -21 -3 -4 1.4
    -21 3 -4 0.5
    21 3 4 0.5
    -21 3 -4 0.9
    -21 3 -4 0.3
    -23 -3 -4 0.7
    -23 -3 -4 0.6
    -23 -3 -4 0.4
    23 -3 4 -1.1
    -23 3 -4 -0.2
    -23 3 -4 0.1
    23 3 4 0
    -23 3 -4 -0.5
    26 -4 -4 0.4
    26 -4 -4 -0.7
    -26 -4 4 2.1
    -26 4 4 -0.5
    26 4 -4 1.3
    26 4 -4 0.8
    24 -4 -4 3.8
    24 -4 -4 4.8
    -24 -4 4 5.7
    24 4 -4 1.9
    24 4 -4 2.4
    -24 4 4 3.2
    -24 4 4 4
    -22 -4 4 4.2
    22 -4 -4 3.7
    22 -4 -4 2.3
    -22 -4 4 2.8
    22 4 -4 4.2
    -22 4 4 2.6
    22 4 -4 3.1
    -22 4 4 2.3
    -20 -4 4 10.9
    20 -4 -4 14.7
    -20 -4 4 14.6
    -20 -4 4 13.6
    20 -4 -4 12.2
    -20 4 4 11.5
    20 4 -4 14.9
    -20 4 4 14.4
    20 4 -4 15.7
    -18 -4 4 9.8
    -18 -4 4 12.7
    18 -4 -4 9.6
    -18 -4 4 11.9
    18 -4 -4 9.5
    -18 -4 4 11.6
    -18 4 4 13.2
    -18 4 4 11.4
    18 4 -4 9.6
    18 4 -4 10.3
    16 -4 -4 5.8
    -16 -4 4 4.1
    -16 -4 4 3.8
    16 -4 -4 3.5
    -16 -4 4 5.8
    16 -4 -4 5
    16 -4 -4 5.2
    -16 -4 4 4.6
    16 4 -4 5
    16 4 -4 4.6
    16 4 -4 4.5
    -16 4 4 4.1
    -16 4 4 3.9
    -14 -4 4 88.99
    14 -4 -4 82.99
    14 -4 -4 85.39
    -14 -4 4 83.09
    14 -4 -4 89.79
    -14 -4 4 88.49
    -14 -4 4 86.59
    14 4 -4 85.09
    14 4 -4 79.89
    -14 4 4 87.99
    -14 4 4 82.79
    -14 4 4 86.89
    14 4 -4 92.29
    12 -4 -4 0.4
    12 -4 -4 0.8
    -12 -4 4 0.3
    -12 -4 4 1.3
    12 -4 -4 -0.1
    -12 -4 4 0.6
    -12 4 4 0.3
    -12 4 4 0.7
    12 4 -4 0.3
    12 4 -4 0.6
    -12 4 4 1.1
    12 4 -4 1.1
    -10 -4 4 9.2
    -10 -4 4 8.6
    10 -4 -4 7.1
    10 -4 -4 8.8
    10 -4 -4 6.9
    10 -4 -4 7.8
    -10 -4 4 7.8
    -10 -4 4 6.2
    -10 4 4 9.3
    10 4 -4 8.7
    10 4 -4 6.5
    -10 4 4 7.1
    10 4 -4 8.9
    10 4 -4 8.4
    -10 4 4 7.2
    -8 -4 4 156.98
    8 -4 -4 151.68
    -8 -4 4 154.08
    8 -4 -4 153.28
    -8 -4 4 150.38
    -8 -4 4 153.48
    8 -4 -4 158.38
    -8 -4 4 153.38
    8 -4 -4 145.69
    8 4 -4 143.79
    8 4 -4 150.98
    -8 4 4 146.79
    -8 4 4 149.39
    -8 4 4 156.08
    -8 4 4 144.19
    8 4 -4 149.79
    8 4 -4 154.78
    -6 -4 4 146.39
    6 -4 -4 151.08
    -6 -4 4 157.18
    6 -4 -4 159.38
    6 -4 -4 148.89
    6 -4 -4 153.58
    -6 -4 4 153.28
    -6 -4 4 150.78
    -6 -4 4 150.58
    -6 -4 4 142.69
    6 -4 -4 143.29
    -6 4 4 147.59
    -6 4 4 158.98
    -6 4 4 149.59
    6 4 -4 160.38
    6 4 -4 156.78
    -6 4 4 151.38
    6 4 -4 138.89
    6 4 -4 147.99
    -6 4 4 157.28
    6 4 -4 157.08
    -4 -4 4 196.78
    4 -4 -4 191.98
    4 -4 -4 190.98
    4 -4 -4 191.08
    4 -4 -4 199.08
    -4 -4 4 194.38
    -4 -4 4 188.38
    4 -4 -4 198.08
    -4 -4 4 197.68
    -4 -4 4 192.68
    4 -4 -4 183.48
    -4 -4 4 190.58
    4 -4 -4 198.28
    -4 4 4 192.88
    4 4 -4 197.28
    4 4 -4 194.08
    -4 4 4 192.48
    4 4 -4 186.58
    4 4 -4 203.98
    -4 4 4 191.28
    -4 4 4 196.98
    4 4 -4 194.68
    4 4 -4 188.18
    -4 4 4 192.18
    -2 -4 4 -0.1
    2 -4 -4 -0.1
    2 -4 -4 0.3
    2 -4 -4 0.1
    -2 -4 4 0.2
    2 -4 -4 0.3
    2 -4 -4 0.2
    -2 -4 4 0.3
    2 -4 -4 0.5
    -2 -4 4 0.2
    -2 -4 4 0.1
    2 -4 -4 -0.1
    2 4 -4 0.2
    2 4 -4 0.3
    2 4 -4 0.2
    2 4 -4 0.7
    -2 4 4 0.4
    2 4 -4 0.4
    2 4 -4 -0.3
    -2 4 4 0.4
    -2 4 4 0.2
    -2 4 4 0.3
    -2 4 4 0.3
    -2 4 4 0.3
    0 -4 4 12.6
    0 -4 -4 12.3
    0 -4 4 13.9
    0 -4 4 12.1
    0 -4 -4 13.7
    0 -4 4 13.4
    0 -4 4 12.5
    0 -4 -4 13.9
    0 -4 -4 12.7
    0 -4 -4 12.7
    0 -4 4 11.3
    0 4 4 11.9
    0 4 4 14.2
    0 4 -4 13
    0 4 4 13.5
    0 4 -4 14
    0 4 4 12.3
    0 4 -4 12.6
    0 4 -4 12.5
    0 4 4 13.7
    0 4 4 13.4
    0 4 -4 12.8
    0 4 -4 12.4
    0 4 4 12.6
    2 -4 4 0.1
    2 -4 4 0.2
    -2 -4 -4 0.4
    2 -4 4 -0.1
    2 -4 4 0.5
    -2 -4 -4 0.1
[truncated: 607,417 more chars]
