# Supplementary material for: Crystal structure of tris­[4-(di­methyl­amino)­pyridinium] tris­(oxalato-κ2 O,O′)chromate(III) tetra­hydrate
Source: Acta Crystallogr E Crystallogr Commun. 2015 Oct 31;71(Pt 11):1408–10. doi: 10.1107/S2056989015020113 (PMC4645054; doi:10.1107/S2056989015020113)
Supplement: Supplementary file 2 [file e-71-01408-Isup2.hkl]

#
# h,k,l, Fc-squared, Fo-squared, sigma(Fo-squared), status flag
#
data_I
_shelx_title ' NEN02_0m_a.res in C2/c'
_shelx_refln_list_code          4
_shelx_F_calc_maximum      675.70
_exptl_crystal_F_000      1588.00
_reflns_d_resolution_high  0.7000

loop_
 _space_group_symop_operation_xyz
 'x, y, z'
 '-x, y, -z+1/2'
 'x+1/2, y+1/2, z'
 '-x+1/2, y+1/2, -z+1/2'
 '-x, -y, -z'
 'x, -y, z-1/2'
 '-x+1/2, -y+1/2, -z'
 'x+1/2, -y+1/2, z-1/2'

_cell_length_a    19.1141
_cell_length_b    16.7537
_cell_length_c    11.0053
_cell_angle_alpha  90.000
_cell_angle_beta   98.803
_cell_angle_gamma  90.000

_shelx_F_squared_multiplier     1.000

loop_
 _refln_index_h
 _refln_index_k
 _refln_index_l
 _refln_F_squared_calc
 _refln_F_squared_meas
 _refln_F_squared_sigma
 _refln_observed_status
   4   0   0      25822.38      24336.19       195.73 o
   6   0   0     107169.59     107169.90      1022.31 o
   8   0   0        344.79        214.92         7.74 o
  10   0   0       1309.57       1265.37        19.33 o
  12   0   0          4.68          3.20         4.13 o
  14   0   0        274.92        281.76        11.62 o
  16   0   0        215.23        224.05        13.80 o
  18   0   0         62.17         85.94        10.69 o
  20   0   0        424.36        424.62        20.31 o
  22   0   0         61.39         77.75        17.90 o
  24   0   0        223.95        242.98        24.98 o
  26   0   0         58.34         88.98        22.52 o
   3   1   0      13288.46      13669.61        76.72 o
   5   1   0       1009.50       1063.83         8.30 o
   7   1   0       2874.67       2711.61        18.52 o
   9   1   0       1168.28       1079.83        10.48 o
  11   1   0        391.41        444.30         7.95 o
  13   1   0        207.56        206.02         6.64 o
  15   1   0        801.13        757.53        13.42 o
  17   1   0          0.78         -5.19         5.19 o
  19   1   0         84.18         86.21         7.99 o
  21   1   0         66.01         60.38        10.29 o
  23   1   0          4.80          0.41        10.24 o
  25   1   0          0.01        -10.96        14.00 o
   2   2   0      10469.96      10089.19       129.67 o
   4   2   0       2851.58       2938.48        20.56 o
   6   2   0      16407.55      15549.83        90.30 o
   8   2   0         45.21         96.36         3.61 o
  10   2   0       4855.29       4886.03        36.63 o
  12   2   0       4821.73       4632.11        36.98 o
  14   2   0       2259.40       2157.60        22.48 o
  16   2   0        103.74        107.22         7.13 o
  18   2   0        250.56        282.13        12.10 o
  20   2   0        286.93        263.97        11.88 o
  22   2   0        120.73        164.11        13.26 o
  24   2   0        134.20        132.49        16.07 o
  26   2   0         71.70         85.37        28.76 o
   1   3   0       7857.64       8266.75        48.29 o
   3   3   0       1303.82       1384.10        10.47 o
   5   3   0      12884.21      12378.36        75.82 o
   7   3   0        151.40        177.20         4.34 o
   9   3   0       1221.82       1217.09        12.56 o
  11   3   0        468.15        470.33         9.70 o
  13   3   0        364.94        400.74         9.03 o
  15   3   0        809.05        842.96        14.89 o
  17   3   0        461.17        478.84        14.33 o
  19   3   0         42.06         33.30         6.79 o
  21   3   0         78.55         61.83        10.08 o
  23   3   0          6.94          9.65        10.88 o
  25   3   0          5.49         -1.53        12.80 o
   0   4   0       1156.17       1036.40        10.87 o
   2   4   0       5200.49       5429.08        33.85 o
   4   4   0          7.48          5.77         1.80 o
   6   4   0       2746.94       3133.45        23.49 o
   8   4   0       6806.68       6327.52        45.23 o
  10   4   0       2249.06       2115.35        20.01 o
  12   4   0        591.37        575.45        11.30 o
  14   4   0       3815.06       3802.36        36.84 o
  16   4   0        332.83        329.52        11.42 o
  18   4   0          1.45          2.45         5.92 o
  20   4   0        131.05        156.46        10.77 o
  22   4   0        178.35        196.02        14.80 o
  24   4   0         93.26        109.96        17.09 o
  26   4   0         64.88         50.78        17.33 o
   1   5   0       1005.64       1149.29         9.08 o
   3   5   0         55.37         35.14         2.36 o
   5   5   0       1557.14       1699.64        14.47 o
   7   5   0        311.44        356.03         6.47 o
   9   5   0        233.65        253.83         6.74 o
  11   5   0       3385.90       3626.31        30.74 o
  13   5   0         28.39         31.53         5.28 o
  15   5   0         27.64         28.71         5.55 o
  17   5   0        452.98        498.13        14.96 o
  19   5   0         49.64         61.48         7.90 o
  21   5   0          1.57          4.33         9.24 o
  23   5   0         10.08        -10.53        12.32 o
  25   5   0          4.27          8.39        14.95 o
   0   6   0        948.23       1220.54        15.53 o
   2   6   0       3723.32       3553.89        23.77 o
   4   6   0      17028.70      17391.98       108.77 o
   6   6   0        162.49        226.94         7.52 o
   8   6   0      16195.41      16675.19       114.59 o
  10   6   0       3490.11       3504.87        30.73 o
  12   6   0       4960.20       5139.27        44.30 o
  14   6   0       6084.28       6090.67        54.34 o
  16   6   0        118.19        119.09         8.20 o
  18   6   0          1.60          2.07         6.00 o
  20   6   0         36.34         42.05         8.54 o
  22   6   0         20.76         23.39        11.03 o
  24   6   0         19.53         23.31        13.06 o
  26   6   0          5.70         -9.25        14.69 o
   1   7   0       7608.26       8173.38        52.24 o
   3   7   0       1881.52       2131.89        20.63 o
   5   7   0       2527.72       2686.41        21.97 o
   7   7   0        441.99        396.39         9.65 o
   9   7   0        263.17        272.10         7.30 o
  11   7   0         14.99          3.88         4.16 o
  13   7   0        279.04        266.12         9.94 o
  15   7   0         54.02         52.14         6.34 o
  17   7   0         14.90          6.76         5.85 o
  19   7   0          2.73         -2.81         7.50 o
  21   7   0         37.62         14.94         9.64 o
  23   7   0        136.93        140.58        15.77 o
  25   7   0         33.64         22.74        22.18 o
   0   8   0       2121.97       2043.36        24.14 o
   2   8   0      13384.03      13101.48        83.87 o
   4   8   0       2832.51       3127.08        27.35 o
   6   8   0        503.26        420.82         9.94 o
   8   8   0       4224.48       4450.34        40.02 o
  10   8   0       4393.41       4330.53        37.39 o
  12   8   0       2616.94       2655.75        28.68 o
  14   8   0       1164.80       1198.56        17.88 o
  16   8   0          2.05          7.36         5.86 o
  18   8   0        537.88        603.96        18.55 o
  20   8   0         13.68          2.59         8.23 o
  22   8   0         96.15        113.14        15.39 o
  24   8   0         51.46         72.64        22.21 o
   1   9   0         25.66         25.24         3.15 o
   3   9   0       1034.21        990.48        12.27 o
   5   9   0        344.18        437.14         9.72 o
   7   9   0        207.57        223.46         7.15 o
   9   9   0         64.84         66.86         5.81 o
  11   9   0         12.26          1.78         4.37 o
  13   9   0        507.77        533.40        18.71 o
  15   9   0        323.38        323.45        10.59 o
  17   9   0        100.23         92.73         8.81 o
  19   9   0        124.20        130.67        12.00 o
  21   9   0        109.97        117.71        15.24 o
  23   9   0         46.09         35.46        17.77 o
   0  10   0       5291.53       5342.07        56.50 o
   2  10   0       6923.31       7069.69        50.75 o
   4  10   0       2935.89       2853.19        26.79 o
   6  10   0         97.23         75.91         5.36 o
   8  10   0          2.15          3.48         3.92 o
  10  10   0        972.16       1040.51        15.23 o
  12  10   0        915.87        874.48        16.86 o
  14  10   0         26.27         25.12         5.54 o
  16  10   0        228.62        257.37        10.83 o
  18  10   0        228.55        259.34        14.47 o
  20  10   0         33.21         28.24        11.67 o
  22  10   0        145.26        144.19        17.47 o
  24  10   0         37.32         50.00        17.24 o
   1  11   0        449.96        449.41         9.15 o
   3  11   0       2047.96       2105.78        21.32 o
   5  11   0        236.41        214.72         7.72 o
   7  11   0        458.35        431.54        12.18 o
   9  11   0       1371.47       1304.14        18.74 o
  11  11   0        495.78        520.93        14.02 o
  13  11   0          1.11         -3.92         5.03 o
  15  11   0         41.39         30.93         6.68 o
  17  11   0          0.21          3.12         8.17 o
  19  11   0         10.97         -4.74         9.95 o
  21  11   0         25.21         21.58        11.96 o
  23  11   0          0.08         -3.58        14.69 o
   0  12   0       9421.08       9498.75        99.89 o
   2  12   0       2178.29       2116.67        21.95 o
   4  12   0       2569.79       2453.06        25.24 o
   6  12   0        230.64        232.01         8.53 o
   8  12   0         26.93         33.89         5.32 o
  10  12   0         61.97         79.22         7.59 o
  12  12   0          1.64         -1.87         5.54 o
  14  12   0         27.47         21.53         7.09 o
  16  12   0          5.26         -7.33         7.33 o
  18  12   0          6.71        -10.48        10.48 o
  20  12   0          5.09          9.96        12.07 o
  22  12   0         13.22         29.37        16.31 o
   1  13   0         35.88         40.77         5.22 o
   3  13   0        209.72        157.91         7.27 o
   5  13   0        128.38        133.12         7.34 o
   7  13   0        355.87        318.18        11.47 o
   9  13   0        320.11        351.03        13.22 o
  11  13   0          9.05         -5.93         5.93 o
  13  13   0         17.53         22.21         7.98 o
  15  13   0         83.47         82.64        11.30 o
  17  13   0         11.43         13.54        10.48 o
  19  13   0         43.55         42.78        13.60 o
  21  13   0         18.83         14.79        14.21 o
   0  14   0       4558.60       4655.58        72.45 o
   2  14   0        434.48        476.73        14.90 o
   4  14   0        908.07        905.47        15.53 o
   6  14   0        724.91        758.12        14.52 o
   8  14   0        396.35        349.47        12.20 o
  10  14   0        603.49        643.98        17.96 o
  12  14   0         62.60         70.91         8.87 o
  14  14   0        134.12        129.81        11.68 o
  16  14   0        120.56        116.94        13.53 o
  18  14   0          4.09        -11.06        11.06 o
  20  14   0         20.56         23.84        14.85 o
   1  15   0        121.64        109.73         6.64 o
   3  15   0        870.69        800.87        14.39 o
   5  15   0        422.48        450.89        15.87 o
   7  15   0       1271.58       1217.95        20.81 o
   9  15   0          7.50         10.34         6.96 o
  11  15   0        169.71        197.92        15.09 o
  13  15   0          3.50          0.76         8.83 o
  15  15   0        232.98        208.30        14.53 o
  17  15   0          0.02         -6.70        10.12 o
  19  15   0          7.33         -1.66        13.32 o
  21  15   0         20.46         35.56        19.14 o
   0  16   0        137.89        139.00        10.37 o
   2  16   0          1.33         -0.27         5.05 o
   4  16   0        116.55        127.64         8.14 o
   6  16   0         21.48         22.66         7.07 o
   8  16   0        224.42        206.39        12.24 o
  10  16   0        863.44        810.57        23.08 o
  12  16   0        513.03        539.55        27.97 o
  14  16   0        125.77        111.07        12.21 o
  16  16   0        324.02        326.29        20.94 o
  18  16   0         26.34         39.64        14.67 o
  20  16   0          8.24          8.91        15.90 o
   1  17   0         26.99         37.56         7.07 o
   3  17   0         41.13         43.54         7.84 o
   5  17   0          1.62         -6.43         6.43 o
   7  17   0        195.65        171.05        11.88 o
   9  17   0          2.98          7.91         8.07 o
  11  17   0         15.60          9.39        10.66 o
  13  17   0         35.12         25.69         9.41 o
  15  17   0         14.64         23.34        11.70 o
  17  17   0          0.03          0.82        13.52 o
   0  18   0        694.06        763.04        39.15 o
   2  18   0        123.73        143.59        11.70 o
   4  18   0          4.69         -3.36         7.72 o
   6  18   0         79.14         86.76        10.62 o
   8  18   0        423.62        454.91        18.75 o
  10  18   0        244.97        236.12        16.27 o
  12  18   0         34.25         16.18        11.14 o
  14  18   0         37.12         47.56        11.89 o
  16  18   0         41.50         30.92        13.80 o
   1  19   0         10.14         -8.14         8.14 o
   3  19   0          8.46          0.96         8.39 o
   5  19   0         12.34         14.69         8.97 o
   7  19   0          2.31         -4.12         9.55 o
   9  19   0         29.27         51.40        12.06 o
  11  19   0          0.96         -9.83         9.83 o
  13  19   0          3.25         17.21        10.48 o
  15  19   0          1.90         14.54        13.23 o
   0  20   0          0.35          4.01        14.59 o
   2  20   0         93.79        129.57        12.75 o
   4  20   0         51.60         82.14        11.84 o
   6  20   0         20.50         34.04        11.48 o
   8  20   0         56.18         55.79        11.69 o
  10  20   0         76.88         62.57        13.65 o
  12  20   0         49.86         52.96        13.39 o
  14  20   0         28.92         19.28        14.19 o
   1  21   0        162.53        155.27        15.66 o
   3  21   0         70.97         90.21        14.59 o
   5  21   0         11.30          4.48        11.31 o
   7  21   0         20.26         13.78        12.54 o
   9  21   0         11.91         15.92        12.79 o
  11  21   0          9.34          2.93        13.08 o
   0  22   0          4.36        -12.39        17.29 o
   2  22   0        153.92        190.40        18.80 o
   4  22   0         53.79         59.98        17.49 o
   6  22   0          1.92        -11.77        11.77 o
   8  22   0         34.36         23.52        13.80 o
  10  22   0          4.10        -12.28        12.28 o
   1  23   0          2.50         -0.25        13.24 o
   3  23   0          5.21         -9.82        13.28 o
   5  23   0          3.02        -17.94        21.94 o
   7  23   0          0.47          6.49        14.16 o
 -27   1   1         20.42         36.90        17.03 o
 -25   1   1         94.90        110.85        16.91 o
 -23   1   1        382.35        413.92        23.38 o
 -21   1   1         26.98         34.80         7.96 o
 -19   1   1        489.79        506.54        16.09 o
 -17   1   1       3895.55       3960.61        40.87 o
 -15   1   1         49.12         47.80         5.18 o
 -13   1   1       3501.94       3404.71        29.11 o
 -11   1   1        603.01        540.85         8.83 o
  -9   1   1       4018.28       4419.90        46.69 o
  -7   1   1        944.38        704.55         7.48 o
  -5   1   1      14480.24      15650.18        92.59 o
  -3   1   1      14262.50      14194.33        89.09 o
   1   1   1      24043.55      16419.86       613.75 o
   3   1   1       5072.69       5055.83        30.20 o
   5   1   1      44417.83      46415.45       276.67 o
   7   1   1       4639.01       4280.05        28.50 o
   9   1   1        328.98        269.61         5.99 o
  11   1   1        126.48        208.48         7.76 o
  13   1   1        723.88        782.11        12.88 o
  15   1   1        300.65        288.56         9.91 o
  17   1   1         96.98        106.80         8.25 o
  19   1   1         21.81          7.24         7.03 o
  21   1   1       1309.71       1358.22        28.15 o
  23   1   1        200.96        223.89        16.90 o
  25   1   1         13.84         13.77        14.00 o
 -26   2   1          6.95         -9.42        13.50 o
 -24   2   1          0.73          1.88        12.44 o
 -22   2   1         11.14         -0.52        10.31 o
 -20   2   1         71.82         76.85         9.02 o
 -18   2   1        364.08        363.42        13.45 o
 -16   2   1         51.37         49.59         5.41 o
 -14   2   1          4.74         -3.53         3.53 o
 -12   2   1        573.38        505.41         9.99 o
 -10   2   1         69.90         58.80         3.66 o
  -8   2   1        851.56        893.16        10.06 o
  -6   2   1         48.10         55.81         2.95 o
  -4   2   1      17167.38      17910.26       119.05 o
  -2   2   1         17.16         -1.89         1.89 o
   0   2   1         85.73         62.71         3.56 o
   2   2   1         28.25         40.97         1.61 o
   4   2   1      60718.56      63345.46       368.75 o
   6   2   1       4245.90       4371.16        27.44 o
   8   2   1        121.34        126.93         3.91 o
  10   2   1        535.45        665.31         9.02 o
  12   2   1         95.19         79.95         4.91 o
  14   2   1         34.60         25.21         5.23 o
  16   2   1        184.95        171.11         8.44 o
  18   2   1         29.21         22.02         6.28 o
  20   2   1         47.44         41.29         8.55 o
  22   2   1         32.55         16.44         8.95 o
  24   2   1         13.90         12.18        11.49 o
  26   2   1          0.58         -2.10        15.60 o
 -25   3   1        214.92        235.80        21.07 o
 -23   3   1        272.68        270.22        19.60 o
 -21   3   1        102.55        135.79        11.51 o
 -19   3   1        209.01        208.41        11.19 o
 -17   3   1       2159.26       2163.98        28.99 o
 -15   3   1       2378.66       2351.05        28.08 o
 -13   3   1       2212.15       2160.70        24.33 o
 -11   3   1      14765.29      14788.60       109.85 o
  -9   3   1       3553.90       3132.27        27.23 o
  -7   3   1          4.44         35.79         2.56 o
  -5   3   1      10321.49       9814.93        67.91 o
  -3   3   1      24720.89      25973.48       158.46 o
  -1   3   1       4948.68       4875.72        29.49 o
   1   3   1        408.91        295.96         3.33 o
   3   3   1       3423.49       3184.08        20.92 o
   5   3   1        303.91        474.31         5.63 o
   7   3   1       1923.14       1595.42        13.83 o
   9   3   1       7410.26       7373.04        47.92 o
  11   3   1       2549.53       2391.94        21.82 o
  13   3   1       2416.15       2295.62        24.81 o
  15   3   1       1427.89       1489.58        21.31 o
  17   3   1        457.82        432.68        13.56 o
  19   3   1        188.06        172.03        10.85 o
  21   3   1        516.46        516.25        19.26 o
  23   3   1        393.08        436.55        20.27 o
  25   3   1         72.55         65.50        16.43 o
 -26   4   1         69.22         73.60        16.91 o
 -24   4   1         10.72         28.61        13.28 o
 -22   4   1         88.82         75.15        12.20 o
 -20   4   1        289.61        282.36        13.09 o
 -18   4   1          4.42         -0.42         6.13 o
 -16   4   1         48.74         47.58         6.27 o
 -14   4   1       1082.17       1122.78        16.48 o
 -12   4   1        247.34        230.12         7.98 o
 -10   4   1        643.22        698.48        10.87 o
  -8   4   1       1769.17       1843.82        16.25 o
  -6   4   1        819.83        894.58        10.08 o
  -4   4   1        774.06        788.33         8.20 o
  -2   4   1       2335.07       2547.59        17.55 o
   0   4   1      43391.98      43703.09       234.50 o
   2   4   1        985.31        972.06         7.96 o
   4   4   1      22474.45      23551.54       144.25 o
   6   4   1          5.20          2.52         2.00 o
   8   4   1          2.06          6.01         2.46 o
  10   4   1        490.83        515.10         8.59 o
  12   4   1        286.69        281.35        12.47 o
  14   4   1        185.58        173.35         9.42 o
  16   4   1          0.00         -1.96         5.20 o
  18   4   1         81.56         69.86         7.37 o
  20   4   1          1.47         13.16         7.92 o
  22   4   1          6.71         -7.27         8.97 o
  24   4   1         28.21          9.41        12.22 o
  26   4   1         19.35          2.75        18.95 o
 -25   5   1        185.34        201.09        20.80 o
 -23   5   1          6.39         15.67        11.96 o
 -21   5   1        241.97        272.15        14.91 o
 -19   5   1          7.86          9.45         6.99 o
 -17   5   1          5.18          6.05         5.57 o
 -15   5   1       2212.47       2125.02        26.67 o
 -13   5   1       4868.21       4873.32        52.47 o
 -11   5   1       4807.42       4985.07        47.36 o
  -9   5   1       1146.83        993.62        12.40 o
  -7   5   1       3658.87       3512.21        28.82 o
  -5   5   1      27004.11      27442.73       173.22 o
  -3   5   1      12027.47      11698.82        69.27 o
  -1   5   1        666.59        855.76         7.55 o
   1   5   1      16579.96      15987.97        90.80 o
   3   5   1       1079.89        757.37         7.30 o
   5   5   1        142.09        275.06         5.18 o
   7   5   1       8021.26       7850.44        51.82 o
   9   5   1       2796.42       2674.67        23.98 o
  11   5   1       7864.27       7987.88        62.78 o
  13   5   1       3142.88       3116.62        40.20 o
  15   5   1        498.46        525.95        16.42 o
  17   5   1        342.12        357.17        13.52 o
  19   5   1        112.27        124.04         9.82 o
  21   5   1         79.65         86.50        10.94 o
  23   5   1        129.52        138.27        16.10 o
  25   5   1         70.51         43.88        18.88 o
 -26   6   1         15.91        -13.03        15.19 o
 -24   6   1         24.22         16.20        16.20 o
 -22   6   1         11.35        -10.34        10.34 o
 -20   6   1        188.05        182.69        12.79 o
 -18   6   1         84.41         72.80         8.72 o
 -16   6   1          0.16         -5.17         5.17 o
 -14   6   1          0.41         -4.90         4.90 o
 -12   6   1        325.87        325.32         8.47 o
 -10   6   1        616.18        599.26        10.56 o
  -8   6   1         13.11         -0.15         3.46 o
  -6   6   1        876.56        914.82        11.40 o
  -4   6   1        146.67        188.01         4.99 o
  -2   6   1       6188.17       6165.77        37.77 o
   0   6   1       2132.52       2522.11        17.42 o
   2   6   1       6322.42       6630.61        39.36 o
   4   6   1        238.99        235.49         6.07 o
   6   6   1        409.16        336.40         6.30 o
   8   6   1        149.59        125.45         4.83 o
  10   6   1          3.69          2.85         3.12 o
  12   6   1         75.26         58.30         5.57 o
  14   6   1        256.80        216.19        13.05 o
  16   6   1          1.33         -0.63         5.65 o
  18   6   1        280.45        278.93        12.86 o
  20   6   1          8.39          4.71         7.86 o
  22   6   1          1.09         -9.07        11.56 o
  24   6   1         12.03         20.37        13.68 o
 -25   7   1        121.65        150.50        19.49 o
 -23   7   1         73.01         44.20        14.03 o
 -21   7   1        117.35        101.68        13.90 o
 -19   7   1          4.16         -6.53         6.53 o
 -17   7   1          5.11         -2.71         5.98 o
 -15   7   1        202.04        206.49        10.62 o
 -13   7   1       3000.88       3136.89        31.31 o
 -11   7   1       6902.87       7123.97        58.34 o
  -9   7   1       1347.47       1131.47        15.84 o
  -7   7   1      12262.00      13064.75        94.48 o
  -5   7   1       3233.35       3119.11        25.59 o
  -3   7   1       1140.08       1016.53        10.94 o
  -1   7   1       4699.42       4595.21        31.56 o
   1   7   1       3748.86       4703.66        33.99 o
   3   7   1       9752.01      11098.67        68.24 o
   5   7   1         14.50          1.75         2.96 o
   7   7   1        861.89        673.85         9.32 o
   9   7   1       1449.54       1484.17        16.24 o
  11   7   1       7554.15       7460.90        62.14 o
  13   7   1       1311.65       1210.63        17.41 o
  15   7   1        700.12        727.43        16.48 o
  17   7   1         83.69         95.39         8.02 o
  19   7   1         67.05         97.02         9.78 o
  21   7   1         43.60         26.12        10.10 o
  23   7   1          0.99          3.55        12.98 o
  25   7   1         60.60         73.82        17.51 o
 -24   8   1          0.61         27.44        13.87 o
 -22   8   1        282.82        268.58        20.38 o
 -20   8   1         15.44         32.35         9.81 o
 -18   8   1         89.87         88.32         9.24 o
 -16   8   1        368.77        417.98        13.69 o
 -14   8   1         70.81         72.11         7.19 o
 -12   8   1         26.70         14.48         4.39 o
 -10   8   1       1189.95       1188.35        16.41 o
  -8   8   1        527.49        583.96        10.80 o
  -6   8   1        311.25        267.86         7.78 o
  -4   8   1        692.49        711.06         9.67 o
  -2   8   1         67.61         48.69         3.26 o
   0   8   1       2285.84       2370.41        19.73 o
   2   8   1       1684.87       2050.99        17.03 o
   4   8   1       2553.31       2694.54        22.17 o
   6   8   1         10.08         15.09         3.12 o
   8   8   1         10.16         25.76         3.67 o
  10   8   1        376.14        393.67        10.08 o
  12   8   1          8.12          7.38         5.05 o
  14   8   1          9.81          3.81         4.92 o
  16   8   1        113.02        121.14         9.40 o
  18   8   1        136.65        123.53        10.23 o
  20   8   1        158.21        190.84        15.98 o
  22   8   1          0.23          2.22        11.22 o
  24   8   1          3.83         -0.13        13.24 o
 -25   9   1        120.32        167.16        24.94 o
 -23   9   1         23.98         35.69        17.97 o
 -21   9   1        418.11        400.65        23.27 o
 -19   9   1        572.89        647.19        23.31 o
 -17   9   1        116.75        101.39         9.49 o
 -15   9   1       1161.82       1232.44        19.26 o
 -13   9   1       1009.75        980.15        18.70 o
 -11   9   1        265.89        299.37        10.14 o
  -9   9   1         11.78          3.95         3.85 o
  -7   9   1         26.47          7.01         3.87 o
  -5   9   1        271.82        242.19         8.48 o
  -3   9   1       1250.24       1016.40        11.68 o
  -1   9   1       4375.99       4415.95        33.52 o
   1   9   1       1207.99        960.55        11.11 o
   3   9   1       3830.81       3519.69        28.48 o
   5   9   1        890.01        872.18        11.33 o
   7   9   1       1614.65       1737.02        18.52 o
   9   9   1       1636.49       1562.30        20.29 o
  11   9   1       3234.57       3276.93        33.41 o
  13   9   1         64.47         65.56         6.47 o
  15   9   1         42.05         27.29         6.94 o
  17   9   1        320.64        360.00        14.95 o
  19   9   1        371.96        408.86        19.33 o
  21   9   1        104.39        110.72        13.89 o
  23   9   1         78.64         66.83        16.43 o
 -24  10   1         12.25          6.31        14.13 o
 -22  10   1          3.19        -11.43        13.32 o
 -20  10   1          4.84         11.20        10.06 o
 -18  10   1        227.37        255.50        15.72 o
 -16  10   1         94.06         99.17        10.02 o
 -14  10   1        305.87        279.86        10.44 o
 -12  10   1         32.02         18.46         5.28 o
 -10  10   1       1681.82       1606.54        21.36 o
  -8  10   1        173.61        155.87         7.43 o
  -6  10   1       2276.17       2286.46        24.31 o
  -4  10   1       4146.09       4173.54        35.91 o
  -2  10   1        114.68        134.59         5.16 o
   0  10   1        774.28        938.92        12.34 o
   2  10   1          1.35         -1.39         2.89 o
   4  10   1       1394.82       1376.71        15.40 o
   6  10   1         26.51         23.55         3.89 o
   8  10   1        974.38        950.40        15.04 o
  10  10   1         90.10         92.66         6.98 o
  12  10   1       1152.97       1182.89        19.69 o
  14  10   1          0.47         -5.79         5.79 o
  16  10   1        171.45        159.91        10.95 o
  18  10   1          0.01         -6.80         8.32 o
  20  10   1         13.51         19.65        10.24 o
  22  10   1         65.01         47.89        14.67 o
  24  10   1          0.08         -5.43        14.82 o
 -23  11   1        101.04        116.01        18.30 o
 -21  11   1        337.83        368.56        25.13 o
 -19  11   1        281.24        292.63        18.53 o
 -17  11   1        621.94        634.51        24.00 o
 -15  11   1       1348.90       1417.70        24.71 o
 -13  11   1        637.53        622.89        15.09 o
 -11  11   1       1011.10       1037.53        17.92 o
  -9  11   1       1076.11       1102.35        17.24 o
  -7  11   1        174.22        141.80         7.12 o
  -5  11   1         43.70         27.81         4.43 o
  -3  11   1       2955.11       2964.34        26.52 o
  -1  11   1       7741.64       7682.04        55.17 o
   1  11   1       1060.27       1051.01        13.79 o
   3  11   1        475.01        473.42         9.49 o
   5  11   1        863.38        862.16        12.50 o
   7  11   1        538.53        610.54        11.98 o
   9  11   1        540.32        529.65        12.81 o
  11  11   1        282.80        324.29        10.50 o
  13  11   1        232.13        251.19        10.74 o
  15  11   1        161.89        172.51        10.51 o
  17  11   1        137.56        159.08        11.09 o
  19  11   1        274.77        273.17        23.32 o
  21  11   1        241.31        234.17        25.31 o
  23  11   1        114.05        142.84        24.70 o
 -22  12   1          0.15         -3.45        14.21 o
 -20  12   1          2.37        -12.44        12.44 o
 -18  12   1        138.56        147.26        14.44 o
 -16  12   1         12.06         -7.56         7.56 o
 -14  12   1          2.91         -3.07         6.42 o
 -12  12   1        197.42        197.10         9.75 o
 -10  12   1         55.82         62.89         6.48 o
  -8  12   1        323.97        263.49         9.83 o
  -6  12   1          2.61          3.37         5.47 o
  -4  12   1          4.49         -3.82         3.82 o
  -2  12   1        254.53        218.50         7.65 o
   0  12   1        124.50        151.10         6.77 o
   2  12   1       1755.73       1716.20        19.91 o
   4  12   1         86.66        111.08         5.94 o
   6  12   1         92.73         75.35         5.78 o
   8  12   1          0.11          0.04         4.88 o
  10  12   1        544.07        565.65        13.98 o
  12  12   1         76.61         78.44         7.26 o
  14  12   1        288.50        262.58        12.68 o
  16  12   1        160.86        153.79        11.20 o
  18  12   1         43.21         64.26        11.76 o
  20  12   1          3.13         -6.19        12.32 o
  22  12   1         36.90         25.39        16.64 o
 -21  13   1        155.37        141.31        19.58 o
 -19  13   1         29.87         18.51        12.96 o
 -17  13   1        354.42        380.84        19.86 o
 -15  13   1        532.31        541.97        18.55 o
 -13  13   1       1224.86       1192.02        28.67 o
 -11  13   1          9.87          7.92         6.48 o
  -9  13   1          1.38         -3.57         4.71 o
  -7  13   1        694.58        777.13        15.23 o
  -5  13   1        515.94        492.32        12.17 o
  -3  13   1       3548.68       3547.23        32.54 o
  -1  13   1       1197.82       1193.33        16.25 o
   1  13   1       6413.82       6391.70        54.56 o
   3  13   1       3049.98       2985.39        29.73 o
   5  13   1        292.40        277.08         9.50 o
   7  13   1       2766.52       2851.80        31.39 o
   9  13   1          2.37         -2.21         5.65 o
  11  13   1        232.79        231.49        10.36 o
  13  13   1        429.09        463.99        16.57 o
  15  13   1          9.91          6.34         7.71 o
  17  13   1         89.86         86.67        11.65 o
  19  13   1         76.15         84.93        14.85 o
  21  13   1        174.47        161.10        21.13 o
 -22  14   1          2.73          5.45        15.41 o
 -20  14   1          0.19          1.11        13.77 o
 -18  14   1          4.80        -12.67        12.67 o
 -16  14   1         32.94          3.16        10.12 o
 -14  14   1        104.87         88.62        10.46 o
 -12  14   1        604.17        580.51        23.07 o
 -10  14   1        584.69        591.54        21.49 o
  -8  14   1        495.56        466.99        14.41 o
  -6  14   1         15.28         21.99         5.43 o
  -4  14   1       1197.03       1329.06        18.72 o
  -2  14   1       1259.95       1229.09        17.17 o
   0  14   1         34.60         24.54         5.34 o
   2  14   1        695.61        692.25        13.83 o
   4  14   1        314.34        289.22         9.75 o
   6  14   1        178.62        172.02         9.06 o
   8  14   1        231.56        245.41        10.50 o
  10  14   1          3.78          0.05         5.72 o
  12  14   1        366.91        346.67        16.49 o
  14  14   1         65.46         55.21        10.22 o
  16  14   1         74.60         80.20        10.94 o
  18  14   1          4.63          3.13        11.34 o
  20  14   1          0.37        -11.28        14.95 o
 -21  15   1          0.33          8.18        13.97 o
 -19  15   1         14.30          1.01        13.77 o
 -17  15   1        175.97        194.62        20.27 o
 -15  15   1        169.80        146.10        15.92 o
 -13  15   1        330.44        322.87        18.27 o
 -11  15   1        209.47        198.48        14.44 o
  -9  15   1        802.72        883.46        22.55 o
  -7  15   1        223.96        191.04         9.50 o
  -5  15   1          6.18          0.14         4.82 o
  -3  15   1       1875.79       1931.65        22.84 o
  -1  15   1        570.14        497.67        12.42 o
   1  15   1          2.48         -0.10         4.64 o
   3  15   1         25.95         21.77         5.52 o
   5  15   1        274.38        272.74        10.57 o
   7  15   1        701.37        777.78        17.85 o
   9  15   1          8.32         12.83         6.67 o
  11  15   1        243.75        217.36        12.84 o
  13  15   1        579.77        602.00        21.32 o
  15  15   1         58.36         64.32        10.72 o
  17  15   1        113.41        122.68        16.09 o
  19  15   1         20.69         18.11        15.81 o
 -20  16   1          0.37         -4.77        14.32 o
 -18  16   1          0.17          8.15        12.60 o
 -16  16   1          7.50         -8.81        11.06 o
 -14  16   1        107.71        115.54        13.16 o
 -12  16   1        211.94        230.00        14.49 o
 -10  16   1        688.30        624.21        21.37 o
  -8  16   1        154.39        128.21        11.20 o
  -6  16   1         13.91         11.08         6.69 o
  -4  16   1         21.13          7.66         5.81 o
  -2  16   1        656.89        594.75        14.34 o
   0  16   1         41.74         31.52         5.87 o
   2  16   1        101.34         86.34         7.32 o
   4  16   1        403.74        398.86        13.86 o
   6  16   1        197.24        185.18        10.57 o
   8  16   1         50.11         42.76         8.36 o
  10  16   1         24.10         38.00         9.75 o
  12  16   1        429.73        423.53        21.13 o
  14  16   1        111.62        107.20        11.98 o
  16  16   1         31.46         40.91        13.70 o
  18  16   1          4.60         -0.22        22.66 o
 -19  17   1          2.43         12.88        16.54 o
 -17  17   1         27.11         15.61        12.21 o
 -15  17   1         85.59        109.64        15.39 o
 -13  17   1        137.69        127.84        13.01 o
 -11  17   1         86.10         83.80        11.62 o
  -9  17   1        339.32        359.45        16.85 o
  -7  17   1        696.25        661.55        21.11 o
  -5  17   1         13.39         -0.36         7.31 o
  -3  17   1          3.95          5.42         6.93 o
  -1  17   1        694.59        631.70        16.78 o
   1  17   1         41.44         21.15         7.36 o
   3  17   1          1.92          0.10         6.67 o
   5  17   1         83.00         74.48         9.69 o
   7  17   1          1.17         -0.10         7.86 o
   9  17   1        392.80        366.51        18.03 o
  11  17   1        268.55        259.30        15.19 o
  13  17   1        120.31        116.76        11.81 o
  15  17   1         55.24         55.43        13.49 o
  17  17   1         45.26         35.93        17.75 o
 -16  18   1         19.48         12.94        11.75 o
 -14  18   1          0.51         -7.04        10.31 o
 -12  18   1         27.08          8.99        10.26 o
 -10  18   1         29.15         52.19        10.89 o
  -8  18   1         48.32         47.01        10.15 o
  -6  18   1          0.01          3.96         8.88 o
  -4  18   1          0.08         -7.89         7.89 o
  -2  18   1        437.14        413.76        17.16 o
   0  18   1        143.01        152.14        12.07 o
   2  18   1         23.87         33.14         8.51 o
   4  18   1         89.67         60.39         9.80 o
   6  18   1        102.68        104.66        11.23 o
   8  18   1         19.41          7.53         9.43 o
  10  18   1         18.63          7.61         9.38 o
  12  18   1          0.71          7.13         9.41 o
  14  18   1          6.03          8.35        10.95 o
  16  18   1          1.69        -12.84        12.84 o
 -15  19   1         10.79          6.15        12.31 o
 -13  19   1         43.54         51.23        12.09 o
 -11  19   1         82.72         77.76        16.76 o
  -9  19   1        277.61        292.63        18.06 o
  -7  19   1        234.38        246.66        16.04 o
  -5  19   1         16.50         21.50         9.64 o
  -3  19   1        172.83        185.26        14.39 o
  -1  19   1        273.71        250.24        16.83 o
   1  19   1        259.60        269.79        19.07 o
   3  19   1          1.35         -7.89         7.89 o
   5  19   1         19.69         11.83         9.58 o
   7  19   1        385.12        350.81        18.84 o
   9  19   1         72.89         95.25        12.99 o
  11  19   1        126.81        148.78        15.52 o
  13  19   1         84.23         74.83        13.13 o
  15  19   1         19.25          9.53        13.91 o
 -14  20   1          0.05         -6.40        11.87 o
 -12  20   1          3.41          4.77        12.43 o
 -10  20   1         34.15         33.81        13.34 o
  -8  20   1          6.17         11.22        11.58 o
  -6  20   1         24.51         23.01        11.31 o
  -4  20   1         10.44          6.20        10.65 o
  -2  20   1         34.38         32.83        11.21 o
   0  20   1          1.10         -6.58         8.57 o
   2  20   1         36.68         39.06        11.98 o
   4  20   1        347.88        355.49        19.81 o
   6  20   1          8.62         -7.49         9.83 o
   8  20   1         80.19        115.10        14.53 o
  10  20   1          5.59         23.51        11.76 o
  12  20   1          0.95         14.82        11.13 o
  14  20   1          4.39         22.59        15.41 o
 -13  21   1          0.41         -4.44        12.31 o
 -11  21   1        149.21        159.16        18.07 o
  -9  21   1         20.70         14.21        13.17 o
  -7  21   1          4.33         16.21        12.56 o
  -5  21   1        197.41        260.22        28.13 o
  -3  21   1         47.09         29.15        13.72 o
  -1  21   1         32.17         38.70        12.41 o
   1  21   1         59.68         36.03        10.80 o
   3  21   1         51.62         33.36        11.76 o
   5  21   1         47.05         77.59        13.12 o
   7  21   1         11.54        -10.24        10.24 o
   9  21   1         57.83         38.34        12.94 o
  11  21   1         30.70         13.47        12.84 o
 -10  22   1          9.05         -2.02        12.83 o
  -8  22   1          2.68         -4.43        12.31 o
  -6  22   1          0.15         -2.22        13.18 o
  -4  22   1          0.70          0.28        16.20 o
  -2  22   1         16.11         17.64        13.23 o
   0  22   1         26.42         17.01        12.66 o
   2  22   1          6.17         -2.08        14.14 o
   4  22   1          1.55          4.08        12.66 o
   6  22   1          0.90          9.14        12.56 o
   8  22   1         36.05         20.45        13.60 o
  10  22   1         17.07         34.13        16.27 o
  -7  23   1         53.64         35.00        15.37 o
  -5  23   1         83.21         53.95        21.60 o
  -3  23   1         20.01         13.88        13.48 o
  -1  23   1          2.17         30.02        15.08 o
   1  23   1         47.73         50.52        14.93 o
   3  23   1         76.53         64.45        15.75 o
   5  23   1         29.95         30.70        15.52 o
   7  23   1          0.10        -18.11        36.22 o
 -26   0   2        195.01        258.40        41.62 o
 -24   0   2        118.41        148.46        28.59 o
 -22   0   2         12.75          2.39        11.46 o
 -20   0   2       1120.03        975.48        29.91 o
 -18   0   2       1052.40       1205.08        23.76 o
 -16   0   2       2703.55       2706.12        37.68 o
 -14   0   2       1245.77       1098.90        19.73 o
 -12   0   2         14.57         50.02         6.59 o
 -10   0   2        943.93        884.44        20.47 o
  -8   0   2       2487.87       2935.64        36.90 o
  -6   0   2      15720.13      17935.25       196.53 o
  -4   0   2         26.99         19.92         2.26 o
  -2   0   2     162071.50     154974.83      1112.05 o
   0   0   2      77773.78      76437.54       567.59 o
   2   0   2      10913.20      11448.61       120.74 o
   4   0   2     456576.75     452731.12     12522.44 o
   6   0   2      10152.22      10296.62        84.39 o
   8   0   2      60850.31      61185.14       470.33 o
  10   0   2      29456.52      30413.66       257.75 o
  12   0   2          9.44         20.44         4.58 o
  14   0   2       2637.06       2558.02        38.09 o
  16   0   2          3.61          3.40         5.73 o
  18   0   2        186.57        198.31        13.82 o
  20   0   2        577.16        531.82        26.23 o
  22   0   2        112.45        138.44        16.75 o
  24   0   2        139.82         97.85        21.69 o
  26   0   2          2.50        -16.37        22.64 o
 -27   1   2          0.21         -4.41        14.89 o
 -25   1   2          3.79        -12.01        12.01 o
 -23   1   2          0.05          8.99        13.11 o
 -21   1   2         34.00         25.51         8.77 o
 -19   1   2          2.23          5.17         6.56 o
 -17   1   2        238.51        238.32         7.75 o
 -15   1   2         13.45          8.11         3.68 o
 -13   1   2         93.49        119.60         6.02 o
 -11   1   2       1306.82       1244.48        14.11 o
  -9   1   2          1.58          2.04         3.04 o
  -7   1   2      18425.00      20064.51       143.34 o
  -5   1   2        139.51        110.52         3.20 o
  -3   1   2      22718.20      23453.64       126.22 o
  -1   1   2      11671.66      12408.79        67.13 o
   1   1   2        156.12        146.59         2.73 o
   3   1   2       7459.06       8003.73        56.50 o
   5   1   2      18391.49      18557.87       110.65 o
   7   1   2        134.82        190.40         4.51 o
   9   1   2        958.07       1005.26         9.66 o
  11   1   2       2850.41       2954.40        26.13 o
  13   1   2        160.59        143.71         6.30 o
  15   1   2         42.48         41.41         5.02 o
  17   1   2          1.76          2.03         4.20 o
  19   1   2        150.34        159.31        11.02 o
  21   1   2         10.86          4.22         8.76 o
  23   1   2         11.07          0.35         9.15 o
  25   1   2          1.65         -3.41        11.44 o
 -26   2   2        122.87        121.74        20.25 o
 -24   2   2        184.46        196.66        19.91 o
 -22   2   2        116.41        147.46        13.24 o
 -20   2   2         47.54         40.34         8.05 o
 -18   2   2        593.51        611.93        16.08 o
 -16   2   2       2851.14       2841.63        34.50 o
 -14   2   2       2884.44       2787.09        31.14 o
 -12   2   2        334.82        385.93        10.00 o
 -10   2   2       5598.13       5372.25        43.45 o
  -8   2   2       3191.74       2801.04        24.79 o
  -6   2   2        413.55        359.61         5.94 o
  -4   2   2       4848.44       4692.61        29.56 o
  -2   2   2      46159.55      46673.61       265.83 o
   0   2   2      12940.93      12456.79        69.90 o
   2   2   2         90.01        180.50         2.74 o
   4   2   2      18874.96      19606.95       113.98 o
   6   2   2       2791.16       2511.04        18.09 o
   8   2   2       4515.90       4855.05        31.23 o
  10   2   2      20205.88      20110.64       135.34 o
  12   2   2         18.94         18.02         3.89 o
  14   2   2        633.42        616.07        12.48 o
  16   2   2        551.13        598.47        16.47 o
  18   2   2        541.22        533.51        14.95 o
  20   2   2        304.40        317.83        15.04 o
  22   2   2        177.17        191.16        13.97 o
  24   2   2        153.09        150.13        17.39 o
  26   2   2          0.99         -1.97        14.96 o
 -27   3   2          7.00         10.24        14.67 o
 -25   3   2         28.46         54.31        17.55 o
 -23   3   2          4.75          0.86        12.11 o
 -21   3   2         20.94         34.03         9.22 o
 -19   3   2        125.89        123.09        10.45 o
 -17   3   2       1179.47       1240.47        20.67 o
 -15   3   2          3.08          0.97         4.98 o
 -13   3   2        389.88        352.96        10.51 o
 -11   3   2       3570.77       3766.76        33.48 o
  -9   3   2          0.25         -2.54         3.13 o
  -7   3   2        925.54        927.79        12.35 o
  -5   3   2        155.39        220.55         5.07 o
  -3   3   2         69.03         38.05         2.52 o
  -1   3   2       2869.16       2788.00        17.92 o
   1   3   2         16.45         30.62         1.06 o
   3   3   2        111.11         61.67         1.92 o
   5   3   2        289.78        315.56         4.32 o
   7   3   2         14.49          7.92         2.02 o
   9   3   2        245.88        215.54         5.19 o
  11   3   2       1751.35       1863.17        19.28 o
  13   3   2          7.08          2.76         4.14 o
  15   3   2         11.37         -0.75         4.47 o
  17   3   2        126.86        118.74         7.74 o
  19   3   2        167.75        165.47        11.37 o
  21   3   2        110.45        109.87        10.91 o
  23   3   2          8.11          0.63         9.55 o
  25   3   2          2.64         -8.45        15.60 o
 -26   4   2         18.25         40.77        15.85 o
 -24   4   2        201.92        217.28        21.44 o
 -22   4   2        261.84        290.50        17.67 o
 -20   4   2          3.99         -2.34         7.24 o
 -18   4   2        581.12        648.71        17.53 o
 -16   4   2       1121.51       1111.89        18.65 o
 -14   4   2        825.70        911.01        15.85 o
 -12   4   2       2768.92       2665.00        28.94 o
 -10   4   2       2906.65       2920.83        28.13 o
  -8   4   2        843.80        957.48        12.28 o
  -6   4   2       1525.06       1233.45        12.97 o
  -4   4   2      39236.05      40500.34       259.19 o
  -2   4   2       4737.62       5094.80        31.64 o
   0   4   2       3280.87       3478.97        21.77 o
   2   4   2       4623.86       4892.17        29.93 o
   4   4   2        877.59        631.38         5.92 o
   6   4   2       4413.27       4479.13        28.88 o
   8   4   2        100.67        214.38         4.58 o
  10   4   2       1593.45       1629.34        15.14 o
  12   4   2       3181.15       2930.23        29.01 o
  14   4   2         81.70         95.58         6.01 o
  16   4   2        132.58        118.96         7.42 o
  18   4   2        546.83        546.53        17.83 o
  20   4   2         67.84         40.00         9.09 o
  22   4   2        139.11        148.33        13.28 o
  24   4   2         98.67         98.91        15.71 o
 -25   5   2         19.39          2.69        13.01 o
 -23   5   2          5.19        -12.11        12.11 o
 -21   5   2         31.89         17.98         9.54 o
 -19   5   2        135.71        139.26        10.37 o
 -17   5   2        246.85        234.87        10.44 o
 -15   5   2         63.44         67.68         6.84 o
 -13   5   2        283.28        329.79        10.88 o
 -11   5   2        168.75        179.47         7.57 o
  -9   5   2       5636.04       6203.88        50.12 o
  -7   5   2       3801.88       4218.69        33.58 o
  -5   5   2       3019.80       3350.53        27.11 o
  -3   5   2      17944.03      18968.78       110.28 o
  -1   5   2       2284.02       2521.29        17.09 o
   1   5   2       1732.13       1919.46        13.42 o
   3   5   2       1022.02       1002.30         8.72 o
   5   5   2        816.75        830.09         8.61 o
   7   5   2          0.01          1.40         1.69 o
   9   5   2        865.42        902.85        10.95 o
  11   5   2        245.03        230.79         6.42 o
  13   5   2         10.57          3.76         4.01 o
  15   5   2        358.85        400.04        10.61 o
  17   5   2         18.18         10.52         6.29 o
  19   5   2          8.93         -0.93         6.98 o
  21   5   2         63.16         67.88        11.62 o
  23   5   2          4.75          1.30        10.06 o
  25   5   2          0.01        -13.11        13.11 o
 -26   6   2          9.99         31.32        16.87 o
 -24   6   2        248.63        253.82        22.10 o
 -22   6   2          7.71         -9.07        10.90 o
 -20   6   2          0.85         -7.28         7.28 o
 -18   6   2         32.92         18.43         6.95 o
 -16   6   2         79.48         53.89         6.74 o
 -14   6   2       1104.68       1224.41        18.87 o
 -12   6   2        662.40        598.23        12.95 o
 -10   6   2       2287.22       2166.42        22.94 o
  -8   6   2       2011.69       1914.74        20.84 o
  -6   6   2      24664.19      24426.09       164.68 o
  -4   6   2      38373.90      39876.79       249.82 o
  -2   6   2       3896.98       4485.55        30.68 o
   0   6   2      23997.59      24265.60       139.70 o
   2   6   2        140.93         66.90         3.46 o
   4   6   2       6916.41       7479.80        47.79 o
   6   6   2       2512.60       2169.75        17.33 o
   8   6   2      10731.80      11353.55        76.98 o
  10   6   2       1051.66        940.74        12.32 o
  12   6   2       5910.44       6225.02        53.26 o
  14   6   2        765.85        782.78        14.42 o
  16   6   2        336.78        339.28        13.16 o
  18   6   2        824.98        927.64        21.85 o
  20   6   2          3.99         -0.81         9.21 o
  22   6   2         67.95         51.29        11.40 o
  24   6   2          7.06         -1.04        12.85 o
 -25   7   2          3.91          6.81        13.32 o
 -23   7   2          0.74         -3.71        12.32 o
 -21   7   2        107.26        100.50        13.39 o
 -19   7   2        114.56        122.31        10.81 o
 -17   7   2        243.75        220.73        11.10 o
 -15   7   2        444.16        454.45        14.51 o
 -13   7   2        519.66        530.30        15.37 o
 -11   7   2       1211.72       1301.74        17.56 o
  -9   7   2        109.90        122.46         6.46 o
  -7   7   2        389.27        389.75         8.68 o
  -5   7   2         30.30         49.64         4.02 o
  -3   7   2       1696.57       1721.08        15.84 o
  -1   7   2          3.64          0.59         2.15 o
   1   7   2        954.71       1032.84         9.95 o
   3   7   2        658.78        795.65         8.83 o
   5   7   2       1469.46       1437.93        13.81 o
   7   7   2        705.49        647.76         8.56 o
   9   7   2        883.33        920.25        12.26 o
  11   7   2        145.80        144.35         6.53 o
  13   7   2        205.35        233.34         8.87 o
  15   7   2        177.41        191.65         9.90 o
  17   7   2         12.97         13.52         6.49 o
  19   7   2         55.57         46.95         9.13 o
  21   7   2         61.14         68.44        11.63 o
  23   7   2         51.84         49.79        13.05 o
  25   7   2         12.51         17.63        17.90 o
 -24   8   2        134.47         88.58        17.80 o
 -22   8   2         18.13         24.37        12.66 o
 -20   8   2        150.91        167.90        14.94 o
 -18   8   2        437.78        458.43        17.44 o
 -16   8   2         52.44         45.36         7.43 o
 -14   8   2       1955.97       2094.12        26.66 o
 -12   8   2        289.75        259.44        10.92 o
 -10   8   2       3373.96       3334.74        36.17 o
  -8   8   2        608.47        561.84        11.24 o
  -6   8   2       3268.58       3437.77        30.59 o
  -4   8   2      17693.49      18422.71       122.88 o
  -2   8   2       2784.43       2652.03        22.40 o
   0   8   2       1561.19       1551.03        14.19 o
   2   8   2       7974.22       7677.79        50.15 o
   4   8   2         90.52        146.72         4.78 o
   6   8   2       3393.56       3551.80        30.93 o
   8   8   2       4777.93       4792.73        39.14 o
  10   8   2       2586.67       2518.11        25.28 o
  12   8   2       2889.97       2941.99        32.09 o
  14   8   2        321.16        306.55        10.23 o
  16   8   2         67.85         85.44         8.03 o
  18   8   2        780.07        852.57        21.92 o
  20   8   2        100.68        118.05        18.13 o
  22   8   2         74.64         72.87        13.13 o
  24   8   2          4.99          5.75        13.83 o
 -25   9   2         18.27         28.23        15.41 o
 -23   9   2          0.77         -4.43        13.20 o
 -21   9   2         39.92         40.86        12.51 o
 -19   9   2        134.10        131.43        12.76 o
 -17   9   2        291.53        270.38        13.99 o
 -15   9   2        318.10        333.51        12.56 o
 -13   9   2          0.28         -4.53         4.53 o
 -11   9   2        396.42        452.93        12.82 o
  -9   9   2        150.93        193.25         8.15 o
  -7   9   2        105.66        108.15         5.90 o
  -5   9   2       2042.96       2010.73        21.70 o
  -3   9   2       2541.21       2799.83        25.67 o
  -1   9   2        460.47        496.33         8.03 o
   1   9   2        894.41        810.73        11.10 o
   3   9   2       2012.04       2013.49        17.71 o
   5   9   2        455.23        503.17         8.59 o
   7   9   2        385.72        395.29         9.79 o
   9   9   2        245.79        254.51         8.43 o
  11   9   2        259.44        289.31         9.28 o
  13   9   2         11.62          3.54         4.57 o
  15   9   2         36.71         26.50         5.57 o
  17   9   2         57.23         60.72         8.18 o
  19   9   2         57.22         47.30         9.64 o
  21   9   2          0.41         -0.58        10.34 o
  23   9   2         26.17         -6.51        12.84 o
 -24  10   2         47.43         34.98        15.14 o
 -22  10   2         38.88         26.67        14.93 o
 -20  10   2        106.33        105.27        17.63 o
 -18  10   2        751.15        710.58        27.18 o
 -16  10   2        258.94        292.19        14.27 o
 -14  10   2        879.91        843.20        19.22 o
 -12  10   2        301.07        336.92        10.74 o
 -10  10   2        177.12        177.41         8.56 o
  -8  10   2       1087.51       1027.87        16.27 o
  -6  10   2        207.98        287.61         8.89 o
  -4  10   2        628.08        605.36        11.90 o
  -2  10   2       3723.93       3624.15        30.83 o
   0  10   2       1351.19       1336.20        15.88 o
   2  10   2       5105.48       5299.63        40.43 o
   4  10   2       1563.55       1478.45        16.30 o
   6  10   2        850.75        865.67        13.68 o
   8  10   2       2551.10       2537.65        26.98 o
  10  10   2       2247.72       2191.16        24.99 o
  12  10   2        152.94        168.86         8.44 o
  14  10   2          2.91          0.20         6.03 o
  16  10   2         55.19         54.49         7.99 o
  18  10   2        174.67        190.06        13.88 o
  20  10   2        167.64        186.57        16.76 o
  22  10   2         33.18         42.60        14.09 o
 -23  11   2          0.40          3.88        14.21 o
 -21  11   2          1.23        -10.96        10.96 o
 -19  11   2          4.29         -8.33        10.14 o
 -17  11   2         10.34          4.89         9.39 o
 -15  11   2         13.40          4.75         5.95 o
 -13  11   2         22.39         22.90         5.84 o
 -11  11   2          0.84         -4.84         4.84 o
  -9  11   2        128.76        137.54         7.62 o
  -7  11   2        267.69        282.57         9.52 o
  -5  11   2       1661.50       1743.43        20.18 o
  -3  11   2         65.06        105.74         5.61 o
  -1  11   2        417.95        387.16         8.81 o
   1  11   2        567.92        612.33        10.86 o
   3  11   2       1145.72       1050.15        13.43 o
   5  11   2         26.77         25.08         4.22 o
   7  11   2          0.38         -4.16         4.16 o
   9  11   2         47.05         61.95         6.08 o
  11  11   2        719.70        677.21        14.50 o
  13  11   2         33.74         27.86         5.87 o
  15  11   2         63.12         58.93         7.57 o
  17  11   2         50.86         45.84        10.87 o
  19  11   2          1.94          3.23         9.96 o
  21  11   2          2.67         16.07        12.22 o
  23  11   2          0.10          5.26        13.83 o
 -22  12   2          0.27        -17.21        17.21 o
 -20  12   2         82.44         68.00        17.17 o
 -18  12   2         21.23         19.58        11.05 o
 -16  12   2         11.46          1.02         9.01 o
 -14  12   2        141.88        130.41        10.91 o
 -12  12   2         74.45         91.62         7.81 o
 -10  12   2        997.14        919.39        23.31 o
  -8  12   2        517.38        453.09        11.98 o
  -6  12   2        679.88        711.96        13.29 o
  -4  12   2         47.06         34.30         4.74 o
  -2  12   2        243.00        266.37         8.13 o
   0  12   2       7328.75       7335.67        58.60 o
   2  12   2        117.09        115.07         6.25 o
   4  12   2       2729.99       2728.75        26.35 o
   6  12   2       1978.69       1928.26        22.65 o
   8  12   2       1874.16       1990.07        24.65 o
  10  12   2        482.08        511.32        13.09 o
  12  12   2          7.91          5.51         5.31 o
  14  12   2        107.43        135.36        11.60 o
  16  12   2          1.73         -7.45         7.45 o
  18  12   2          0.51         -0.85         9.90 o
  20  12   2         41.18         21.12        11.71 o
  22  12   2         15.19          6.01        13.82 o
 -21  13   2          6.22         -5.92        14.72 o
 -19  13   2         79.09         91.94        14.96 o
 -17  13   2          0.44        -10.21        10.21 o
 -15  13   2        292.54        290.91        16.54 o
 -13  13   2        189.32        196.29        12.07 o
 -11  13   2         73.06         73.31         8.10 o
  -9  13   2          0.03         -3.09         5.35 o
  -7  13   2          9.33         21.10         4.98 o
  -5  13   2       1328.43       1347.55        18.42 o
  -3  13   2        347.26        362.05        11.25 o
  -1  13   2          0.09          1.12         4.12 o
   1  13   2       1259.05       1174.41        17.33 o
   3  13   2        323.22        315.48         9.53 o
   5  13   2         69.83         73.55         6.09 o
   7  13   2         23.89          6.80         5.19 o
   9  13   2        127.49        137.66         7.86 o
  11  13   2         33.47         37.73         6.64 o
  13  13   2          3.04          2.86         6.86 o
  15  13   2          5.95         -6.70         6.70 o
  17  13   2          1.50          3.13         8.31 o
  19  13   2         79.53         83.41        14.34 o
  21  13   2         11.27         12.20        13.98 o
 -22  14   2         14.47         14.45        14.74 o
 -20  14   2         33.49         37.76        13.80 o
 -18  14   2        115.31        148.05        18.83 o
 -16  14   2        125.23        121.25        15.03 o
 -14  14   2        132.22        142.56        11.99 o
 -12  14   2        353.20        355.68        17.90 o
 -10  14   2          5.57          5.34         6.72 o
  -8  14   2        711.36        691.89        23.24 o
  -6  14   2       1077.49       1026.95        17.78 o
  -4  14   2        179.51        168.12         7.97 o
  -2  14   2       1677.33       1686.59        20.21 o
   0  14   2        683.15        657.58        19.62 o
   2  14   2          1.37          5.71         5.24 o
   4  14   2       2646.54       2764.62        37.25 o
   6  14   2        843.42        904.54        16.42 o
   8  14   2        436.60        455.83        13.32 o
  10  14   2        138.85        141.40         9.24 o
  12  14   2          5.93          0.14         7.15 o
  14  14   2        485.61        510.73        19.08 o
  16  14   2         47.83         49.98        11.21 o
  18  14   2          1.37          0.60        11.15 o
  20  14   2         67.63         95.25        17.59 o
 -21  15   2          5.10         26.98        15.70 o
 -19  15   2          3.24         -5.47        11.58 o
 -17  15   2          1.60         10.39        12.51 o
 -15  15   2        132.63        113.12        15.84 o
 -13  15   2        183.95        169.41        14.27 o
 -11  15   2        177.98        153.24        13.33 o
  -9  15   2         59.12         43.88         9.00 o
  -7  15   2        120.76        111.30         8.33 o
  -5  15   2        565.07        487.36        13.71 o
  -3  15   2        275.26        240.99         8.97 o
  -1  15   2         31.65         30.12         5.85 o
   1  15   2        390.13        372.37        12.68 o
   3  15   2         96.93         95.42         7.63 o
   5  15   2        590.34        590.21        13.89 o
   7  15   2         98.69         82.97         7.60 o
   9  15   2        141.91        167.75        10.80 o
  11  15   2       1013.01       1007.70        22.67 o
  13  15   2        122.14        111.91        11.23 o
  15  15   2          6.09         26.09        10.58 o
  17  15   2         91.15         72.70        15.05 o
  19  15   2        142.00        171.65        20.25 o
 -20  16   2          9.05         33.74        15.94 o
 -18  16   2          8.51         24.12        14.67 o
 -16  16   2        236.35        269.73        22.38 o
 -14  16   2        171.36        181.33        18.94 o
 -12  16   2        176.35        168.37        20.91 o
 -10  16   2        858.51        845.53        30.99 o
  -8  16   2       1193.45       1246.77        34.45 o
  -6  16   2        457.48        427.48        18.54 o
  -4  16   2       1208.00       1146.21        20.12 o
  -2  16   2        299.43        310.49        11.52 o
   0  16   2        134.48        119.90         8.40 o
   2  16   2         61.09         47.72         7.29 o
   4  16   2        107.95         79.65         8.42 o
   6  16   2          9.64          9.70         6.27 o
   8  16   2         68.01         59.47         9.46 o
  10  16   2        107.87        105.63        11.13 o
  12  16   2         43.80         37.30         9.17 o
  14  16   2        271.52        251.47        16.32 o
  16  16   2        103.25        115.69        17.51 o
  18  16   2          5.65          4.73        13.77 o
 -19  17   2          1.70          3.18        14.67 o
 -17  17   2         14.13         -2.82        11.70 o
 -15  17   2          0.05         -0.63        11.48 o
 -13  17   2          7.11          5.05        10.65 o
 -11  17   2          0.01         -8.52         8.52 o
  -9  17   2         93.67         87.97        11.21 o
  -7  17   2        293.47        287.33        15.41 o
  -5  17   2         24.79          4.95         7.57 o
  -3  17   2         36.72         54.28         8.17 o
  -1  17   2          0.08         -4.63         6.95 o
   1  17   2         43.13         41.87         9.04 o
   3  17   2          6.91          6.60         7.00 o
   5  17   2        188.07        190.15        11.90 o
   7  17   2          2.02         -3.90         8.18 o
   9  17   2          6.64          1.79         8.75 o
  11  17   2         43.36         19.11         9.13 o
  13  17   2          0.03         -6.92         8.52 o
  15  17   2          9.21         23.37        11.58 o
  17  17   2         62.08         52.27        16.18 o
 -16  18   2         14.83          9.07        12.78 o
 -14  18   2         14.91          5.39        12.75 o
 -12  18   2         18.88         -1.89        10.24 o
 -10  18   2        187.58        219.18        14.87 o
  -8  18   2        160.70        153.00        13.01 o
  -6  18   2         75.51         59.34        10.31 o
  -4  18   2        350.17        373.68        16.17 o
  -2  18   2        159.06        187.17        13.00 o
   0  18   2        185.91        171.98        13.80 o
   2  18   2        138.91        170.05        11.66 o
   4  18   2          0.87         -3.76         7.31 o
   6  18   2         56.24         51.12        10.63 o
   8  18   2        369.35        378.74        20.04 o
  10  18   2         72.40         74.34        10.70 o
  12  18   2         62.90         59.00        11.13 o
  14  18   2        111.01        120.42        14.67 o
  16  18   2         16.23         16.30        13.82 o
 -15  19   2          3.02          1.20        12.36 o
 -13  19   2          0.50          2.75        12.07 o
 -11  19   2         20.03         35.73        13.36 o
  -9  19   2          0.93          4.80        10.19 o
  -7  19   2         68.49         65.90        11.68 o
  -5  19   2          4.22         -8.34         8.34 o
  -3  19   2          0.28         -1.50         9.72 o
  -1  19   2        101.20        103.58        11.74 o
   1  19   2          6.45          9.06         8.55 o
   3  19   2         82.91         61.75        11.00 o
   5  19   2          0.81         -8.68         8.68 o
   7  19   2         18.28         20.84         9.87 o
   9  19   2         16.78          9.87        11.17 o
  11  19   2          5.20         18.81         9.71 o
  13  19   2          0.17         12.77        13.51 o
  15  19   2          0.01          5.60        13.98 o
 -14  20   2         19.99          6.03        13.51 o
 -12  20   2          2.32        -12.74        12.74 o
 -10  20   2         76.61         58.61        14.77 o
  -8  20   2         30.13         28.05        11.76 o
  -6  20   2        159.92        164.17        15.96 o
  -4  20   2         22.58         16.61        11.14 o
  -2  20   2         31.55         24.42        11.58 o
   0  20   2        157.88        179.48        15.52 o
   2  20   2         41.81         59.07        12.27 o
   4  20   2         26.77         28.74        11.13 o
   6  20   2         56.44         64.96        12.43 o
   8  20   2         80.10        100.54        13.75 o
  10  20   2         47.36         50.29        12.69 o
  12  20   2         38.00         46.43        13.51 o
 -11  21   2          0.38         -6.71        13.60 o
  -9  21   2          6.55         25.98        13.93 o
  -7  21   2         12.73         12.95        13.43 o
  -5  21   2          6.95         -0.53        11.68 o
  -3  21   2          3.55          3.19        12.22 o
  -1  21   2         55.46         27.17        12.28 o
   1  21   2         19.52         19.90        10.44 o
   3  21   2          1.97         -6.57        10.33 o
   5  21   2         13.69          7.50        10.80 o
   7  21   2          1.33          6.90        11.31 o
   9  21   2         10.08         16.65        12.13 o
  11  21   2          5.49         21.09        13.51 o
 -10  22   2          1.24         -0.09        14.49 o
  -8  22   2          4.48         15.59        14.56 o
  -6  22   2          3.81          7.65        13.32 o
  -4  22   2        104.54         97.83        16.05 o
  -2  22   2         25.22         26.53        13.35 o
   0  22   2          5.94          1.52        12.01 o
   2  22   2         53.02         60.54        12.86 o
   4  22   2         84.27         79.24        14.05 o
   6  22   2        102.12         99.35        17.33 o
   8  22   2          0.11        -13.18        13.18 o
  -7  23   2          6.17         -4.26        16.16 o
  -5  23   2          0.02          4.25        15.12 o
  -3  23   2         34.25         47.39        15.20 o
  -1  23   2          1.76          1.62        13.08 o
   1  23   2          5.50          4.35        13.05 o
   3  23   2          8.98         47.62        14.85 o
   5  23   2          6.99         28.63        13.75 o
 -27   1   3         17.58         33.74        15.49 o
 -25   1   3         17.94         20.42        16.97 o
 -23   1   3         25.50         15.54        10.65 o
 -21   1   3         22.64         23.55         8.70 o
 -19   1   3       1416.41       1450.08        25.71 o
 -17   1   3       2077.48       2111.19        27.30 o
 -15   1   3       1831.17       1709.77        22.03 o
 -13   1   3       3945.79       4099.13        38.04 o
 -11   1   3          4.06          9.14         3.81 o
  -9   1   3       3314.37       3370.47        28.21 o
  -7   1   3        484.83        415.36         7.00 o
  -5   1   3         44.01         86.74         2.93 o
  -3   1   3       9969.57       9658.47        51.95 o
  -1   1   3         72.79        149.31         2.43 o
   1   1   3      26194.56      26376.81       167.99 o
   3   1   3       1758.26       2042.52        18.67 o
   5   1   3       3987.06       3903.29        26.09 o
   7   1   3      36629.19      37093.73       236.23 o
   9   1   3       3359.16       3419.03        30.14 o
  11   1   3        108.43         85.62         3.79 o
  13   1   3          4.39          1.42         3.19 o
  15   1   3       1322.12       1201.15        17.13 o
  17   1   3         47.40         37.11         7.61 o
  19   1   3        252.80        279.46        13.43 o
  21   1   3         92.33         92.98        11.66 o
  23   1   3          8.91          6.81         9.16 o
  25   1   3         52.06         59.46        14.67 o
 -26   2   3         64.86         61.75        18.90 o
 -24   2   3         12.35          2.50        13.20 o
 -22   2   3        270.44        277.02        18.74 o
 -20   2   3         81.50         96.49        11.19 o
 -18   2   3        112.28        131.93         9.99 o
 -16   2   3        712.17        705.35        20.31 o
 -14   2   3       1063.63       1004.39        16.71 o
 -12   2   3         18.04         13.07         5.13 o
 -10   2   3         64.85         61.57         5.19 o
  -8   2   3       3905.03       3993.66        34.43 o
  -6   2   3        158.62        113.73         4.04 o
  -4   2   3       1115.74       1183.99        10.31 o
  -2   2   3       1712.42       1574.80        11.47 o
   0   2   3        318.12        329.69         3.44 o
   2   2   3         11.91         -1.26         1.26 o
   4   2   3       1909.23       2074.92        16.56 o
   6   2   3        813.55        750.33         6.75 o
   8   2   3       1971.95       2034.68        16.00 o
  10   2   3        587.32        651.39         8.92 o
  12   2   3       1136.39       1154.11        14.26 o
  14   2   3         14.04         10.59         4.04 o
  16   2   3         71.43         72.20         5.35 o
  18   2   3          5.41          0.50         6.32 o
  20   2   3        180.04        175.77        12.49 o
  22   2   3         26.32         20.42         9.50 o
  24   2   3          0.30        -10.34        10.34 o
 -27   3   3         29.40          2.29        15.00 o
 -25   3   3         61.00         57.27        16.62 o
 -23   3   3         33.29         22.97        13.18 o
 -21   3   3        308.39        380.32        19.67 o
 -19   3   3        399.60        392.81        16.19 o
 -17   3   3        987.23        995.91        18.15 o
 -15   3   3       2703.14       2674.40        30.58 o
 -13   3   3       3034.81       3003.00        32.64 o
 -11   3   3       1062.08       1016.68        16.39 o
  -9   3   3       3978.69       3764.23        32.54 o
  -7   3   3      24584.56      25099.78       155.95 o
  -5   3   3       2383.65       2176.83        16.42 o
  -3   3   3      43654.15      44159.07       250.65 o
  -1   3   3       8614.41       8248.98        48.84 o
   1   3   3       8786.24       9711.08        59.03 o
   3   3   3       4073.72       3493.97        23.12 o
   5   3   3       6120.30       5765.01        38.08 o
   7   3   3       2971.25       2887.92        20.94 o
   9   3   3          2.99         14.19         2.51 o
  11   3   3       1624.82       1487.94        16.35 o
  13   3   3        630.50        630.21        11.37 o
  15   3   3          1.40         -2.02         4.47 o
  17   3   3        601.94        614.91        14.68 o
  19   3   3        410.89        394.36        15.45 o
  21   3   3        237.81        251.13        14.67 o
  23   3   3         42.21         49.01        12.07 o
  25   3   3         42.19         10.72        12.11 o
 -26   4   3         59.44         56.39        16.62 o
 -24   4   3          0.41         10.91        14.09 o
 -22   4   3        578.20        552.81        23.55 o
 -20   4   3         71.75         57.17         9.91 o
 -18   4   3         28.10         16.32         6.94 o
 -16   4   3          6.60          9.23         5.93 o
 -14   4   3        203.67        240.00        10.44 o
 -12   4   3       1257.53       1330.39        19.64 o
 -10   4   3        109.64         90.00         7.62 o
  -8   4   3          8.76         -2.32         3.22 o
  -6   4   3      28236.71      30295.67       187.06 o
  -4   4   3       2838.30       3064.62        21.94 o
  -2   4   3       1270.29       1202.92         9.91 o
   0   4   3       3736.25       3955.44        23.81 o
   2   4   3       1606.43       1536.54        11.64 o
   4   4   3      10770.39      10653.99        66.69 o
   6   4   3        207.67        205.26         4.05 o
   8   4   3       1451.35       1551.65        15.50 o
  10   4   3          7.68          1.22         2.88 o
  12   4   3         79.73         64.63         4.83 o
  14   4   3         24.21         24.41         4.30 o
  16   4   3          4.89          4.39         4.67 o
  18   4   3          0.96         -4.95         6.62 o
  20   4   3          6.73         -4.32         7.57 o
  22   4   3          0.11         -8.46         8.46 o
  24   4   3          4.09         -4.21        11.44 o
 -25   5   3         28.33         61.44        16.27 o
 -23   5   3         77.78         73.97        14.66 o
 -21   5   3        470.69        514.46        21.17 o
 -19   5   3          2.58         -1.99         7.10 o
 -17   5   3        490.79        499.03        14.32 o
 -15   5   3       1009.52       1144.58        19.63 o
 -13   5   3       1076.60       1048.65        18.49 o
 -11   5   3        726.20        654.32        12.93 o
  -9   5   3        555.97        498.49        10.45 o
  -7   5   3      24349.43      25923.08       179.70 o
  -5   5   3      12876.87      13121.64        86.35 o
  -3   5   3      11640.04      12327.60        76.77 o
  -1   5   3      26581.55      26911.17       157.78 o
   1   5   3       2105.46       2556.25        17.09 o
   3   5   3         63.89         43.05         2.62 o
   5   5   3       9189.02       9281.67        58.06 o
   7   5   3       1200.32       1081.71        12.16 o
   9   5   3       2788.29       2677.61        25.58 o
  11   5   3       1601.14       1615.09        20.93 o
  13   5   3         44.98         48.19         5.50 o
  15   5   3       2055.42       2052.23        25.57 o
  17   5   3        461.32        487.81        16.34 o
  19   5   3        120.42        132.46        10.46 o
  21   5   3        250.41        262.83        15.61 o
  23   5   3         22.33         28.05        11.17 o
  25   5   3          7.64         -1.53        15.24 o
 -26   6   3         30.65         37.14        15.85 o
 -24   6   3          4.24        -11.42        13.06 o
 -22   6   3         22.94          7.78        12.63 o
 -20   6   3         17.59          3.31         9.39 o
 -18   6   3        229.26        218.90        15.44 o
 -16   6   3         13.76         20.91         6.04 o
 -14   6   3        163.48        163.45         8.78 o
 -12   6   3         70.69        101.16         7.44 o
 -10   6   3         12.11          6.97         4.01 o
  -8   6   3       4544.12       4552.00        42.42 o
  -6   6   3       4066.87       4262.14        35.66 o
  -4   6   3       1653.54       1408.60        13.59 o
  -2   6   3        407.17        342.82         6.06 o
   0   6   3       1290.34       1413.20        12.19 o
   2   6   3          7.37         20.29         2.12 o
   4   6   3         43.86         43.22         2.64 o
   6   6   3         48.07         40.43         3.15 o
   8   6   3        357.08        379.08         8.15 o
  10   6   3         90.38         86.95         5.15 o
  12   6   3         16.40         23.04         4.48 o
  14   6   3          8.04         -3.40         4.84 o
  16   6   3         14.01          9.36         6.32 o
  18   6   3          1.59         -4.85         6.71 o
  20   6   3         11.66          2.75         7.95 o
  22   6   3          5.48          7.38        10.47 o
  24   6   3          0.11          1.86        11.91 o
 -25   7   3          1.44         -7.67        14.49 o
 -23   7   3        104.84         94.31        15.98 o
 -21   7   3        257.95        281.35        18.25 o
 -19   7   3        154.80        150.03        13.01 o
 -17   7   3         89.51         83.71         8.74 o
 -15   7   3          9.36         -0.77         5.35 o
 -13   7   3        282.71        288.38        10.91 o
 -11   7   3         11.86          8.76         3.29 o
  -9   7   3        189.59        184.27         8.25 o
  -7   7   3      17772.45      18819.64       147.19 o
  -5   7   3      26908.57      26449.09       173.62 o
  -3   7   3      13099.00      14160.82        88.53 o
  -1   7   3       1129.91       1025.85        10.49 o
   1   7   3       2424.65       2280.26        18.31 o
   3   7   3         72.54         81.18         3.28 o
   5   7   3       1084.62       1328.10        12.21 o
   7   7   3          3.34          8.52         3.13 o
   9   7   3       1644.85       1680.16        18.99 o
  11   7   3        388.84        379.30        10.01 o
  13   7   3          3.81         10.56         4.44 o
  15   7   3        977.46        942.27        20.03 o
  17   7   3        201.77        201.61        11.64 o
  19   7   3        239.54        252.36        16.23 o
  21   7   3         72.31         69.28        11.37 o
  23   7   3          1.00        -11.17        11.17 o
 -24   8   3          1.11         -4.07        13.32 o
 -22   8   3         24.94         14.43        11.67 o
 -20   8   3          0.04         -9.55         9.55 o
 -18   8   3        907.75        925.01        34.41 o
 -16   8   3         40.42         28.22         7.60 o
 -14   8   3         14.64         18.52         5.68 o
 -12   8   3       1687.94       1763.01        22.08 o
 -10   8   3        447.05        530.45        16.90 o
  -8   8   3        371.27        399.30        15.63 o
  -6   8   3        516.81        481.71        10.51 o
  -4   8   3        111.31        138.14         5.83 o
  -2   8   3        897.74       1101.82        11.92 o
   0   8   3         48.57         62.89         3.38 o
   2   8   3        232.26        262.37         6.38 o
   4   8   3       4327.82       4669.14        34.02 o
   6   8   3       2337.44       2427.14        21.78 o
   8   8   3         43.02         22.33         2.42 o
  10   8   3        446.95        441.19        10.93 o
  12   8   3         54.52         75.34         6.37 o
  14   8   3         14.17          3.87         5.23 o
  16   8   3          7.83          6.53         6.98 o
  18   8   3         13.72         23.43         7.89 o
  20   8   3         18.99         14.22         9.10 o
  22   8   3          4.70        -10.02        10.02 o
  24   8   3         18.09         24.49        14.27 o
 -25   9   3          5.06        -14.19        14.19 o
 -23   9   3         50.95         40.89        16.03 o
 -21   9   3        293.02        295.66        20.50 o
 -19   9   3         45.18         39.02        11.05 o
 -17   9   3       2810.98       2915.37        43.67 o
 -15   9   3       2394.60       2369.85        31.45 o
 -13   9   3        202.31        149.09         8.96 o
 -11   9   3       3255.96       3177.01        36.64 o
  -9   9   3       1078.54        996.93        15.72 o
  -7   9   3        169.33        126.72         6.62 o
  -5   9   3        385.64        333.94        10.81 o
  -3   9   3        215.57        172.68         5.56 o
  -1   9   3       1604.18       1507.65        15.79 o
   1   9   3        291.66        183.93         5.63 o
   3   9   3        486.91        475.07         7.90 o
   5   9   3        434.79        342.40         7.48 o
   7   9   3       1593.37       1423.79        16.10 o
   9   9   3       2271.00       2313.04        23.55 o
  11   9   3         28.85         24.13         5.47 o
  13   9   3         23.45         11.89         5.43 o
  15   9   3         24.11         21.43         5.87 o
  17   9   3         63.87         78.82         9.67 o
  19   9   3        139.33        175.18        13.42 o
  21   9   3         43.89         34.45        10.58 o
  23   9   3         13.49         -7.92        12.66 o
 -24  10   3          1.71        -13.06        13.06 o
 -22  10   3         10.98         12.23        12.17 o
 -20  10   3         24.21         -7.10        11.31 o
 -18  10   3         13.41         13.05        10.29 o
 -16  10   3          6.46         10.77         9.09 o
 -14  10   3        854.79        862.04        17.40 o
 -12  10   3        323.71        347.32        12.20 o
 -10  10   3       1499.43       1509.26        21.19 o
  -8  10   3          9.38         20.10         4.93 o
  -6  10   3       2857.29       2894.81        29.88 o
  -4  10   3        283.97        247.02         7.34 o
  -2  10   3         84.33        119.96         4.91 o
   0  10   3         55.09         50.18         4.01 o
   2  10   3        167.03        120.97         5.56 o
   4  10   3         17.19         13.07         3.54 o
   6  10   3        393.49        433.11        10.37 o
   8  10   3         30.70         21.07         4.48 o
  10  10   3        506.91        496.32        11.80 o
  12  10   3         71.53         65.94         7.18 o
  14  10   3        178.86        188.39         9.83 o
  16  10   3        115.80        127.60        10.03 o
  18  10   3         16.66         10.19         9.16 o
  20  10   3          3.00         -9.12         9.12 o
  22  10   3          9.03         -1.43        11.61 o
 -23  11   3         47.10         55.06        16.69 o
 -21  11   3         94.45         66.74        14.41 o
 -19  11   3        273.54        287.60        18.61 o
 -17  11   3        908.63        937.44        26.84 o
 -15  11   3       1300.72       1301.39        26.93 o
 -13  11   3       1323.17       1351.28        21.02 o
 -11  11   3       1282.53       1333.61        21.02 o
  -9  11   3        517.84        540.06        14.90 o
  -7  11   3       2017.27       2053.58        24.93 o
  -5  11   3       3867.50       3605.33        33.32 o
  -3  11   3       1980.02       1821.25        19.70 o
  -1  11   3        167.89        166.73         6.55 o
   1  11   3       2511.97       2633.39        26.69 o
   3  11   3       4577.22       4403.19        38.95 o
   5  11   3        204.58        203.01         7.52 o
   7  11   3       1459.31       1426.54        17.77 o
   9  11   3       1427.87       1396.43        19.58 o
  11  11   3        123.41        126.26         7.34 o
  13  11   3          1.80         -5.39         5.39 o
  15  11   3          2.42          3.26         6.40 o
  17  11   3         99.61        106.41        11.35 o
  19  11   3         87.19         73.94        12.34 o
  21  11   3         64.47         78.04        13.96 o
 -22  12   3          0.00        -11.61        13.48 o
 -20  12   3         28.95          8.19        12.54 o
 -18  12   3         26.00         29.68        11.31 o
 -16  12   3         15.38         15.69         9.81 o
 -14  12   3        226.06        220.86        11.71 o
 -12  12   3        229.70        229.04        11.49 o
 -10  12   3        188.19        172.55         8.88 o
  -8  12   3          9.36         12.12         5.36 o
  -6  12   3        178.73        172.74         7.78 o
  -4  12   3       1771.84       1644.96        20.31 o
  -2  12   3        436.43        447.39        10.01 o
   0  12   3        488.98        503.06        11.27 o
   2  12   3        165.40        167.57         7.27 o
   4  12   3          6.92          3.48         4.12 o
   6  12   3          8.65         10.61         4.55 o
   8  12   3        714.24        807.14        14.03 o
  10  12   3        340.76        373.51        11.32 o
  12  12   3         51.08         48.60         7.47 o
  14  12   3         68.93         69.78         9.58 o
  16  12   3         94.44        110.13        11.67 o
  18  12   3          6.97          8.48         9.29 o
  20  12   3         11.16        -10.47        10.47 o
 -21  13   3          1.71          7.23        12.87 o
 -19  13   3        392.76        427.49        24.09 o
 -17  13   3        511.53        511.56        23.17 o
 -15  13   3        234.71        206.90        14.87 o
 -13  13   3       1412.92       1435.78        30.21 o
 -11  13   3        228.50        246.37        11.45 o
  -9  13   3        582.05        573.55        15.94 o
  -7  13   3        106.15        114.31         7.40 o
  -5  13   3        610.95        668.74        15.56 o
  -3  13   3       2194.14       2280.33        24.64 o
  -1  13   3        364.48        378.84        11.60 o
   1  13   3       2976.96       2964.08        30.74 o
   3  13   3        893.37        933.83        15.66 o
   5  13   3       2833.59       2880.48        30.33 o
   7  13   3       3712.00       3812.47        37.09 o
   9  13   3        359.23        352.57        11.44 o
  11  13   3        187.43        202.56        10.28 o
  13  13   3          6.81          7.84         7.26 o
  15  13   3        146.27        161.23        12.72 o
  17  13   3         22.65          9.26         9.03 o
  19  13   3          4.13         16.36        11.41 o
  21  13   3         96.54         89.07        16.27 o
 -22  14   3          2.14        -12.03        14.67 o
 -20  14   3          2.60         -4.29        13.45 o
 -18  14   3          6.54         10.70        15.48 o
 -16  14   3          1.34         -9.60         9.60 o
 -14  14   3         82.77         57.45        11.73 o
 -12  14   3          1.23         -8.64         8.64 o
 -10  14   3         66.97         47.88         8.11 o
  -8  14   3        104.60         94.05         7.92 o
  -6  14   3         10.37         -4.97         5.57 o
  -4  14   3       1288.74       1118.04        18.11 o
  -2  14   3        272.15        272.37        10.40 o
   0  14   3        700.07        722.08        15.70 o
   2  14   3       1180.68       1251.08        19.42 o
   4  14   3        610.12        663.41        14.47 o
   6  14   3        121.68        132.89         8.69 o
   8  14   3         44.49         65.50         6.76 o
  10  14   3          5.00          1.94         6.06 o
  12  14   3        132.59        141.94        10.93 o
  14  14   3          7.44         -2.27         7.93 o
  16  14   3        110.91        126.62        14.41 o
  18  14   3          2.24         -0.50        10.56 o
  20  14   3         30.00         35.64        17.46 o
 -21  15   3          1.21          0.00        14.37 o
 -19  15   3         77.31         89.81        15.44 o
 -17  15   3         54.46         58.22        14.24 o
 -15  15   3         97.04        100.69        13.39 o
 -13  15   3        220.83        207.89        15.89 o
 -11  15   3        247.95        256.52        15.61 o
  -9  15   3        283.31        272.22        13.46 o
  -7  15   3        109.89         99.28         8.06 o
  -5  15   3       1136.88       1208.45        20.35 o
  -3  15   3       2012.08       1836.31        23.39 o
  -1  15   3         25.75          9.11         5.92 o
   1  15   3         35.14         42.94         6.37 o
   3  15   3        292.13        267.50        10.60 o
   5  15   3        303.99        349.27        11.65 o
   7  15   3        149.42        145.00         9.47 o
   9  15   3          0.83          4.13         6.60 o
  11  15   3        276.33        305.24        14.37 o
  13  15   3         72.19         92.53        11.45 o
  15  15   3         27.63         22.46        10.33 o
  17  15   3        117.34        157.04        16.65 o
  19  15   3         13.00         26.34        14.49 o
 -20  16   3          0.71         13.74        15.41 o
 -18  16   3          0.47        -11.31        11.31 o
 -16  16   3         94.85         96.03        17.22 o
 -14  16   3          0.13         -5.30         9.35 o
 -12  16   3         10.34         24.33        10.52 o
 -10  16   3         17.81          7.72         8.52 o
  -8  16   3          0.63          5.02         7.98 o
  -6  16   3        398.56        386.49        14.76 o
  -4  16   3        731.43        707.57        18.67 o
  -2  16   3          0.43          4.04         6.18 o
   0  16   3         56.82         51.23         7.90 o
   2  16   3        119.97         87.77        12.29 o
   4  16   3         40.97         44.54         7.37 o
   6  16   3        402.77        411.68        16.51 o
   8  16   3        132.78        117.84        10.89 o
  10  16   3          4.17         -0.48         8.75 o
  12  16   3          1.16         18.67         8.55 o
  14  16   3          3.05         -5.84         9.77 o
  16  16   3         83.40         84.40        13.26 o
  18  16   3         10.62         -3.74        12.55 o
 -19  17   3         41.74         26.21        17.21 o
 -17  17   3         38.00         30.84        14.24 o
 -15  17   3         11.39          3.81        12.17 o
 -13  17   3          2.08         -9.47         9.94 o
 -11  17   3        102.64        121.85        14.33 o
  -9  17   3        477.19        431.82        20.04 o
  -7  17   3        216.01        222.80        12.85 o
  -5  17   3        166.40        192.94        11.73 o
  -3  17   3        893.81        868.58        25.36 o
  -1  17   3        116.63        117.85        10.78 o
   1  17   3          0.85         -2.95         7.06 o
   3  17   3         80.71         83.55         9.02 o
   5  17   3         64.98         72.32         9.67 o
   7  17   3         92.54         98.73        11.32 o
   9  17   3         72.94         75.40        10.34 o
  11  17   3         29.44         32.62         9.69 o
  13  17   3         84.87         65.25        12.90 o
  15  17   3         25.23         20.63        11.48 o
  17  17   3        100.91        109.70        16.58 o
 -16  18   3         26.04         30.41        14.93 o
 -14  18   3          6.67         -0.30        13.48 o
 -12  18   3          1.59          6.94        10.65 o
 -10  18   3          0.31         -9.54         9.54 o
  -8  18   3         27.22         30.25        10.00 o
  -6  18   3          1.18         -7.01         7.44 o
  -4  18   3          0.03         -7.89         8.28 o
  -2  18   3        134.99        123.50        11.50 o
   0  18   3        244.60        196.56        12.30 o
   2  18   3         70.93         62.42         9.80 o
   4  18   3        170.13        175.51        12.79 o
   6  18   3         90.30         95.28        11.51 o
   8  18   3         51.83         41.83        10.40 o
  10  18   3         27.78         22.36         9.79 o
  12  18   3         22.97         31.22        11.76 o
  14  18   3          0.17        -10.24        10.24 o
  16  18   3          1.14         24.80        14.67 o
 -15  19   3          2.03         -4.15        12.59 o
 -13  19   3         49.92         46.84        14.12 o
 -11  19   3         59.36         53.51        13.12 o
  -9  19   3         43.89         39.18        12.27 o
  -7  19   3        241.31        282.60        18.51 o
  -5  19   3        338.66        367.94        20.69 o
  -3  19   3        119.81        122.20        13.89 o
  -1  19   3        198.64        202.72        14.56 o
   1  19   3        203.18        253.83        15.69 o
   3  19   3         36.33         38.95        10.48 o
   5  19   3         68.01         80.60        11.85 o
   7  19   3         23.69         21.86        10.00 o
   9  19   3        160.23        173.06        15.39 o
  11  19   3        102.65        103.34        14.64 o
  13  19   3         10.72         -3.86        11.39 o
 -14  20   3         20.21         31.33        15.57 o
 -12  20   3         18.86         30.09        13.51 o
 -10  20   3          1.12          3.50        12.66 o
  -8  20   3          2.71          1.40        11.03 o
  -6  20   3         73.70         44.73        13.45 o
  -4  20   3          6.02          4.55        11.49 o
  -2  20   3          0.36          6.93        11.53 o
   0  20   3         77.36         78.56        12.66 o
   2  20   3        106.72        125.97        13.77 o
   4  20   3         25.89         29.61        10.84 o
   6  20   3         13.32         21.04        10.38 o
   8  20   3          5.28          3.89        10.35 o
  10  20   3          0.88          5.28        12.31 o
  12  20   3          0.33        -12.22        12.22 o
 -11  21   3         28.80         12.22        14.32 o
  -9  21   3          5.03          6.74        13.24 o
  -7  21   3        171.57        189.47        18.22 o
  -5  21   3         21.29         12.61        12.43 o
  -3  21   3         84.29        129.08        15.91 o
  -1  21   3        148.51        166.04        16.06 o
   1  21   3          8.71          9.38        10.59 o
   3  21   3         43.85         53.65        12.13 o
   5  21   3         55.58         59.29        12.74 o
   7  21   3         16.19          9.48        11.93 o
   9  21   3         49.59         82.40        15.69 o
  11  21   3         14.35          8.37        13.65 o
 -10  22   3         10.71         22.04        17.89 o
  -8  22   3          6.57         -1.29        14.13 o
  -6  22   3          0.14        -12.01        13.48 o
  -4  22   3          0.09         -8.19        11.96 o
  -2  22   3          3.86         -5.43        11.67 o
   0  22   3          3.07          2.23        11.31 o
   2  22   3          1.27          0.26        10.98 o
   4  22   3          3.69          4.46        11.76 o
   6  22   3         38.92         56.30        14.98 o
   8  22   3          4.22          1.20        14.67 o
  -5  23   3         33.82         30.61        15.49 o
  -3  23   3         27.30         16.61        16.99 o
  -1  23   3         38.17         14.94        13.51 o
   1  23   3          0.11         10.91        13.21 o
   3  23   3         27.46         46.15        14.59 o
 -26   0   4        145.64         90.58        29.89 o
 -24   0   4         51.34         75.77        23.24 o
 -22   0   4         42.71         28.70        22.87 o
 -20   0   4       1519.44       1555.63        43.08 o
 -18   0   4       2657.65       2762.43        49.04 o
 -16   0   4       4949.69       4666.32        64.02 o
 -14   0   4       1413.74       1459.42        25.88 o
 -12   0   4       6384.92       6487.06        75.67 o
 -10   0   4       1489.34       1415.60        22.04 o
  -8   0   4        323.45        391.10        11.93 o
  -6   0   4       2447.96       2507.27        28.66 o
  -4   0   4       3245.75       4083.72        33.66 o
  -2   0   4      63433.97      67045.77       466.47 o
   0   0   4       3345.84       3026.41        26.02 o
   2   0   4      24344.75      24314.90       256.60 o
   4   0   4       9527.01       9551.16       136.15 o
   6   0   4      15070.32      15085.25       159.64 o
   8   0   4      71717.67      73481.27       718.95 o
  10   0   4       2496.37       2307.73        31.50 o
  12   0   4       4158.32       3978.42        50.81 o
  14   0   4       3796.62       3825.22        51.79 o
  16   0   4        161.08        174.61        13.25 o
  18   0   4       1230.07       1167.35        31.22 o
  20   0   4        344.17        324.15        30.59 o
  22   0   4        138.02        161.72        30.06 o
  24   0   4         10.62         23.64        14.58 o
 -27   1   4          0.64        -15.57        15.57 o
 -25   1   4          4.68          0.45        16.89 o
 -23   1   4         72.97         59.17        14.33 o
 -21   1   4         34.26         48.44        10.44 o
 -19   1   4        149.30        151.10        11.28 o
 -17   1   4         70.42         59.48         7.12 o
 -15   1   4        552.92        626.58        15.54 o
 -13   1   4          8.03          6.80         4.94 o
 -11   1   4        691.57        739.71        12.30 o
  -9   1   4        203.53        214.26         7.21 o
  -7   1   4        468.76        599.58         8.29 o
  -5   1   4        549.34        476.12         6.10 o
  -3   1   4      10481.37      11498.88        62.95 o
  -1   1   4       1488.73       1514.22        10.15 o
   1   1   4        117.67        127.76         2.74 o
   3   1   4        633.01        598.31         8.51 o
   5   1   4       4461.38       4571.14        39.00 o
   7   1   4        332.22        321.82         5.35 o
   9   1   4       1809.69       1819.12        17.19 o
  11   1   4        586.92        682.69        10.29 o
  13   1   4        105.22        103.92         5.57 o
  15   1   4        493.53        412.29        11.56 o
  17   1   4          9.53         -0.57         5.95 o
  19   1   4         11.20         -4.83         6.79 o
  21   1   4          0.36         -2.69         7.51 o
  23   1   4          9.12          2.12         8.46 o
 -26   2   4        125.42         99.61        20.59 o
 -24   2   4         64.14         55.19        15.57 o
 -22   2   4        145.46        170.67        15.19 o
 -20   2   4        887.15        946.82        25.50 o
 -18   2   4       2319.29       2454.55        33.54 o
 -16   2   4        735.04        721.73        16.53 o
 -14   2   4        301.81        257.16        11.05 o
 -12   2   4       1403.46       1346.54        19.88 o
 -10   2   4       7979.01       8056.32        64.44 o
  -8   2   4         16.59         69.41         4.41 o
  -6   2   4      10327.80      10891.77        69.01 o
  -4   2   4       7221.01       7003.83        40.88 o
  -2   2   4       2787.58       2634.95        16.87 o
   0   2   4         12.89          3.90         1.19 o
   2   2   4        498.35        430.95         5.00 o
   4   2   4      12263.71      12324.03       105.19 o
   6   2   4       6494.06       6266.41        44.43 o
   8   2   4       5801.03       6287.83        47.06 o
  10   2   4        267.35        231.01         6.41 o
  12   2   4        162.53        163.61         6.39 o
  14   2   4       3081.22       3148.73        31.64 o
  16   2   4         24.93         37.76         6.84 o
  18   2   4        662.20        657.67        17.38 o
  20   2   4        446.72        402.12        18.10 o
  22   2   4         90.59         70.68        11.19 o
  24   2   4         21.89         18.98        10.56 o
 -25   3   4          5.21         19.45        14.32 o
 -23   3   4         24.80         40.91        11.76 o
 -21   3   4        282.78        302.25        21.32 o
 -19   3   4         15.60         15.36         8.75 o
 -17   3   4        122.06         91.84         8.19 o
 -15   3   4          1.37         -3.27         5.52 o
 -13   3   4        532.33        630.22        14.76 o
 -11   3   4        510.15        538.47        12.23 o
  -9   3   4       1955.00       1929.78        19.84 o
  -7   3   4       3421.52       3886.36        34.32 o
  -5   3   4        356.60        389.32         6.40 o
  -3   3   4          3.16          0.13         1.96 o
  -1   3   4        171.05        172.53         3.45 o
   1   3   4       2358.38       2477.20        17.46 o
   3   3   4       2575.97       2653.27        21.16 o
   5   3   4        640.50        666.99         8.76 o
   7   3   4       2077.19       2310.40        20.17 o
   9   3   4         28.86         30.58         2.81 o
  11   3   4        123.59        113.60         5.19 o
  13   3   4         87.60         82.84         5.26 o
  15   3   4       1276.15       1199.53        21.45 o
  17   3   4          0.59         -5.95         5.95 o
  19   3   4         90.14        109.66        14.97 o
  21   3   4         28.67         27.42         9.11 o
  23   3   4          7.46         -1.43         8.85 o
 -26   4   4         21.59         20.39        16.87 o
 -24   4   4        199.69        167.04        18.78 o
 -22   4   4        121.41        141.60        14.63 o
 -20   4   4        579.39        616.15        22.89 o
 -18   4   4        518.58        498.21        18.88 o
 -16   4   4        196.62        210.01        10.84 o
 -14   4   4       3842.40       3904.86        43.25 o
 -12   4   4         28.47         26.85         5.48 o
 -10   4   4        408.71        357.69        10.65 o
  -8   4   4       6989.53       6857.27        53.14 o
  -6   4   4       7559.31       6870.60        48.22 o
  -4   4   4       8702.16       8764.62        53.77 o
  -2   4   4         70.15         10.04         2.16 o
   0   4   4        728.14        587.39         6.25 o
   2   4   4         27.41         12.44         1.86 o
   4   4   4       1374.21       1272.41        10.71 o
   6   4   4       1084.56       1100.45        10.24 o
   8   4   4        333.63        247.76         5.51 o
  10   4   4        204.41        228.11         6.12 o
  12   4   4         97.63         92.90         4.59 o
  14   4   4        622.47        600.48        10.85 o
  16   4   4        484.83        457.39        14.66 o
  18   4   4        204.81        198.60        12.01 o
  20   4   4        135.65        127.30        11.70 o
  22   4   4         59.35         48.71        11.77 o
  24   4   4         11.07          0.19        10.68 o
 -25   5   4          0.85         -6.94        13.87 o
 -23   5   4         62.55         53.82        13.46 o
 -21   5   4        235.40        232.99        16.67 o
 -19   5   4         29.90         36.53        10.22 o
 -17   5   4          0.24          9.54         6.41 o
 -15   5   4        851.85        855.47        16.99 o
 -13   5   4          0.13          2.87         5.41 o
 -11   5   4         20.79         39.58         5.28 o
  -9   5   4       2756.96       3229.21        28.72 o
  -7   5   4       1808.64       2005.14        19.13 o
  -5   5   4       3868.35       4345.03        31.95 o
  -3   5   4      15586.92      17193.64       105.46 o
  -1   5   4          5.87         -1.92         1.92 o
   1   5   4        629.69        709.33         7.14 o
   3   5   4        219.64        275.60         6.96 o
   5   5   4       6652.45       6874.46        47.12 o
   7   5   4        435.76        477.77         7.12 o
   9   5   4       1784.46       1747.40        18.56 o
  11   5   4        252.31        194.30         6.37 o
  13   5   4        271.86        314.63         9.24 o
  15   5   4        316.43        278.98        11.11 o
  17   5   4          6.66          3.40         6.47 o
  19   5   4         97.65         89.88        12.07 o
  21   5   4         11.97          1.41         8.25 o
  23   5   4          2.84         12.51        11.17 o
 -26   6   4        109.32         96.40        18.87 o
 -24   6   4        297.47        320.29        27.53 o
 -22   6   4         47.25         61.11        13.04 o
 -20   6   4        810.29        790.90        26.77 o
 -18   6   4         57.39         52.54         9.97 o
 -16   6   4         52.22         29.73         6.63 o
 -14   6   4         16.38          8.67         5.39 o
 -12   6   4        145.80        151.98         8.03 o
 -10   6   4        239.08        250.20         7.41 o
  -8   6   4       1605.12       1320.70        16.49 o
  -6   6   4      22642.88      23973.65       178.08 o
  -4   6   4      11105.33      10974.07        73.53 o
  -2   6   4       4264.96       3593.82        26.69 o
   0   6   4       8640.24       8681.93        55.61 o
   2   6   4        198.20        278.55         4.90 o
   4   6   4       3259.86       3242.85        25.05 o
   6   6   4        899.02        891.62        10.85 o
   8   6   4        586.09        548.09         9.72 o
  10   6   4        170.89        172.41         7.64 o
  12   6   4        234.12        298.15         8.35 o
  14   6   4        627.78        597.12        12.77 o
  16   6   4       1803.56       1905.05        29.24 o
  18   6   4        240.07        243.81        13.31 o
  20   6   4         84.15         83.74        13.48 o
  22   6   4        115.32        109.40        12.34 o
  24   6   4          0.25          2.96        12.11 o
 -25   7   4          0.49        -13.24        13.24 o
 -23   7   4         78.75         87.98        15.85 o
 -21   7   4          5.90         12.92        10.65 o
 -19   7   4         32.57         35.12        10.03 o
 -17   7   4        140.41        121.32        11.95 o
 -15   7   4        138.40        142.17         9.02 o
 -13   7   4         71.20         61.02         7.00 o
 -11   7   4        285.22        264.63        10.92 o
  -9   7   4        731.26        732.62        13.88 o
  -7   7   4         28.75         71.20         5.18 o
  -5   7   4       2008.93       2003.02        19.92 o
  -3   7   4       1400.81       1664.68        15.44 o
  -1   7   4       1932.06       2019.35        17.56 o
   1   7   4         82.38         87.16         3.30 o
   3   7   4         11.15          5.67         2.48 o
   5   7   4        181.73        197.98         7.08 o
   7   7   4         60.91         74.15         4.32 o
   9   7   4         57.44         48.31         4.68 o
  11   7   4          2.15          0.84         4.17 o
  13   7   4        133.85        172.65         7.30 o
  15   7   4         44.56         50.60         7.38 o
  17   7   4         39.21         36.33         8.08 o
  19   7   4          5.33         -3.71         9.10 o
  21   7   4          6.22         20.12         9.94 o
  23   7   4          0.41          0.53        10.54 o
 -24   8   4        156.31        144.10        19.83 o
 -22   8   4        136.79        154.90        17.48 o
 -20   8   4        264.13        243.63        21.47 o
 -18   8   4        642.46        704.82        35.37 o
 -16   8   4        519.34        524.51        18.28 o
 -14   8   4        715.03        743.67        17.26 o
 -12   8   4         17.68         12.53         5.48 o
 -10   8   4        963.04        972.07        16.50 o
  -8   8   4       3466.34       3259.28        33.15 o
  -6   8   4      13172.03      13923.20       101.66 o
  -4   8   4        305.23        366.79         9.04 o
  -2   8   4       2040.06       2066.00        18.78 o
   0   8   4       8080.30       8356.34        56.16 o
   2   8   4        384.46        361.65         7.80 o
   4   8   4       1038.74       1001.90        12.38 o
   6   8   4       3589.43       3499.43        29.22 o
   8   8   4        229.77        230.34         7.50 o
  10   8   4       2076.68       2258.84        25.80 o
  12   8   4        328.62        364.21        10.94 o
  14   8   4         79.29         94.26         7.30 o
  16   8   4       1047.16       1051.90        23.73 o
  18   8   4        411.53        480.21        18.46 o
  20   8   4         52.79         52.96        11.14 o
  22   8   4         84.41         70.21        12.32 o
 -25   9   4          0.44         -1.79        15.93 o
 -23   9   4          9.60         17.06        13.08 o
 -21   9   4         53.15         50.83        13.17 o
 -19   9   4         17.11          2.73        10.31 o
 -17   9   4        119.23        123.62        12.49 o
 -15   9   4        234.17        268.01        13.29 o
 -13   9   4        356.35        352.44        12.79 o
 -11   9   4        272.55        285.51        11.04 o
  -9   9   4         24.41         37.52         5.86 o
  -7   9   4         17.84         18.30         4.88 o
  -5   9   4        150.83        163.53         7.44 o
  -3   9   4         57.00         55.00         4.34 o
  -1   9   4          1.80         -1.19         2.95 o
   1   9   4       2325.78       2435.83        22.85 o
   3   9   4        165.50        183.14         5.09 o
   5   9   4         64.80         73.48         4.47 o
   7   9   4        223.42        238.37         7.64 o
   9   9   4        546.14        598.79        14.13 o
  11   9   4         37.64         34.17         5.17 o
  13   9   4         11.91          9.45         6.19 o
  15   9   4        278.43        284.63        13.16 o
  17   9   4          0.59          0.26         7.65 o
  19   9   4          1.50          0.79         8.22 o
  21   9   4         16.76         19.08        11.58 o
 -24  10   4         14.82         10.75        15.00 o
 -22  10   4         81.46         76.15        18.70 o
 -20  10   4        214.17        222.71        17.16 o
 -18  10   4        526.08        493.05        22.43 o
 -16  10   4        919.04        968.60        31.85 o
 -14  10   4       1764.75       1726.81        36.52 o
 -12  10   4         74.38         75.45         6.95 o
 -10  10   4       1560.43       1559.54        23.52 o
  -8  10   4       3302.75       3239.96        35.42 o
  -6  10   4        399.73        438.33        16.09 o
  -4  10   4        407.41        414.21         8.63 o
  -2  10   4         30.11         53.30         4.49 o
   0  10   4        320.07        348.68        13.10 o
   2  10   4        121.75        115.39         5.82 o
   4  10   4       1433.88       1327.63        14.88 o
   6  10   4       2394.47       2414.87        24.11 o
   8  10   4        614.29        592.52        12.02 o
  10  10   4       1162.38       1136.02        19.09 o
  12  10   4        150.98        164.39         9.16 o
  14  10   4          2.53         -4.13         6.04 o
  16  10   4        211.23        211.02        12.55 o
  18  10   4        220.99        241.43        14.49 o
  20  10   4         20.89         24.34        11.06 o
  22  10   4         23.09         29.22        12.60 o
 -23  11   4          5.96        -10.63        15.76 o
 -21  11   4          3.80         11.87        12.87 o
 -19  11   4          0.06         -8.40         9.82 o
 -17  11   4          2.71         -3.86         9.94 o
 -15  11   4        197.67        196.84        14.53 o
 -13  11   4        945.04        927.68        20.10 o
 -11  11   4        795.34        732.15        16.85 o
  -9  11   4       2342.26       2215.50        28.37 o
  -7  11   4         11.58          4.31         5.43 o
  -5  11   4        163.40        161.88         7.06 o
  -3  11   4        691.13        721.89        12.32 o
  -1  11   4        924.36        998.49        14.92 o
   1  11   4         70.83         91.42         6.07 o
   3  11   4        371.17        380.73         9.84 o
   5  11   4        581.44        615.57        10.55 o
   7  11   4        447.89        409.57        11.30 o
   9  11   4        592.69        619.71        14.35 o
  11  11   4         34.32         50.81         7.12 o
  13  11   4        100.87         99.36         8.77 o
  15  11   4         66.23         64.38         9.04 o
  17  11   4         10.49          2.27         7.95 o
  19  11   4         14.99         26.05        10.12 o
  21  11   4          1.65         -5.80        12.00 o
 -22  12   4         79.56         83.96        15.73 o
 -20  12   4        144.77        147.85        17.40 o
 -18  12   4         27.85         19.56        11.03 o
 -16  12   4        456.65        450.95        21.68 o
 -14  12   4        175.37        193.13        14.04 o
 -12  12   4          4.87         -0.18         6.31 o
 -10  12   4          2.70         -5.48         5.48 o
  -8  12   4         31.82         59.77         8.11 o
  -6  12   4        362.45        352.72        10.90 o
  -4  12   4         37.03         22.97         4.58 o
  -2  12   4         10.80          1.03         4.59 o
   0  12   4       1058.81       1027.80        16.04 o
   2  12   4        389.67        405.52        15.63 o
   4  12   4       2384.40       2397.98        24.71 o
   6  12   4        118.29        115.93         7.53 o
   8  12   4       2581.93       2706.34        30.94 o
  10  12   4        234.97        252.09        10.60 o
  12  12   4         53.36         63.45         7.79 o
  14  12   4        183.37        235.34        14.32 o
  16  12   4         25.09         12.04         8.68 o
  18  12   4         81.98         72.32        11.19 o
  20  12   4          7.52          2.38        11.62 o
 -21  13   4          0.00         11.42        12.74 o
 -19  13   4          0.17          2.91        11.58 o
 -17  13   4         14.66         30.42        11.19 o
 -15  13   4        172.07        150.00        16.74 o
 -13  13   4          6.18          1.28         8.07 o
 -11  13   4         66.57         63.62         8.96 o
  -9  13   4        157.82        157.08         9.17 o
  -7  13   4        938.08        863.39        15.94 o
  -5  13   4        101.88         98.34         6.52 o
  -3  13   4        417.15        395.60        12.31 o
  -1  13   4        895.51        865.22        16.18 o
   1  13   4          0.49         -4.69         4.69 o
   3  13   4          2.71          6.02         4.93 o
   5  13   4        316.08        299.71         9.87 o
   7  13   4         62.60         62.36         6.22 o
   9  13   4        252.57        284.76        11.48 o
  11  13   4         22.91         20.60         7.01 o
  13  13   4        104.78        103.34        10.99 o
  15  13   4          3.31          3.32         8.46 o
  17  13   4         27.47         35.47        10.46 o
  19  13   4          2.31         -6.08        11.97 o
 -20  14   4         40.72         54.14        14.84 o
 -18  14   4         70.22         66.33        14.34 o
 -16  14   4        303.08        262.33        18.06 o
 -14  14   4        357.30        397.94        20.80 o
 -12  14   4         95.89        111.11        13.07 o
 -10  14   4        479.71        476.43        17.90 o
  -8  14   4         25.92         19.65         6.17 o
  -6  14   4         19.10         17.17         5.52 o
  -4  14   4         50.63         38.54         6.85 o
  -2  14   4        389.73        410.78        13.38 o
   0  14   4       1078.78       1018.63        18.84 o
   2  14   4        383.81        362.09        12.09 o
   4  14   4        833.03        847.80        15.89 o
   6  14   4        515.69        506.54        12.75 o
   8  14   4        697.09        742.35        17.76 o
  10  14   4          9.62         13.26         6.83 o
  12  14   4        148.39        164.17        11.97 o
  14  14   4        131.62        143.57        12.83 o
  16  14   4          2.44         -1.46         9.18 o
  18  14   4         98.16         97.48        14.12 o
 -19  15   4          0.00         21.64        13.75 o
 -17  15   4          6.01         -8.54        11.32 o
 -15  15   4          0.50          9.01        10.65 o
 -13  15   4          3.19          7.06         9.82 o
 -11  15   4        103.35        113.33        13.12 o
  -9  15   4          0.24         -6.60         6.60 o
  -7  15   4        357.36        278.42        12.23 o
  -5  15   4        417.70        385.47        12.96 o
  -3  15   4         14.66         30.61         6.95 o
  -1  15   4        168.98        115.47         8.25 o
   1  15   4        105.40        112.68         8.16 o
   3  15   4          4.97         -1.00         5.81 o
   5  15   4         26.36         26.92         6.85 o
   7  15   4          5.22         -6.26         6.26 o
   9  15   4        326.57        345.37        14.88 o
  11  15   4        106.59         77.68        10.08 o
  13  15   4          0.19         11.54         9.90 o
  15  15   4        177.15        140.68        14.33 o
  17  15   4         39.55         41.82        11.85 o
 -18  16   4         82.28         80.11        16.05 o
 -16  16   4         53.16         69.97        18.34 o
 -14  16   4         11.88         10.34        10.88 o
 -12  16   4        193.57        221.45        16.86 o
 -10  16   4        385.47        379.76        17.42 o
  -8  16   4        317.10        290.32        13.86 o
  -6  16   4       1094.25       1080.29        24.24 o
  -4  16   4       1600.43       1590.27        27.98 o
  -2  16   4       1239.27       1276.63        24.69 o
   0  16   4        517.81        514.02        16.50 o
   2  16   4         72.38         58.83         8.98 o
   4  16   4        895.70        926.16        21.19 o
   6  16   4         63.59         55.48         8.50 o
   8  16   4        165.02        157.82        11.37 o
  10  16   4         27.16         28.24         8.99 o
  12  16   4         49.74         56.62        11.16 o
  14  16   4         20.79         20.10        11.34 o
  16  16   4          1.70          1.01        10.53 o
 -17  17   4          2.76        -11.90        11.90 o
 -15  17   4          6.09          2.46        11.87 o
 -13  17   4          4.28         -4.22        10.44 o
 -11  17   4         51.80         42.50        12.27 o
  -9  17   4         14.81          6.70         9.34 o
  -7  17   4          3.65         -8.02         8.02 o
  -5  17   4         14.10         16.53         8.27 o
  -3  17   4         16.25         11.27         7.55 o
  -1  17   4          0.78         -6.91         6.91 o
   1  17   4        204.39        170.68        11.93 o
   3  17   4         35.27         30.87         8.17 o
   5  17   4        265.00        290.47        14.63 o
   7  17   4          4.01         12.68         7.96 o
   9  17   4          0.03         -3.90         8.07 o
  11  17   4          7.17          0.11         9.60 o
  13  17   4          2.13          1.08        10.37 o
  15  17   4         35.39         23.78        12.17 o
 -16  18   4          9.84         19.46        13.45 o
 -14  18   4          3.71         -5.43        12.01 o
 -12  18   4         28.93         -3.09        11.80 o
 -10  18   4         25.33         18.00        12.07 o
  -8  18   4         56.37         38.17        10.80 o
  -6  18   4        454.36        482.18        22.23 o
  -4  18   4         73.39         52.43        14.15 o
  -2  18   4         11.67          0.45         8.05 o
   0  18   4        569.18        591.24        20.94 o
   2  18   4         24.36         29.65         8.90 o
   4  18   4         26.52         24.04         9.45 o
   6  18   4        101.25         87.62        11.79 o
   8  18   4          5.29         -1.10         7.98 o
  10  18   4        111.24         95.81        13.88 o
  12  18   4         63.30         95.91        14.29 o
  14  18   4          3.68         10.01        10.82 o
 -15  19   4          2.12         -7.21        15.21 o
 -13  19   4          1.98        -14.78        14.78 o
 -11  19   4         45.26         55.82        14.35 o
  -9  19   4         60.29         60.58        13.40 o
  -7  19   4         40.85         58.24        13.08 o
  -5  19   4          0.79          9.93        11.06 o
  -3  19   4        174.82        162.95        13.80 o
  -1  19   4         78.49         74.49        11.53 o
   1  19   4          8.99         26.38        10.31 o
   3  19   4         47.77         35.08         9.91 o
   5  19   4          7.73          2.58         8.63 o
   7  19   4          3.57         -3.39         8.88 o
   9  19   4          7.45         -8.36        10.65 o
  11  19   4          1.08          4.27        10.67 o
  13  19   4          1.25         -1.54        11.16 o
 -14  20   4          8.49         28.07        15.12 o
 -12  20   4          0.83         18.34        13.61 o
 -10  20   4         70.58         59.27        14.45 o
  -8  20   4          2.99          1.75        11.52 o
  -6  20   4         96.43         75.59        13.96 o
  -4  20   4         48.43         45.34        12.21 o
  -2  20   4        121.34        114.63        16.47 o
   0  20   4         19.38          3.52        10.31 o
   2  20   4         32.13         40.45        12.28 o
   4  20   4          8.32          4.90         9.15 o
   6  20   4         36.70         34.43        12.27 o
   8  20   4         12.06         -6.83        10.95 o
  10  20   4         11.85          0.21        11.22 o
  12  20   4         20.04         33.15        13.71 o
 -11  21   4          6.23          6.57        14.67 o
  -9  21   4         15.52          9.70        12.91 o
  -7  21   4          0.96          5.91        11.80 o
  -5  21   4          7.66         33.33        13.08 o
  -3  21   4         12.17          1.92        11.90 o
  -1  21   4         17.79         19.42        11.14 o
   1  21   4          3.91        -10.80        10.80 o
   3  21   4          8.80         29.32        11.79 o
   5  21   4         39.30         25.30        13.71 o
   7  21   4          7.50         10.93        12.83 o
   9  21   4         18.03         16.75        12.78 o
  -8  22   4         44.53         24.17        15.20 o
  -6  22   4          2.35          3.05        13.05 o
  -4  22   4         41.88         49.10        14.30 o
  -2  22   4          1.28         10.89        13.00 o
   0  22   4          4.36        -10.60        10.60 o
   2  22   4         27.23         15.12        12.03 o
   4  22   4         26.57         41.73        15.63 o
   6  22   4         30.73         55.98        22.61 o
  -3  23   4          0.03        -11.72        12.28 o
  -1  23   4         11.11         16.70        13.18 o
   1  23   4          0.01          5.77        13.36 o
 -25   1   5          2.49         -6.14        13.77 o
 -23   1   5         50.16         48.56        12.66 o
 -21   1   5         16.60         20.92        10.73 o
 -19   1   5        430.55        445.53        20.33 o
 -17   1   5        405.34        346.04        10.83 o
 -15   1   5         65.51         72.92         6.36 o
 -13   1   5       1642.69       1523.69        19.91 o
 -11   1   5       3762.21       3576.23        31.45 o
  -9   1   5       6090.06       6380.18        45.49 o
  -7   1   5       1454.67       1191.60        12.28 o
  -5   1   5       2703.76       2605.45        18.81 o
  -3   1   5        570.63        739.29         7.11 o
  -1   1   5       3400.51       3783.77        22.91 o
   1   1   5       4274.31       4100.84        29.04 o
   3   1   5       7015.66       6638.77        61.37 o
   5   1   5      13325.00      13635.62       128.20 o
   7   1   5        598.86        523.46         6.70 o
   9   1   5       1498.84       1370.77        13.80 o
  11   1   5       4354.19       4141.10        35.90 o
  13   1   5       1003.41        914.56        13.09 o
  15   1   5        182.39        180.03         8.42 o
  17   1   5        161.75        171.69        11.19 o
  19   1   5        145.31        117.28        10.44 o
  21   1   5          0.36          5.19         8.29 o
  23   1   5          5.92          2.40         8.35 o
 -26   2   5         27.31         24.83        15.35 o
 -24   2   5         46.19         34.84        13.31 o
 -22   2   5         33.26         25.67        11.19 o
 -20   2   5          0.04         -4.14         9.66 o
 -18   2   5          1.40          4.53         6.64 o
 -16   2   5         90.74         93.29         8.48 o
 -14   2   5        396.70        418.26        12.95 o
 -12   2   5        304.54        274.37         9.85 o
 -10   2   5       6008.49       6193.51        48.75 o
  -8   2   5       3358.03       3707.69        32.80 o
  -6   2   5       1618.60       1686.48        15.39 o
  -4   2   5       3412.07       3425.13        23.08 o
  -2   2   5       8412.23       9504.17        52.64 o
   0   2   5       2267.93       2423.17        18.22 o
   2   2   5       2841.32       2598.75        21.10 o
   4   2   5       2327.57       2473.53        26.94 o
   6   2   5        114.89        130.12         5.43 o
   8   2   5         20.46         20.06         2.77 o
  10   2   5          8.97         11.64         2.53 o
  12   2   5        703.45        742.17        11.39 o
  14   2   5          3.80          3.64         3.78 o
  16   2   5        186.15        211.70        10.54 o
  18   2   5          1.82         -2.50         6.53 o
  20   2   5         78.39         52.49         9.40 o
  22   2   5          2.30         -4.48         8.29 o
  24   2   5          1.43         -9.06         9.06 o
 -25   3   5         17.32         14.99        15.06 o
 -23   3   5         98.56         81.17        13.53 o
 -21   3   5        528.93        607.08        31.44 o
 -19   3   5         55.11         23.25         9.64 o
 -17   3   5       1313.52       1310.80        25.12 o
 -15   3   5        588.41        603.95        21.28 o
 -13   3   5          3.20          4.72         4.92 o
 -11   3   5       3789.11       3824.84        38.55 o
  -9   3   5       8034.48       8189.33        63.29 o
  -7   3   5       6295.71       6274.84        45.16 o
  -5   3   5       4308.53       4035.16        27.77 o
  -3   3   5      21004.75      22100.75       123.04 o
  -1   3   5         85.26         28.39         2.53 o
   1   3   5       4325.11       4016.42        26.82 o
   3   3   5       8910.49       8941.82        72.31 o
   5   3   5       3106.16       3122.69        33.66 o
   7   3   5       2514.47       2309.95        21.48 o
   9   3   5        147.24        142.65         4.72 o
  11   3   5        676.01        706.93        10.56 o
  13   3   5          6.46         12.43         4.30 o
  15   3   5        320.36        356.96        12.72 o
  17   3   5        491.62        470.36        15.27 o
  19   3   5          1.91          0.29         6.87 o
  21   3   5         46.62         37.15         9.26 o
  23   3   5          8.69         -8.46         8.46 o
 -26   4   5         31.96         27.58        15.00 o
 -24   4   5        112.79         97.61        15.60 o
 -22   4   5         94.72         97.19        13.39 o
 -20   4   5         34.01         55.66        11.86 o
 -18   4   5        916.66        958.85        24.92 o
 -16   4   5        787.21        758.02        18.77 o
 -14   4   5        920.75        961.66        17.40 o
 -12   4   5          0.04         -4.55         4.55 o
 -10   4   5        939.04        986.21        16.13 o
  -8   4   5       1857.23       1969.63        19.91 o
  -6   4   5       1277.20       1538.14        15.19 o
  -4   4   5        101.91        128.12         4.10 o
  -2   4   5      12575.47      13532.54        78.35 o
   0   4   5       2166.31       2369.06        17.02 o
   2   4   5       1270.57       1396.48        11.57 o
   4   4   5         75.98         83.73         3.61 o
   6   4   5          6.98         19.34         2.34 o
   8   4   5         52.46         64.38         3.63 o
  10   4   5         41.68         31.10         3.33 o
  12   4   5        221.99        207.01         6.64 o
  14   4   5         28.55         26.28         4.81 o
  16   4   5          0.00         -5.29         8.51 o
  18   4   5          7.89         -0.72         8.10 o
  20   4   5         65.94         60.08         9.72 o
  22   4   5          3.77          0.50         8.69 o
 -25   5   5         33.09         43.86        15.48 o
 -23   5   5        491.36        532.79        24.94 o
 -21   5   5        443.80        487.49        25.95 o
 -19   5   5        146.93        134.25        13.89 o
 -17   5   5        686.12        792.74        25.20 o
 -15   5   5         23.46         19.44         6.27 o
 -13   5   5        676.98        671.64        15.08 o
 -11   5   5        816.84        845.35        14.71 o
  -9   5   5        871.96        950.44        14.79 o
  -7   5   5       4876.66       4747.85        38.25 o
  -5   5   5       9761.48      10170.02        67.01 o
  -3   5   5      16772.17      17789.15       114.52 o
  -1   5   5          5.60         19.80         2.49 o
   1   5   5       5150.45       5234.46        37.32 o
   3   5   5      16443.18      16746.71       109.49 o
   5   5   5        194.00        158.48         3.62 o
   7   5   5       2057.90       1961.98        17.95 o
   9   5   5        454.88        469.91         7.89 o
  11   5   5        113.55        120.43         5.37 o
  13   5   5        893.10        923.85        14.90 o
  15   5   5        980.03        954.42        34.37 o
  17   5   5        226.30        196.17        12.27 o
  19   5   5        228.51        204.92        14.96 o
  21   5   5         18.45         30.75         9.55 o
  23   5   5         22.96         37.42        11.01 o
 -24   6   5         31.39         19.63        14.11 o
 -22   6   5        140.23        130.80        15.16 o
 -20   6   5          3.21         -2.58        10.44 o
 -18   6   5        109.99        125.00        12.68 o
 -16   6   5          0.48         -6.10         6.10 o
 -14   6   5        134.56        128.70         8.46 o
 -12   6   5         40.02         47.50         6.10 o
 -10   6   5        843.54        764.81        12.59 o
  -8   6   5         48.75         19.84         3.74 o
  -6   6   5          4.58          6.68         3.13 o
  -4   6   5       2265.06       2369.60        20.91 o
  -2   6   5       5578.23       6055.98        42.80 o
   0   6   5       1794.47       1987.82        17.80 o
   2   6   5        440.95        464.36         6.64 o
   4   6   5       1319.52       1398.75        13.11 o
   6   6   5          0.02         -1.97         1.97 o
   8   6   5        327.67        316.77         6.67 o
  10   6   5         10.72          2.85         2.78 o
  12   6   5         57.88         51.51         4.85 o
  14   6   5          6.22         13.05         5.61 o
  16   6   5         12.80          8.23         6.54 o
  18   6   5         26.64          9.64         7.62 o
  20   6   5          0.16          1.46         8.12 o
  22   6   5          1.12          0.47         9.22 o
 -25   7   5        161.60        182.35        22.99 o
 -23   7   5        418.69        486.12        26.26 o
 -21   7   5         87.81         77.70        13.59 o
 -19   7   5        435.16        431.78        20.96 o
 -17   7   5        472.01        502.67        20.55 o
 -15   7   5        413.98        423.94        14.27 o
 -13   7   5        273.67        224.00        10.42 o
 -11   7   5        598.74        568.47        11.95 o
  -9   7   5        539.84        501.29        11.84 o
  -7   7   5       2325.70       2159.27        23.38 o
  -5   7   5       2768.58       2938.21        25.63 o
  -3   7   5       4039.71       4163.46        31.76 o
  -1   7   5       6881.17       6388.83        46.06 o
   1   7   5       9336.79       9291.12        68.07 o
   3   7   5       2853.44       2915.68        25.92 o
   5   7   5        370.38        278.73         8.09 o
   7   7   5        944.63        908.53        12.26 o
   9   7   5        142.95        156.43         5.98 o
  11   7   5        509.76        478.02        10.09 o
  13   7   5        238.96        209.09        13.81 o
  15   7   5        697.67        677.18        18.58 o
  17   7   5         69.46         73.23        11.89 o
  19   7   5        167.09        169.58        12.82 o
  21   7   5          5.03         -2.53         8.90 o
 -24   8   5         38.21         29.87        14.72 o
 -22   8   5          0.19        -10.91        10.91 o
 -20   8   5         44.74         30.12        12.19 o
 -18   8   5         19.80         19.60        13.12 o
 -16   8   5        123.69        119.56        13.01 o
 -14   8   5       1927.76       1809.42        38.46 o
 -12   8   5        645.13        642.42        13.57 o
 -10   8   5         18.25         11.62         4.59 o
  -8   8   5        347.43        379.89        11.84 o
  -6   8   5        643.86        646.50        14.83 o
  -4   8   5         83.82         65.60         3.96 o
  -2   8   5        346.01        392.00         8.39 o
   0   8   5        421.65        442.44         7.79 o
   2   8   5          1.75          3.30         2.93 o
   4   8   5        133.62        118.64         4.99 o
   6   8   5         49.27         62.44         4.32 o
   8   8   5        380.49        455.25         9.95 o
  10   8   5          5.66          1.57         3.79 o
  12   8   5         49.18         41.60         4.97 o
  14   8   5         11.12         23.47         6.80 o
  16   8   5          9.71         14.63         7.13 o
  18   8   5         34.40         34.15         9.07 o
  20   8   5          7.51         12.07         9.12 o
  22   8   5          0.86        -10.02        10.02 o
 -23   9   5          3.61          6.66        13.13 o
 -21   9   5         36.47         43.50        11.99 o
 -19   9   5        230.12        251.64        20.78 o
 -17   9   5        977.28        928.16        28.02 o
 -15   9   5        164.42        168.96        12.86 o
 -13   9   5       1750.77       1844.21        27.77 o
 -11   9   5       1331.67       1303.74        19.45 o
  -9   9   5       1165.07       1189.34        19.54 o
  -7   9   5      11772.01      11882.19        89.97 o
  -5   9   5        669.15        736.58        11.33 o
  -3   9   5        171.91        132.85         6.48 o
  -1   9   5       1089.97       1081.91        13.56 o
   1   9   5        125.03        131.35         4.82 o
   3   9   5       2034.57       1929.41        19.82 o
   5   9   5        724.70        647.64        10.67 o
   7   9   5        531.28        554.42        11.83 o
   9   9   5        159.86        144.16         7.11 o
  11   9   5         93.44         88.06         6.44 o
  13   9   5        216.88        217.62        11.05 o
  15   9   5         16.38         10.07         6.80 o
  17   9   5         60.59         67.20         9.69 o
  19   9   5         60.51         71.34        11.19 o
  21   9   5          0.20         -2.42        10.02 o
 -24  10   5         13.05         19.53        17.89 o
 -22  10   5         20.63          0.88        12.83 o
 -20  10   5          0.28        -10.12        10.12 o
 -18  10   5         70.07         68.81        12.82 o
 -16  10   5         13.06         13.53        10.00 o
 -14  10   5        145.93        143.32        11.71 o
 -12  10   5        556.91        501.28        14.84 o
 -10  10   5        975.82        950.53        18.78 o
  -8  10   5       3076.30       2995.82        32.54 o
  -6  10   5       1582.69       1577.91        20.31 o
  -4  10   5        487.39        467.45        11.07 o
  -2  10   5       1111.50       1085.29        17.56 o
   0  10   5        142.19        141.22         6.13 o
   2  10   5         11.29         10.14         3.94 o
   4  10   5        229.45        220.28         6.69 o
   6  10   5         26.67         32.97         4.50 o
   8  10   5         21.44         24.29         4.52 o
  10  10   5        590.18        569.18        18.19 o
  12  10   5         61.79         66.38         8.11 o
  14  10   5         17.13         17.17         7.15 o
  16  10   5         10.72         17.27         7.53 o
  18  10   5          8.83         18.62         9.16 o
  20  10   5          0.15         13.39        10.27 o
 -23  11   5          9.63         14.54        13.86 o
 -21  11   5         75.87         65.74        19.14 o
 -19  11   5        166.95        184.95        16.49 o
 -17  11   5        324.47        336.73        20.02 o
 -15  11   5        402.35        481.49        21.48 o
 -13  11   5        456.87        459.50        16.96 o
 -11  11   5       1123.67       1175.37        20.18 o
  -9  11   5       2140.07       2150.52        28.13 o
  -7  11   5       4493.33       4564.14        45.98 o
  -5  11   5        559.21        601.26        14.18 o
  -3  11   5         62.12         77.36         7.58 o
  -1  11   5       3095.99       3085.55        44.91 o
   1  11   5       2265.77       2214.23        24.45 o
   3  11   5        446.82        421.97        10.64 o
   5  11   5       2887.76       2793.15        27.70 o
   7  11   5       2481.75       2546.30        29.29 o
   9  11   5        183.88        222.06         9.59 o
  11  11   5        503.62        523.41        15.97 o
  13  11   5         75.50         78.11         9.69 o
  15  11   5         57.13         91.22        11.92 o
  17  11   5         99.32        119.28        11.02 o
  19  11   5          7.81          1.75         9.84 o
  21  11   5          2.04         -1.12        11.18 o
 -22  12   5         17.72          8.89        14.41 o
 -20  12   5          0.53        -10.17        11.76 o
 -18  12   5         14.04         24.15        10.95 o
 -16  12   5          0.12         -5.47         9.40 o
 -14  12   5          3.39          5.44         9.71 o
 -12  12   5         66.97         87.10         9.55 o
 -10  12   5        115.28        122.20         8.43 o
  -8  12   5        360.46        358.04        13.08 o
  -6  12   5        163.54        141.59         9.26 o
  -4  12   5       1020.45       1006.56        17.02 o
  -2  12   5        151.52        158.35         8.44 o
   0  12   5        635.19        547.47        12.49 o
   2  12   5        300.78        290.87        10.10 o
   4  12   5        757.23        789.89        17.40 o
   6  12   5        131.05        179.76         7.71 o
   8  12   5          0.97          9.40         5.14 o
  10  12   5         83.73         75.55         7.76 o
  12  12   5        116.42        159.73        11.29 o
  14  12   5          1.62          2.17         7.93 o
  16  12   5          5.16         -7.96         7.96 o
  18  12   5         11.59         -8.94         8.94 o
  20  12   5          1.54        -10.56        10.56 o
 -21  13   5         98.02        104.77        17.34 o
 -19  13   5        128.12        108.11        15.99 o
 -17  13   5          0.85         -6.27        10.00 o
 -15  13   5        273.48        252.54        17.10 o
 -13  13   5       1034.99        967.09        27.59 o
 -11  13   5        888.65        808.06        22.46 o
  -9  13   5        393.20        408.51        19.03 o
  -7  13   5        154.27        171.59         8.97 o
  -5  13   5       3277.91       3162.59        35.78 o
  -3  13   5          2.45         -0.21         5.17 o
  -1  13   5          1.31         -4.37         4.96 o
   1  13   5       1657.65       1616.67        22.47 o
   3  13   5        383.54        372.41        11.23 o
   5  13   5       3769.80       3878.50        40.61 o
   7  13   5       1486.93       1531.80        22.49 o
   9  13   5        269.15        313.48        12.64 o
  11  13   5        632.97        683.93        20.71 o
  13  13   5        185.60        218.74        13.26 o
  15  13   5        134.69        160.33        12.88 o
  17  13   5         22.90         26.90        10.12 o
  19  13   5         18.66         13.05        11.64 o
 -20  14   5          0.01         25.21        14.02 o
 -18  14   5         30.98          0.84        11.49 o
 -16  14   5          6.91         -6.75        10.12 o
 -14  14   5          7.87          1.39         9.40 o
 -12  14   5          4.31          1.96         9.24 o
 -10  14   5          6.78         -7.72         7.72 o
  -8  14   5        194.23        183.10        10.34 o
  -6  14   5         37.59         27.13         7.19 o
  -4  14   5          4.21          5.09         5.90 o
  -2  14   5        132.69        117.18         7.87 o
   0  14   5        453.22        399.63        13.95 o
   2  14   5          9.68          1.45         5.05 o
   4  14   5        326.87        314.44        12.36 o
   6  14   5        222.83        248.61        11.24 o
   8  14   5          5.75          7.46         6.46 o
  10  14   5        114.48         98.75        10.23 o
  12  14   5         62.30         58.42        10.20 o
  14  14   5          4.39          3.07         8.57 o
  16  14   5          3.59         19.48         9.55 o
  18  14   5          2.84        -10.70        10.70 o
 -19  15   5         35.41         50.36        15.11 o
 -17  15   5         17.29         11.89        11.95 o
 -15  15   5        114.35        100.61        14.10 o
 -13  15   5         39.31         29.42        10.88 o
 -11  15   5         83.68         54.43        11.82 o
  -9  15   5        397.02        399.00        15.95 o
  -7  15   5        380.74        323.77        11.67 o
  -5  15   5        291.04        264.34        12.52 o
  -3  15   5        586.29        628.64        22.44 o
  -1  15   5        219.64        257.01        12.12 o
   1  15   5        217.93        194.31         9.69 o
   3  15   5         28.64         40.32         7.01 o
   5  15   5        645.25        668.23        19.10 o
   7  15   5        146.53        140.72        10.07 o
   9  15   5         26.16         22.18         8.88 o
  11  15   5         66.03         57.75        11.43 o
  13  15   5         37.82         26.90        10.91 o
  15  15   5         46.05         51.36        11.51 o
  17  15   5         17.25         14.62        11.43 o
 -18  16   5          0.03         -4.41        12.51 o
 -16  16   5          2.88         11.24        11.93 o
 -14  16   5          0.32        -10.12        10.12 o
 -12  16   5        187.98        203.71        16.19 o
 -10  16   5          2.84         -1.19         9.40 o
  -8  16   5          0.06         -6.80         7.93 o
  -6  16   5         13.88          9.07         8.44 o
  -4  16   5         25.18         30.60         8.26 o
  -2  16   5        169.94        144.71        10.27 o
   0  16   5          0.19          6.69         7.24 o
   2  16   5         39.95         29.58         7.91 o
   4  16   5        110.03        133.02        10.55 o
   6  16   5        286.70        285.82        13.31 o
   8  16   5          8.25         -5.39         8.08 o
  10  16   5          0.06         -2.32         8.82 o
  12  16   5         17.00         19.80        10.65 o
  14  16   5         31.99         30.71        11.25 o
  16  16   5          7.34          2.12        11.14 o
 -17  17   5         11.22         15.13        14.32 o
 -15  17   5         20.96         32.78        12.70 o
 -13  17   5         36.94         40.73        11.98 o
 -11  17   5          2.75          4.61        10.12 o
  -9  17   5         98.74        104.62        13.54 o
  -7  17   5        267.30        265.96        16.32 o
  -5  17   5        276.75        250.57        16.66 o
  -3  17   5        521.60        518.54        19.29 o
  -1  17   5         57.54         65.32         9.69 o
   1  17   5        166.40        157.25        11.90 o
   3  17   5        294.31        310.85        15.55 o
   5  17   5          9.16          4.70         7.55 o
   7  17   5          4.44         -0.01         9.20 o
   9  17   5         11.17         10.84         9.73 o
  11  17   5         45.48         41.07        15.37 o
  13  17   5         10.73         10.30        10.75 o
  15  17   5         11.64         15.35        11.39 o
 -16  18   5         31.46         26.07        14.74 o
 -14  18   5          1.88        -11.58        11.58 o
 -12  18   5         16.85         25.94        13.54 o
 -10  18   5         46.05         44.20        12.78 o
  -8  18   5          0.04         -9.13        10.93 o
  -6  18   5         54.35         59.94        13.31 o
  -4  18   5         27.42         14.79        10.36 o
  -2  18   5          2.51          7.08        10.39 o
   0  18   5         27.42         29.07         9.21 o
   2  18   5          8.90         16.93         8.47 o
   4  18   5          0.50         -2.98         7.74 o
   6  18   5        164.89        121.78        17.50 o
   8  18   5         10.47         -6.78         9.88 o
  10  18   5         14.66         24.60        11.22 o
  12  18   5         46.35         31.68        12.30 o
  14  18   5          0.53         -0.06        11.05 o
 -15  19   5          0.60         -6.52        13.97 o
 -13  19   5         12.31          6.41        12.91 o
 -11  19   5          1.02         15.58        14.26 o
  -9  19   5        144.74        156.31        19.71 o
  -7  19   5        136.15         89.37        16.97 o
  -5  19   5         46.98         43.81        12.59 o
  -3  19   5        166.64        179.90        14.59 o
  -1  19   5        127.28        139.43        13.72 o
   1  19   5        247.72        261.28        18.27 o
   3  19   5        234.00        275.70        15.57 o
   5  19   5          0.61         -3.99         9.37 o
   7  19   5         70.68         66.50        12.94 o
   9  19   5        126.81        126.92        14.50 o
  11  19   5          0.35          2.92        10.80 o
 -12  20   5         43.57         35.36        14.87 o
 -10  20   5          2.40          6.13        12.54 o
  -8  20   5         13.46          4.43        12.59 o
  -6  20   5         32.66         15.25        13.13 o
  -4  20   5          1.32          4.53        10.83 o
  -2  20   5          1.60          1.91        10.58 o
   0  20   5          2.36          6.69         9.71 o
   2  20   5         25.01         31.90        10.77 o
   4  20   5         26.63         43.77        12.92 o
   6  20   5         31.90         39.43        12.46 o
   8  20   5          3.74        -10.33        10.33 o
  10  20   5          1.32        -10.10        10.10 o
 -11  21   5         16.69         40.75        36.22 o
  -9  21   5        100.01        109.74        17.14 o
  -7  21   5         17.48         28.39        13.69 o
  -5  21   5         36.49         30.67        13.08 o
  -3  21   5         99.39        100.57        15.68 o
  -1  21   5         26.69         13.22        12.41 o
   1  21   5         61.78         82.54        14.27 o
   3  21   5         29.16         20.78        14.13 o
   5  21   5         46.82         54.20        14.41 o
   7  21   5         54.85         62.48        15.33 o
  -6  22   5          7.00         32.12        15.11 o
  -4  22   5          0.30         -1.39        13.91 o
  -2  22   5          4.18         -9.85        11.03 o
   0  22   5          0.00        -12.40        12.40 o
   2  22   5          0.92        -13.52        13.52 o
   4  22   5          4.72          0.64        16.20 o
 -26   0   6         88.56         75.42        26.93 o
 -24   0   6         82.89         57.18        18.61 o
 -22   0   6        148.50        130.86        21.61 o
 -20   0   6        771.09        766.00        39.44 o
 -18   0   6        814.46        819.80        35.61 o
 -16   0   6       1916.82       2014.84        33.87 o
 -14   0   6       1152.25       1077.72        22.41 o
 -12   0   6      14880.70      14783.32       142.07 o
 -10   0   6      15120.69      14983.68       142.27 o
  -8   0   6      12330.83      12262.65       111.79 o
  -6   0   6       3258.26       3186.11        34.69 o
  -4   0   6        131.90        173.52         6.03 o
  -2   0   6       2730.84       2682.71        26.82 o
   0   0   6        655.43        865.80        15.19 o
   2   0   6         42.92         53.85         2.56 o
   4   0   6       3078.10       2911.47        45.38 o
   6   0   6        438.00        505.75         9.15 o
   8   0   6       1736.87       1720.04        25.79 o
  10   0   6       2591.46       2389.04        30.07 o
  12   0   6       5071.38       4876.51        58.31 o
  14   0   6        687.10        706.36        20.48 o
  16   0   6        661.61        704.49        24.86 o
  18   0   6        900.43        870.68        30.35 o
  20   0   6         52.14         48.70        12.75 o
  22   0   6         47.44         34.83        15.03 o
 -25   1   6          0.09        -11.46        13.05 o
 -23   1   6          2.49          5.10        11.19 o
 -21   1   6          2.17          2.64        10.65 o
 -19   1   6          0.13         -9.12         9.12 o
 -17   1   6          8.37         16.97         5.63 o
 -15   1   6        132.03        147.25         7.76 o
 -13   1   6          0.11          8.42         4.69 o
 -11   1   6         79.47         81.59         5.45 o
  -9   1   6       1492.27       1530.30        15.56 o
  -7   1   6       2166.44       2348.66        20.42 o
  -5   1   6        929.17        899.88         9.97 o
  -3   1   6        409.81        367.99         5.49 o
  -1   1   6         43.51         42.83         2.56 o
   1   1   6       5377.53       5683.32        41.20 o
   3   1   6        141.78        175.75         5.36 o
   5   1   6         79.02         77.66         3.94 o
   7   1   6         78.59         62.32         2.27 o
   9   1   6         17.97         24.96         2.64 o
  11   1   6        218.30        240.03         6.74 o
  13   1   6        641.84        557.39         9.74 o
  15   1   6         61.15         49.61         7.07 o
  17   1   6         26.76         25.57         6.91 o
  19   1   6         79.99         69.00         8.94 o
  21   1   6          3.83          3.63         7.51 o
  23   1   6          0.00          0.39         8.42 o
 -26   2   6          3.09         -3.40        14.13 o
 -24   2   6        216.72        207.72        19.25 o
 -22   2   6        584.17        599.18        25.50 o
 -20   2   6        666.83        694.89        26.07 o
 -18   2   6        433.12        400.10        15.73 o
 -16   2   6        793.04        780.27        16.22 o
 -14   2   6       3611.47       3618.35        36.84 o
 -12   2   6        716.84        722.17        13.69 o
 -10   2   6       4281.34       4225.38        36.41 o
  -8   2   6       6117.12       5872.52        43.71 o
  -6   2   6       6407.08       6451.78        44.16 o
  -4   2   6        369.96        583.62         7.55 o
  -2   2   6       1579.17       1559.63        13.26 o
   0   2   6       1937.52       1799.05        15.81 o
   2   2   6       3023.54       2639.99        23.36 o
   4   2   6       5695.32       5918.29        59.75 o
   6   2   6        327.23        285.02         5.59 o
   8   2   6         96.96         82.38         3.56 o
  10   2   6        573.83        533.20         8.37 o
  12   2   6       1443.46       1510.74        17.09 o
  14   2   6        254.12        251.60         9.57 o
  16   2   6         66.54         64.39         7.62 o
  18   2   6        748.16        697.02        19.91 o
  20   2   6          3.22         -3.58         7.15 o
  22   2   6         23.97         27.06        10.91 o
 -25   3   6          0.91          6.51        12.10 o
 -23   3   6         62.24         37.54        13.27 o
 -21   3   6        119.73        103.00        14.91 o
 -19   3   6         93.96         88.57        10.25 o
 -17   3   6        401.18        378.02        14.60 o
 -15   3   6        644.14        652.99        15.45 o
 -13   3   6        298.30        275.36         9.94 o
 -11   3   6         80.32         82.17         5.96 o
  -9   3   6       1171.29       1153.83        14.29 o
  -7   3   6       1147.43       1174.29        13.38 o
  -5   3   6          3.33          8.14         2.73 o
  -3   3   6        337.77        453.82         6.60 o
  -1   3   6         18.06         26.28         2.26 o
   1   3   6        214.59        244.95         4.72 o
   3   3   6        158.26        146.07         4.35 o
   5   3   6        922.60        981.60        14.93 o
   7   3   6        113.87        158.53         5.87 o
   9   3   6          1.50         -1.86         3.01 o
  11   3   6       1447.19       1370.06        16.80 o
  13   3   6        168.60        158.16         6.82 o
  15   3   6        108.16         91.07         8.19 o
  17   3   6        132.36        127.24        10.00 o
  19   3   6        165.64        152.53        13.77 o
  21   3   6          0.96         -7.06         7.06 o
  23   3   6          2.07         -7.29         8.31 o
 -26   4   6          3.94          7.75        14.85 o
 -24   4   6        153.83        142.74        16.59 o
 -22   4   6        303.62        275.71        18.99 o
 -20   4   6        663.95        666.58        23.32 o
 -18   4   6         86.13         89.88        13.40 o
 -16   4   6        361.81        403.71        14.81 o
 -14   4   6        906.86        847.68        17.16 o
 -12   4   6        216.75        204.39         9.23 o
 -10   4   6       6494.26       6352.81        56.01 o
  -8   4   6        898.33        814.28        11.35 o
  -6   4   6       1841.00       1711.86        16.44 o
  -4   4   6        505.49        403.14         6.97 o
  -2   4   6       4843.97       4493.77        33.75 o
   0   4   6       4576.82       4156.21        28.98 o
   2   4   6        621.83        738.44        10.01 o
   4   4   6       8890.71       8707.81        78.46 o
   6   4   6        829.16        798.47        13.28 o
   8   4   6        619.96        587.30        10.06 o
  10   4   6          2.89         -0.05         2.28 o
  12   4   6        129.36        135.25         6.32 o
  14   4   6        368.98        376.89        12.01 o
  16   4   6         63.21         68.30         8.36 o
  18   4   6        175.35        164.58        12.19 o
  20   4   6          3.84         -8.13         8.13 o
  22   4   6         12.22         25.41         9.02 o
 -25   5   6         21.00         22.88        13.96 o
 -23   5   6         18.56         23.24        12.24 o
 -21   5   6         73.49         90.73        13.54 o
 -19   5   6        119.24        124.20        13.74 o
 -17   5   6       1299.54       1289.42        27.49 o
 -15   5   6        108.83        112.99         8.24 o
 -13   5   6         26.70         15.54         5.70 o
 -11   5   6       2773.66       2622.81        29.57 o
  -9   5   6         78.24         93.84         5.49 o
  -7   5   6         59.99         55.57         4.07 o
  -5   5   6        210.26        289.86         7.52 o
  -3   5   6        325.03        357.03         7.14 o
  -1   5   6       1227.98       1362.30        13.56 o
   1   5   6       1117.09       1214.79        11.53 o
   3   5   6        863.03        907.44         9.71 o
   5   5   6       2904.63       2976.74        26.86 o
   7   5   6         17.07         11.88         3.69 o
   9   5   6        398.36        360.41         7.13 o
  11   5   6        608.82        636.84        11.41 o
  13   5   6          5.61          7.32         4.77 o
  15   5   6          5.26          5.10         6.38 o
  17   5   6         87.31         90.02         8.85 o
  19   5   6         14.65          9.07         7.12 o
  21   5   6          0.07         -7.28         7.28 o
 -24   6   6        402.60        449.46        25.96 o
 -22   6   6        575.27        637.08        27.49 o
 -20   6   6        990.27       1010.80        34.55 o
 -18   6   6        159.16        172.68        14.83 o
 -16   6   6        390.75        348.85        14.75 o
 -14   6   6          5.82         10.12         5.99 o
 -12   6   6          2.34         -4.97         4.97 o
 -10   6   6         50.08         46.99         5.32 o
  -8   6   6        415.29        514.21        10.06 o
  -6   6   6        427.99        479.62         9.81 o
  -4   6   6       2607.30       2288.42        20.29 o
  -2   6   6       2726.04       2863.39        24.98 o
   0   6   6       4857.25       4931.07        37.86 o
   2   6   6       7440.24       7070.01        51.05 o
   4   6   6       3925.61       4203.21        32.87 o
   6   6   6         20.74          9.07         3.40 o
   8   6   6        228.40        249.28         7.32 o
  10   6   6          8.25         -0.49         3.46 o
  12   6   6         46.40         49.68         5.85 o
  14   6   6        526.99        500.54        14.04 o
  16   6   6        455.98        458.83        16.20 o
  18   6   6         71.79         53.85         9.84 o
  20   6   6         76.65         89.98        12.46 o
  22   6   6         37.00         48.92        10.95 o
 -25   7   6          0.58         -1.02        14.30 o
 -23   7   6         15.96         11.36        14.97 o
 -21   7   6         41.98         50.63        20.11 o
 -19   7   6        144.64        124.41        14.34 o
 -17   7   6        109.11         69.27        11.78 o
 -15   7   6         45.78         34.87         9.26 o
 -13   7   6        916.97        868.97        17.25 o
 -11   7   6        521.04        500.79        14.25 o
  -9   7   6          0.02         -3.99         3.99 o
  -7   7   6          3.66          1.81         3.72 o
  -5   7   6        192.84        174.79         6.64 o
  -3   7   6        155.41        131.64         5.40 o
  -1   7   6        808.56        833.83        11.35 o
   1   7   6         30.45         43.32         3.92 o
   3   7   6         20.35         27.90         3.00 o
   5   7   6        212.17        206.75         8.70 o
   7   7   6          2.45          2.62         2.12 o
   9   7   6          5.89         -1.50         2.80 o
  11   7   6        112.13        100.27         6.75 o
  13   7   6         68.95         60.15         6.36 o
  15   7   6         79.21         90.99         8.76 o
  17   7   6         12.91         12.91         8.49 o
  19   7   6          0.09         -7.78         7.97 o
  21   7   6          0.18         -5.22         8.25 o
 -24   8   6        180.25        196.64        22.03 o
 -22   8   6        126.26        125.47        15.89 o
 -20   8   6        377.73        347.01        26.59 o
 -18   8   6        740.33        835.89        28.90 o
 -16   8   6        594.75        523.38        21.01 o
 -14   8   6        337.84        365.79        14.08 o
 -12   8   6         21.05          7.22         4.88 o
 -10   8   6       5098.50       4888.87        44.96 o
  -8   8   6       2139.41       2094.12        25.09 o
  -6   8   6        117.61        143.39         6.93 o
  -4   8   6       1003.84        967.71        13.14 o
  -2   8   6       4101.57       4099.90        33.17 o
   0   8   6       1696.62       1775.63        18.62 o
   2   8   6       4191.54       4030.46        35.90 o
   4   8   6       1392.11       1298.97        14.76 o
   6   8   6        419.49        412.34         8.97 o
   8   8   6        517.71        556.32         9.90 o
  10   8   6         52.08         69.99         4.82 o
  12   8   6         38.77         30.75         6.05 o
  14   8   6        864.63        871.53        19.03 o
  16   8   6        170.52        187.06        12.24 o
  18   8   6         37.42         17.19        10.27 o
  20   8   6        105.56         97.19        12.59 o
 -23   9   6          1.77          2.22        13.60 o
 -21   9   6          5.53        -11.14        11.14 o
 -19   9   6          8.16         -4.37         9.94 o
 -17   9   6         80.64         84.99        12.90 o
 -15   9   6          7.54          2.03         8.28 o
 -13   9   6         81.59         90.60         8.64 o
 -11   9   6        591.56        560.91        13.54 o
  -9   9   6        118.15        154.11         8.96 o
  -7   9   6        318.24        325.70        10.24 o
  -5   9   6        233.64        219.77         8.11 o
  -3   9   6        224.81        256.28         8.60 o
  -1   9   6          5.82         10.97         2.93 o
   1   9   6        255.31        248.55         7.56 o
   3   9   6         17.28         22.16         3.82 o
   5   9   6        699.83        726.62        12.62 o
   7   9   6         19.55          9.39         3.49 o
   9   9   6         16.44         14.73         3.74 o
  11   9   6        329.07        310.41        12.98 o
  13   9   6        247.18        257.48        11.80 o
  15   9   6         41.89         29.01         7.26 o
  17   9   6          0.61         -3.14         7.51 o
  19   9   6         26.83         -3.06         9.20 o
  21   9   6          0.14         -3.60        10.78 o
 -22  10   6          5.58         -2.46        12.79 o
 -20  10   6         80.89         66.40        13.07 o
 -18  10   6        331.04        294.75        18.94 o
 -16  10   6        646.36        698.16        26.41 o
 -14  10   6        508.96        528.87        20.13 o
 -12  10   6        371.41        367.43        15.27 o
 -10  10   6       5631.59       5556.66        52.92 o
  -8  10   6       1551.77       1589.57        24.20 o
  -6  10   6        628.95        505.92        11.34 o
  -4  10   6        151.12        136.21         7.68 o
  -2  10   6        339.13        332.86         9.58 o
   0  10   6       1013.20        995.36        14.06 o
   2  10   6         26.98         21.93         4.15 o
   4  10   6        289.86        269.03         8.42 o
   6  10   6         94.47        109.94         6.11 o
   8  10   6        193.78        201.41         7.71 o
  10  10   6        169.51        185.17        10.59 o
  12  10   6         66.10         71.31         8.72 o
  14  10   6        302.67        301.07        15.54 o
  16  10   6         44.30         38.55         9.86 o
  18  10   6         14.88          5.36         8.69 o
  20  10   6         25.35         30.55        10.78 o
 -23  11   6          1.38         15.70        13.56 o
 -21  11   6          4.96          0.66        12.27 o
 -19  11   6          9.00         12.36        11.86 o
 -17  11   6         75.78         44.10        11.63 o
 -15  11   6          0.05         -1.08         9.66 o
 -13  11   6        712.24        653.75        21.41 o
 -11  11   6         58.17         42.48         7.52 o
  -9  11   6         22.06         27.85         7.20 o
  -7  11   6         51.96         34.23         5.38 o
  -5  11   6         46.37         29.81         5.94 o
  -3  11   6       1743.97       1670.91        22.04 o
  -1  11   6       2956.68       2885.39        30.27 o
   1  11   6        443.15        473.38        12.23 o
   3  11   6         40.95         57.50         5.56 o
   5  11   6        444.11        422.96        14.07 o
   7  11   6          7.59         20.73         5.70 o
   9  11   6        215.95        253.79        12.22 o
  11  11   6         51.19         30.28         7.69 o
  13  11   6        195.27        231.81        12.66 o
  15  11   6         55.68         53.34         9.42 o
  17  11   6          6.33          0.16         8.49 o
  19  11   6         27.29         18.06         9.73 o
 -22  12   6         29.52         12.78        13.86 o
 -20  12   6         34.55         18.11        12.66 o
 -18  12   6        409.51        392.22        22.11 o
 -16  12   6         51.73         48.97        11.76 o
 -14  12   6         33.64         27.14        11.03 o
 -12  12   6       1890.28       1806.62        32.35 o
 -10  12   6        412.88        426.35        16.14 o
  -8  12   6         37.72         43.70         6.41 o
  -6  12   6        175.00        164.31         9.25 o
  -4  12   6         25.78         48.96         6.66 o
  -2  12   6       1668.47       1623.72        21.78 o
   0  12   6         48.05         35.27         5.35 o
   2  12   6        165.68        172.80         8.27 o
   4  12   6        150.69        157.69         9.09 o
   6  12   6         92.12        115.72         7.86 o
   8  12   6        416.89        435.30        14.14 o
  10  12   6          0.92          0.74         6.90 o
  12  12   6        212.45        236.21        13.14 o
  14  12   6         94.22        101.17        10.30 o
  16  12   6         86.04        117.38        18.22 o
  18  12   6         13.92         11.58        10.97 o
 -21  13   6         17.45         26.96        14.77 o
 -19  13   6         13.85         14.81        11.99 o
 -17  13   6          8.14         17.57        11.25 o
 -15  13   6         29.60         21.47        11.23 o
 -13  13   6         15.36          6.02         9.24 o
 -11  13   6        175.31        147.87        12.37 o
  -9  13   6        119.84        137.05        11.49 o
  -7  13   6        112.63         91.58         8.37 o
  -5  13   6          5.19         -5.06         5.67 o
  -3  13   6          0.44         -0.55         5.06 o
  -1  13   6         99.08        101.98         7.09 o
   1  13   6         75.32         76.32         7.39 o
   3  13   6        406.35        411.78        14.28 o
   5  13   6          1.86         -2.26         5.88 o
   7  13   6          9.15         14.98         6.35 o
   9  13   6        223.32        236.40        13.27 o
  11  13   6         70.66         69.02         9.38 o
  13  13   6         29.35         40.18         9.16 o
  15  13   6         15.45         10.68         8.68 o
  17  13   6          3.04         -7.11         9.02 o
 -20  14   6         14.48          9.85        15.63 o
 -18  14   6         95.14         94.39        14.99 o
 -16  14   6         10.07          9.40        11.63 o
 -14  14   6         72.46         89.69        13.20 o
 -12  14   6       1233.49       1191.69        30.84 o
 -10  14   6        555.02        641.51        22.63 o
  -8  14   6          2.06         -6.13         8.51 o
  -6  14   6       1338.08       1348.70        24.00 o
  -4  14   6         80.46         97.63         8.11 o
  -2  14   6          1.78         -0.41         5.41 o
   0  14   6         21.32          7.00         5.70 o
   2  14   6        134.76        133.66         9.08 o
   4  14   6         18.20         18.27         6.13 o
   6  14   6        250.50        270.73        11.41 o
   8  14   6         58.28         49.96         8.96 o
  10  14   6         12.35         27.26         8.27 o
  12  14   6        100.78        122.43        12.34 o
  14  14   6         77.28        105.82        12.05 o
  16  14   6         48.52         48.18        10.84 o
 -19  15   6          3.48        -13.68        13.68 o
 -17  15   6         33.15         22.61        13.51 o
 -15  15   6         22.08         19.79        11.19 o
 -13  15   6         22.09         23.71        11.03 o
 -11  15   6         11.49          1.36         9.55 o
  -9  15   6          0.35         -3.84         8.39 o
  -7  15   6          6.27         12.02         7.86 o
  -5  15   6         29.63         23.27         8.65 o
  -3  15   6         73.78         46.01         7.82 o
  -1  15   6         25.60         23.04         7.50 o
   1  15   6         58.75         53.05         7.62 o
   3  15   6        293.53        251.18        11.61 o
   5  15   6          2.51          7.89         6.41 o
   7  15   6          9.44         22.04         8.44 o
   9  15   6          6.37         -5.10         7.89 o
  11  15   6         66.88         47.44        10.30 o
  13  15   6         10.83         36.22        10.54 o
  15  15   6          8.08         19.62        11.15 o
 -18  16   6          9.81          6.64        13.87 o
 -16  16   6          2.99         10.88        13.23 o
 -14  16   6        162.00        177.76        18.22 o
 -12  16   6          6.13         -2.85        11.22 o
 -10  16   6          4.50         -3.41        10.34 o
  -8  16   6        312.29        360.75        19.66 o
  -6  16   6        308.24        291.23        16.04 o
  -4  16   6        330.72        331.40        15.89 o
  -2  16   6        581.86        654.83        20.87 o
   0  16   6        504.09        527.56        22.32 o
   2  16   6        639.48        655.54        19.36 o
   4  16   6        823.22        825.96        20.03 o
   6  16   6          4.66          0.33         8.30 o
   8  16   6         77.43         87.57        11.13 o
  10  16   6         12.30         15.35        10.24 o
  12  16   6          0.22          4.00         9.35 o
  14  16   6         21.59         32.22        11.66 o
 -17  17   6         72.64         93.44        18.13 o
 -15  17   6          4.85          6.81        12.56 o
 -13  17   6          0.61        -11.31        11.31 o
 -11  17   6          0.01         -2.11        13.34 o
  -9  17   6         45.40         41.28        12.79 o
  -7  17   6        113.14        112.22        13.12 o
  -5  17   6          0.27          2.52         7.85 o
  -3  17   6          0.83         -6.87         7.67 o
  -1  17   6         62.26         58.92         9.49 o
   1  17   6         73.16         70.43        10.28 o
   3  17   6         21.63         23.27         8.73 o
   5  17   6         19.53          7.18         9.16 o
   7  17   6          8.10          7.82         9.50 o
   9  17   6          1.00         -7.70         9.25 o
  11  17   6          0.33         -2.40        10.01 o
  13  17   6         28.24         18.99        10.93 o
 -16  18   6          4.79         -3.35        14.32 o
 -14  18   6         15.10         28.29        13.71 o
 -12  18   6          9.22          5.59        13.13 o
 -10  18   6         12.04          1.01        11.49 o
  -8  18   6         69.11         56.11        13.80 o
  -6  18   6         77.97         58.09        13.05 o
  -4  18   6         19.00         -6.09        10.91 o
  -2  18   6        109.34        123.23        11.87 o
   0  18   6         98.83         87.59        10.79 o
   2  18   6        123.70        137.33        12.40 o
   4  18   6        270.63        280.59        16.60 o
   6  18   6         23.82         16.67        10.33 o
   8  18   6         18.88          1.81        12.02 o
  10  18   6         90.72         85.46        13.62 o
  12  18   6          1.35         -3.99        10.24 o
 -13  19   6          0.72         10.73        12.95 o
 -11  19   6          0.06        -11.77        11.77 o
  -9  19   6          4.17          6.82        14.17 o
  -7  19   6          6.70         21.60        16.20 o
  -5  19   6         61.54         52.71        16.66 o
  -3  19   6        130.05        130.42        18.57 o
  -1  19   6         11.32         21.91        10.33 o
   1  19   6         96.68        106.26        12.66 o
   3  19   6          0.14         -2.33         9.50 o
   5  19   6          0.10         -9.23         9.43 o
   7  19   6         15.07         14.08        10.53 o
   9  19   6          0.02          8.40        11.76 o
  11  19   6          2.58          5.69        12.01 o
 -12  20   6          3.95        -14.32        14.32 o
 -10  20   6          0.41         -0.02        14.14 o
  -8  20   6         16.31         -2.54        11.90 o
  -6  20   6         86.84         94.27        15.67 o
  -4  20   6         13.69          0.04        11.74 o
  -2  20   6         39.24         61.55        12.94 o
   0  20   6         73.35         81.01        14.33 o
   2  20   6         92.72         96.53        16.10 o
   4  20   6          3.42          0.30        13.42 o
   6  20   6         13.41          9.78        11.57 o
   8  20   6          4.14          4.40        10.75 o
  -9  21   6         17.73         49.45        14.91 o
  -7  21   6          8.60         22.24        13.45 o
  -5  21   6          9.32         20.43        13.23 o
  -3  21   6          5.55         13.25        12.70 o
  -1  21   6          0.02         -3.18        12.57 o
   1  21   6         20.52          4.17        14.17 o
   3  21   6          0.04        -11.58        11.58 o
   5  21   6          7.15          1.43        11.28 o
  -4  22   6         16.94         41.57        17.21 o
  -2  22   6          1.72         15.56        15.12 o
   0  22   6         23.38          4.92        13.76 o
 -25   1   7         51.09         79.96        15.27 o
 -23   1   7         36.90         73.46        13.89 o
 -21   1   7         78.06         86.50        13.29 o
 -19   1   7         15.45          5.50         9.26 o
 -17   1   7         18.12         -1.74         6.04 o
 -15   1   7          2.45          1.55         4.61 o
 -13   1   7        903.82        929.48        15.52 o
 -11   1   7       1716.02       1727.89        19.12 o
  -9   1   7       2507.96       2452.29        22.09 o
  -7   1   7       2330.59       2119.82        19.17 o
  -5   1   7        885.10        934.75        11.74 o
  -3   1   7        878.09       1022.67        10.78 o
  -1   1   7         30.56         15.75         2.51 o
   1   1   7       3371.99       3374.65        26.29 o
   3   1   7        453.74        439.31         7.29 o
   5   1   7          6.18         11.07         2.55 o
   7   1   7        432.62        418.91         7.76 o
   9   1   7       2539.87       2519.16        29.43 o
  11   1   7        977.03        910.89        12.43 o
  13   1   7        646.23        615.58        12.17 o
  15   1   7        773.65        748.40        19.16 o
  17   1   7         48.65         32.68         6.86 o
  19   1   7         27.88         24.43         7.06 o
  21   1   7          5.15         10.28         8.70 o
 -24   2   7         15.86        -16.83        16.83 o
 -22   2   7          3.48        -10.44        10.44 o
 -20   2   7          0.69        -10.61        10.61 o
 -18   2   7        380.10        369.37        16.26 o
 -16   2   7         95.84         78.23         7.74 o
 -14   2   7        117.42        147.76         8.20 o
 -12   2   7        649.07        641.33        13.36 o
 -10   2   7         29.94         37.86         4.76 o
  -8   2   7        547.72        505.17         9.92 o
  -6   2   7       5479.33       5720.37        47.52 o
  -4   2   7       2774.99       3008.48        25.48 o
  -2   2   7         10.56          5.08         2.03 o
   0   2   7        427.81        432.68         6.80 o
   2   2   7          0.23          0.26         2.51 o
   4   2   7        509.43        495.99         9.69 o
   6   2   7       1035.64        990.84        14.48 o
   8   2   7          3.93          4.05         2.11 o
  10   2   7        223.40        205.84         6.15 o
  12   2   7        213.29        175.10         7.18 o
  14   2   7         11.99          9.64         4.82 o
  16   2   7        168.54        152.65         9.11 o
  18   2   7          2.10          3.29         6.09 o
  20   2   7          4.36          4.40         7.26 o
  22   2   7         24.46         25.81         9.36 o
 -25   3   7          7.94         -2.24        12.50 o
 -23   3   7        220.07        237.94        20.81 o
 -21   3   7        467.45        473.21        25.10 o
 -19   3   7         67.40         70.26        10.16 o
 -17   3   7        140.05        122.53        10.81 o
 -15   3   7         71.14         55.76         6.70 o
 -13   3   7       3955.83       3919.57        37.70 o
 -11   3   7        441.85        403.11        10.92 o
  -9   3   7        628.26        623.49        11.64 o
  -7   3   7       6091.96       6152.33        48.17 o
  -5   3   7          3.33         -2.09         3.09 o
  -3   3   7       3537.33       3488.80        28.77 o
  -1   3   7       5413.18       5219.36        40.41 o
   1   3   7       6904.62       6988.34        54.77 o
   3   3   7       1050.98        953.00        12.37 o
   5   3   7       2604.45       2594.13        29.65 o
   7   3   7        819.43        819.14        16.38 o
   9   3   7          5.39          4.17         3.03 o
  11   3   7        744.87        745.32        12.17 o
  13   3   7        265.79        271.04         8.97 o
  15   3   7        301.46        306.80        11.73 o
  17   3   7          1.41         -0.59         5.29 o
  19   3   7         17.33         13.50         6.78 o
  21   3   7         29.06         31.85         9.57 o
 -24   4   7         27.44        -15.68        15.68 o
 -22   4   7         91.60        105.97        14.95 o
 -20   4   7        134.33        106.58        15.03 o
 -18   4   7         19.60         14.34         8.33 o
 -16   4   7         33.75         32.78         8.04 o
 -14   4   7        953.20        940.62        17.50 o
 -12   4   7       1528.18       1508.75        20.15 o
 -10   4   7       1227.35       1196.30        17.99 o
  -8   4   7       1145.33       1168.82        15.87 o
  -6   4   7        756.11        790.36        12.02 o
  -4   4   7       4369.60       4393.87        34.21 o
  -2   4   7         56.19         65.23         3.91 o
   0   4   7          6.56         -1.73         2.57 o
   2   4   7       2805.19       2724.40        23.38 o
   4   4   7         57.62         61.00         3.97 o
   6   4   7       1038.96       1024.31        15.83 o
   8   4   7          8.60          4.17         2.63 o
  10   4   7         25.08         19.81         3.40 o
  12   4   7         16.33         13.31         4.90 o
  14   4   7          0.25         -4.69         4.69 o
  16   4   7         45.26         33.00         6.78 o
  18   4   7          2.42         -6.39         7.45 o
  20   4   7          2.27          6.15         8.06 o
 -25   5   7        180.54        224.20        21.34 o
 -23   5   7        374.62        383.99        23.25 o
 -21   5   7        381.22        395.54        24.11 o
 -19   5   7        530.23        499.55        20.03 o
 -17   5   7        156.20        160.27        12.07 o
 -15   5   7        130.11        162.81         9.72 o
 -13   5   7       1781.45       1875.81        24.50 o
 -11   5   7        122.65         95.96         6.79 o
  -9   5   7        583.01        585.46        13.06 o
  -7   5   7        396.05        451.31        10.28 o
  -5   5   7        365.83        390.37        11.28 o
  -3   5   7       2681.52       2616.20        25.05 o
  -1   5   7       3821.39       3829.81        29.95 o
   1   5   7       9310.25       9302.80        61.65 o
   3   5   7       1187.23       1114.83        11.98 o
   5   5   7       1839.31       1733.03        17.89 o
   7   5   7       2071.45       2046.78        24.15 o
   9   5   7        182.39        174.14         6.47 o
  11   5   7        517.47        511.93        11.22 o
  13   5   7        500.24        473.16        12.18 o
  15   5   7        121.06        112.88         7.82 o
  17   5   7        139.26        146.46        11.55 o
  19   5   7         14.90         13.02         7.97 o
  21   5   7         28.96         28.37         9.68 o
 -24   6   7          0.63         -9.90        12.54 o
 -22   6   7         92.66         70.12        14.11 o
 -20   6   7          3.18          8.65         9.18 o
 -18   6   7          0.22          2.56        10.12 o
 -16   6   7         38.67         40.71         9.64 o
 -14   6   7          2.76         -1.19         6.09 o
 -12   6   7        307.83        273.47        11.46 o
 -10   6   7        251.83        250.63        10.87 o
  -8   6   7       1088.30       1048.44        15.80 o
  -6   6   7         65.88         66.59         4.88 o
  -4   6   7        248.37        215.77         6.83 o
  -2   6   7        104.93        108.69         5.44 o
   0   6   7        497.21        517.81         8.73 o
   2   6   7       1017.32        983.39        10.91 o
   4   6   7        173.57        161.23         6.21 o
   6   6   7          1.23          1.36         3.71 o
   8   6   7         22.91         19.25         3.74 o
  10   6   7         28.69         27.27         4.20 o
  12   6   7          2.45          3.56         4.45 o
  14   6   7          2.26          0.25         5.03 o
  16   6   7          6.26          8.91         5.70 o
  18   6   7          0.80          0.35         7.82 o
  20   6   7          2.94          6.31         9.57 o
 -23   7   7        262.76        265.34        20.56 o
 -21   7   7        524.02        552.86        25.63 o
 -19   7   7        687.67        661.73        26.47 o
 -17   7   7        548.64        530.97        25.24 o
 -15   7   7         71.32         65.35        10.13 o
 -13   7   7         83.32        105.76         8.52 o
 -11   7   7        204.83        206.31         8.74 o
  -9   7   7        191.68        186.44         9.00 o
  -7   7   7       1263.58       1095.88        15.87 o
  -5   7   7         82.32        100.45         5.21 o
  -3   7   7        297.11        232.84         7.54 o
  -1   7   7       1659.87       1652.22        18.97 o
   1   7   7       5012.54       5152.86        40.63 o
   3   7   7       3027.39       2931.53        25.07 o
   5   7   7       1212.13       1261.39        15.29 o
   7   7   7        637.11        666.56        10.74 o
   9   7   7          1.89          1.73         3.10 o
  11   7   7        151.56        160.41         6.32 o
  13   7   7        440.37        449.79        16.19 o
  15   7   7         21.71         30.12         6.87 o
  17   7   7         64.29         46.66         7.99 o
  19   7   7         16.81         27.23         9.68 o
 -24   8   7          2.04         -6.94        13.70 o
 -22   8   7         79.56         67.90        14.51 o
 -20   8   7        150.25        142.05        15.64 o
 -18   8   7         37.63         35.26        10.98 o
 -16   8   7          0.16         -8.69         8.69 o
 -14   8   7          2.19          5.09         7.64 o
 -12   8   7        107.10        148.39         9.68 o
 -10   8   7       1542.38       1422.48        21.84 o
  -8   8   7         18.39         28.07         5.44 o
  -6   8   7        146.23        145.42         7.20 o
  -4   8   7        887.13        920.13        13.53 o
  -2   8   7          0.02          2.87         3.84 o
   0   8   7          0.44          0.36         3.74 o
   2   8   7        317.41        379.86         7.81 o
   4   8   7         55.03         54.87         3.77 o
   6   8   7        176.39        170.85         6.42 o
   8   8   7          4.78          2.51         4.54 o
  10   8   7          1.76          1.54         4.31 o
  12   8   7         38.80         36.06         6.10 o
  14   8   7         12.10          3.87         6.06 o
  16   8   7          5.05          2.21         7.70 o
  18   8   7          4.46          7.64         8.22 o
  20   8   7          8.43         -5.90         9.26 o
 -23   9   7         12.83         -0.88        13.86 o
 -21   9   7          8.74         18.13        12.09 o
 -19   9   7         14.77         12.46        10.80 o
 -17   9   7        264.58        297.01        18.82 o
 -15   9   7        318.78        348.91        17.99 o
 -13   9   7         35.92         37.60         8.54 o
 -11   9   7        650.13        716.79        18.24 o
  -9   9   7       6665.75       6838.10        63.10 o
  -7   9   7       1669.73       1666.14        20.53 o
  -5   9   7        159.06        124.66         7.10 o
  -3   9   7       2540.30       2584.37        27.33 o
  -1   9   7        436.57        467.93        10.33 o
   1   9   7       1812.82       1796.32        21.52 o
   3   9   7        128.91        152.05         5.99 o
   5   9   7         26.39         38.27         3.92 o
   7   9   7        411.48        403.11        11.66 o
   9   9   7          1.87         -2.61         4.95 o
  11   9   7        402.40        426.89        14.10 o
  13   9   7        192.35        177.35        10.19 o
  15   9   7         33.69         43.80         7.47 o
  17   9   7         38.87         36.60         9.75 o
  19   9   7          0.37         -4.58         8.45 o
 -22  10   7         10.29         -1.69        11.95 o
 -20  10   7         41.51         52.35        13.20 o
 -18  10   7         46.46         32.97        11.82 o
 -16  10   7          6.66          1.43        10.24 o
 -14  10   7         28.55         37.77         9.75 o
 -12  10   7         58.48         50.11         9.19 o
 -10  10   7          0.51          4.81         5.62 o
  -8  10   7         13.93         25.10         5.89 o
  -6  10   7       3141.58       2904.06        33.27 o
  -4  10   7        611.75        591.43        12.85 o
  -2  10   7        111.49        126.41         7.29 o
   0  10   7          0.35          2.87         4.34 o
   2  10   7        340.55        378.24         9.48 o
   4  10   7         17.29          7.84         3.93 o
   6  10   7         14.69         28.40         4.54 o
   8  10   7        318.26        315.25        12.48 o
  10  10   7          1.64         -5.89         5.89 o
  12  10   7         47.43         55.33         8.07 o
  14  10   7         65.85         48.81         9.36 o
  16  10   7         43.90         55.67         9.30 o
  18  10   7          9.63         -3.16         9.32 o
 -21  11   7        129.90        157.94        17.72 o
 -19  11   7          0.58        -10.58        10.58 o
 -17  11   7         86.92         62.94        13.12 o
 -15  11   7         22.33         30.02        11.07 o
 -13  11   7        421.06        392.51        17.96 o
 -11  11   7        965.83        955.87        21.50 o
  -9  11   7       1110.14       1086.63        20.99 o
  -7  11   7        925.02       1018.34        19.61 o
  -5  11   7         50.31         37.12         6.03 o
  -3  11   7       1957.79       2003.61        25.65 o
  -1  11   7        624.42        636.95        14.23 o
   1  11   7         85.64         86.77         6.77 o
   3  11   7       2680.99       2642.47        28.21 o
   5  11   7        716.84        727.26        17.05 o
   7  11   7         46.41         47.90         7.17 o
   9  11   7       1058.12       1080.79        21.96 o
  11  11   7        713.80        748.17        19.62 o
  13  11   7        128.07        132.52        12.08 o
  15  11   7        293.01        321.32        14.91 o
  17  11   7         32.22         14.94         9.62 o
 -20  12   7         16.23         26.04        13.51 o
 -18  12   7         97.63         76.17        13.83 o
 -16  12   7          3.40         12.83        10.80 o
 -14  12   7          0.01          3.04         9.94 o
 -12  12   7         64.11         56.63        10.03 o
 -10  12   7        168.90        141.68         9.58 o
  -8  12   7        576.42        482.23        19.11 o
  -6  12   7        770.86        753.42        18.64 o
  -4  12   7         88.52         87.84         7.31 o
  -2  12   7         19.85         14.96         5.51 o
   0  12   7         39.31         45.89         6.24 o
   2  12   7         21.70         25.47         5.74 o
   4  12   7        459.10        471.01        12.92 o
   6  12   7         14.65          3.65         5.83 o
   8  12   7        388.25        406.15        17.42 o
  10  12   7         28.86         49.51         8.49 o
  12  12   7         11.61          5.27         7.45 o
  14  12   7         64.30         51.39         8.63 o
  16  12   7         27.03         26.63        10.60 o
  18  12   7          8.69          6.16        10.56 o
 -21  13   7         44.43         27.50        16.36 o
 -19  13   7          0.41        -10.42        12.00 o
 -17  13   7         16.58          8.87        11.96 o
 -15  13   7         83.04         82.14        13.54 o
 -13  13   7        181.52        198.48        15.47 o
 -11  13   7        702.69        681.61        22.06 o
  -9  13   7        710.20        723.43        20.31 o
  -7  13   7        385.15        348.02        13.80 o
  -5  13   7        295.19        301.49        12.99 o
  -3  13   7        171.41        197.29        10.59 o
  -1  13   7        443.12        454.45        16.75 o
   1  13   7          2.52         -2.55         5.23 o
   3  13   7        875.29        869.21        17.43 o
   5  13   7        488.30        494.70        14.80 o
   7  13   7         22.49         26.44         7.97 o
   9  13   7       1416.29       1489.44        31.09 o
  11  13   7        303.72        336.48        15.36 o
  13  13   7        115.47        135.50        12.37 o
  15  13   7        404.38        417.80        18.18 o
  17  13   7         37.13         35.93        11.51 o
 -20  14   7          5.57        -14.85        14.85 o
 -18  14   7         21.96          3.15        13.97 o
 -16  14   7          4.90          3.58        11.90 o
 -14  14   7         15.78         14.59        12.07 o
 -12  14   7        129.02        141.75        16.26 o
 -10  14   7        127.09        144.32        14.96 o
  -8  14   7         90.53        112.34        11.54 o
  -6  14   7          9.08          7.33         7.21 o
  -4  14   7        205.32        182.95        10.66 o
  -2  14   7          0.22          0.93         5.95 o
   0  14   7          1.04         -5.58         5.58 o
   2  14   7         26.30         32.37         6.68 o
   4  14   7         22.49         31.15         7.21 o
   6  14   7          1.79          2.18         7.02 o
   8  14   7         58.06         46.75         8.63 o
  10  14   7          7.15          3.14         7.83 o
  12  14   7          2.43         -3.04         8.08 o
  14  14   7          6.75        -11.55        11.55 o
  16  14   7          0.57          8.00        12.64 o
 -19  15   7         26.41         26.67        15.20 o
 -17  15   7         15.72          7.98        13.51 o
 -15  15   7         80.33         86.26        14.96 o
 -13  15   7        150.11        171.89        17.65 o
 -11  15   7        177.69        178.08        16.62 o
  -9  15   7         50.57         27.08        10.52 o
  -7  15   7         61.70         70.76        11.05 o
  -5  15   7        304.06        339.38        15.26 o
  -3  15   7        422.32        390.04        15.40 o
  -1  15   7         68.98         57.90         8.82 o
   1  15   7        282.31        300.35        12.64 o
   3  15   7        245.08        250.42        13.27 o
   5  15   7        269.43        297.04        14.41 o
   7  15   7          1.82          2.65         8.28 o
   9  15   7         22.66          9.93         8.61 o
  11  15   7         70.99         61.40        10.79 o
  13  15   7          8.41         18.28        10.63 o
  15  15   7         32.10         45.90        12.67 o
 -16  16   7         18.73         54.44        15.11 o
 -14  16   7          0.48        -13.27        13.27 o
 -12  16   7        113.73        105.51        14.91 o
 -10  16   7         30.37         17.11        11.70 o
  -8  16   7         63.03         68.02        11.34 o
  -6  16   7          0.58         -1.75         7.64 o
  -4  16   7         21.06         15.74         8.27 o
  -2  16   7          4.14          5.34         8.40 o
   0  16   7          4.13          1.18         7.02 o
   2  16   7         25.30         12.16         8.37 o
   4  16   7          5.58          5.48         8.34 o
   6  16   7          0.01         -4.42         9.20 o
   8  16   7          0.23         -7.18         9.50 o
  10  16   7          4.79          4.33         9.41 o
  12  16   7          1.43         19.98        11.17 o
  14  16   7         18.61         36.21        12.25 o
 -15  17   7         16.84         12.28        13.65 o
 -13  17   7         47.01         62.36        16.31 o
 -11  17   7         18.36         61.56        13.40 o
  -9  17   7         33.53         30.75        11.80 o
  -7  17   7         68.38         48.45        11.19 o
  -5  17   7        127.02        157.18        12.75 o
  -3  17   7         36.26         44.22        10.24 o
  -1  17   7        100.68         91.47        10.89 o
   1  17   7        818.68        915.26        28.27 o
   3  17   7        113.82        135.00        13.26 o
   5  17   7         29.56         26.14         9.88 o
   7  17   7         30.50         37.87        11.92 o
   9  17   7          2.47          6.48         9.84 o
  11  17   7         57.75         51.42        12.43 o
 -14  18   7          4.63         13.68        14.18 o
 -12  18   7        127.34        114.72        16.13 o
 -10  18   7         22.57          4.25        13.22 o
  -8  18   7         45.13         58.66        13.86 o
  -6  18   7         34.76         32.78        10.46 o
  -4  18   7         17.90         23.10        11.05 o
  -2  18   7        143.56        155.75        13.50 o
   0  18   7         48.92         60.77        12.59 o
   2  18   7          5.13         28.58        10.44 o
   4  18   7         26.79          9.23         9.86 o
   6  18   7          7.08         -9.90         9.90 o
   8  18   7         13.82          2.19        10.82 o
  10  18   7         49.38         45.46        12.20 o
 -13  19   7         10.56         13.58        25.61 o
 -11  19   7         26.81         -3.38        14.46 o
  -9  19   7         36.99         44.03        15.92 o
  -7  19   7          3.04          6.50        12.84 o
  -5  19   7        129.25        175.46        17.97 o
  -3  19   7          7.33         -2.61        10.75 o
  -1  19   7         18.28          9.62        14.56 o
   1  19   7        433.52        463.42        21.60 o
   3  19   7         73.12         73.19        12.08 o
   5  19   7         18.36         15.56        10.17 o
   7  19   7         74.19         69.36        12.83 o
   9  19   7          5.05         -2.87        11.17 o
 -10  20   7          2.75         -5.35        15.06 o
  -8  20   7         43.20         40.70        17.66 o
  -6  20   7          0.06        -12.48        12.48 o
  -4  20   7          0.74        -11.71        11.71 o
  -2  20   7          0.00          5.92        13.22 o
   0  20   7         10.25         23.30        12.95 o
   2  20   7         92.65         83.95        13.73 o
   4  20   7          0.02         -7.95        14.22 o
   6  20   7         36.49         22.22        12.12 o
  -5  21   7          9.35         -8.89        17.64 o
  -3  21   7         15.53         10.32        14.62 o
  -1  21   7         67.07         50.69        16.46 o
   1  21   7         29.89         25.63        14.02 o
 -24   0   8        530.08        585.67        39.02 o
 -22   0   8         45.15         24.76        18.95 o
 -20   0   8         15.74         20.37        15.85 o
 -18   0   8        200.08        234.11        24.27 o
 -16   0   8        209.08        213.14        17.19 o
 -14   0   8        931.58        973.60        22.60 o
 -12   0   8       7235.49       7427.15        89.07 o
 -10   0   8       3451.50       3295.64        46.72 o
  -8   0   8       9806.66       9408.71        99.24 o
  -6   0   8      11551.95      11750.90       119.18 o
  -4   0   8       6352.90       5933.39        54.69 o
  -2   0   8        505.95        480.84        12.05 o
   0   0   8       2258.26       2198.85        28.76 o
   2   0   8       1612.25       1692.68        27.26 o
   4   0   8        186.46        182.34         7.47 o
   6   0   8       1761.17       1776.74        27.88 o
   8   0   8       1179.89       1066.67        25.18 o
  10   0   8       1315.02       1220.63        25.25 o
  12   0   8        404.62        402.39        15.60 o
  14   0   8        260.64        214.80        10.47 o
  16   0   8        401.36        362.18        16.31 o
  18   0   8         56.87         52.35        15.41 o
  20   0   8         17.91         35.96        13.79 o
 -25   1   8          0.58         13.85        12.66 o
 -23   1   8          0.00        -10.29        11.45 o
 -21   1   8         29.81         24.70        11.48 o
 -19   1   8         49.67         38.97        11.12 o
 -17   1   8         95.51        115.69         9.68 o
 -15   1   8         23.17         29.71         7.22 o
 -13   1   8        113.11        145.75         8.58 o
 -11   1   8         50.00         56.42         6.21 o
  -9   1   8        267.95        226.41         8.12 o
  -7   1   8        565.02        558.74        12.23 o
  -5   1   8        438.55        448.17         8.83 o
  -3   1   8       1126.20       1063.12        12.77 o
  -1   1   8        438.32        424.02         7.82 o
   1   1   8        485.36        510.30         7.30 o
   3   1   8        507.36        448.82         8.21 o
   5   1   8         81.10         89.72         4.23 o
   7   1   8         30.65         29.46         3.17 o
   9   1   8        222.70        234.73         6.98 o
  11   1   8          4.77         -1.10         2.39 o
  13   1   8         26.40         20.77         4.86 o
  15   1   8         13.50         19.63         5.71 o
  17   1   8         35.86         28.02         7.00 o
  19   1   8          3.09          2.75         7.88 o
  21   1   8          1.45         -9.05         9.05 o
 -24   2   8        191.12        167.34        22.96 o
 -22   2   8         27.28          5.91        11.58 o
 -20   2   8        254.44        253.50        18.00 o
 -18   2   8        279.11        309.64        21.77 o
 -16   2   8        787.49        776.06        20.22 o
 -14   2   8       1511.00       1472.45        25.19 o
 -12   2   8       1724.07       1684.13        30.64 o
 -10   2   8       6266.75       6240.94        56.08 o
  -8   2   8        720.09        657.65        12.50 o
  -6   2   8       2987.18       2894.82        30.31 o
  -4   2   8        828.73        783.02        13.24 o
  -2   2   8       3708.93       3620.85        31.82 o
   0   2   8       2985.12       2825.37        23.77 o
   2   2   8       1475.97       1454.87        15.68 o
   4   2   8        123.29        126.08         5.97 o
   6   2   8          2.12          3.47         5.13 o
   8   2   8       1026.21       1064.74        22.57 o
  10   2   8        463.53        436.09         8.84 o
  12   2   8        158.68        160.73         7.18 o
  14   2   8        200.77        184.53        10.23 o
  16   2   8         96.76        107.65         8.70 o
  18   2   8          9.97         16.46         7.10 o
  20   2   8          0.80          8.75         8.87 o
 -25   3   8         16.03          3.80        13.48 o
 -23   3   8         40.36         41.42        14.24 o
 -21   3   8          7.04          3.40        11.87 o
 -19   3   8         78.97         88.84        13.54 o
 -17   3   8        299.80        268.10        14.29 o
 -15   3   8        300.12        271.76        12.80 o
 -13   3   8        821.13        779.14        16.80 o
 -11   3   8        826.98        862.07        16.49 o
  -9   3   8       1333.78       1275.15        19.11 o
  -7   3   8         83.24         84.71         6.18 o
  -5   3   8        511.03        487.52        10.10 o
  -3   3   8        115.55        136.77         5.01 o
  -1   3   8       1039.82       1148.70        13.81 o
   1   3   8       1804.53       1851.77        18.65 o
   3   3   8         76.80         84.39         3.59 o
   5   3   8        455.95        413.70         9.66 o
   7   3   8         66.26         64.76         5.64 o
   9   3   8        776.72        724.42        12.88 o
  11   3   8        145.69        152.77         6.61 o
  13   3   8          1.26          4.24         4.51 o
  15   3   8        146.02        131.85         9.57 o
  17   3   8         10.61         12.97         6.82 o
  19   3   8          1.57         10.19         7.06 o
 -24   4   8         99.77        106.34        16.66 o
 -22   4   8        165.41        192.03        17.45 o
 -20   4   8        295.21        338.64        20.50 o
 -18   4   8         10.31         14.46         8.50 o
 -16   4   8        421.86        436.21        19.86 o
 -14   4   8       1525.73       1528.25        25.82 o
 -12   4   8       1055.50       1092.12        19.12 o
 -10   4   8       1137.51       1028.45        22.94 o
  -8   4   8          4.03         -1.98         4.58 o
  -6   4   8       1668.58       1614.20        19.20 o
  -4   4   8        862.21        817.93        12.85 o
  -2   4   8       3606.02       3483.44        29.15 o
   0   4   8       1108.06        996.68        11.23 o
   2   4   8       2068.51       2038.12        21.10 o
   4   4   8       1327.90       1301.02        16.26 o
   6   4   8        148.21        134.45         6.70 o
   8   4   8       1151.32       1066.16        24.68 o
  10   4   8         20.05         28.62         4.02 o
  12   4   8         20.74         28.31         5.03 o
  14   4   8        206.39        196.97        11.49 o
  16   4   8          0.35         -0.53         6.33 o
  18   4   8          5.08          4.40         8.16 o
  20   4   8          0.92         11.92         8.19 o
 -23   5   8        135.90        131.98        16.64 o
 -21   5   8        132.41        101.88        14.83 o
 -19   5   8          4.02         16.54         9.23 o
 -17   5   8          0.03          2.79         7.92 o
 -15   5   8        697.77        687.42        23.67 o
 -13   5   8        454.81        413.17        13.61 o
 -11   5   8         89.67         87.89         7.12 o
  -9   5   8         56.95         45.34         5.50 o
  -7   5   8       1002.16        883.10        14.55 o
  -5   5   8        262.65        267.57         7.82 o
  -3   5   8        352.50        326.09         8.59 o
  -1   5   8        338.23        357.02         7.52 o
   1   5   8         47.26         44.93         2.85 o
   3   5   8          0.02         -1.12         3.27 o
   5   5   8         73.37         87.21         4.12 o
   7   5   8        279.04        316.79         7.76 o
   9   5   8        347.87        380.04         9.59 o
  11   5   8         71.45         64.14         5.53 o
  13   5   8        129.90        139.59         8.91 o
  15   5   8         73.37         81.68         8.54 o
  17   5   8          8.74          2.62         6.55 o
  19   5   8          1.42         -4.62         7.34 o
 -24   6   8        192.34        211.93        20.99 o
 -22   6   8        264.42        286.55        20.45 o
 -20   6   8        659.40        620.25        23.21 o
 -18   6   8        933.50        920.95        26.86 o
 -16   6   8        974.01       1033.15        24.38 o
 -14   6   8        289.07        298.84        13.42 o
 -12   6   8       1577.17       1562.78        23.29 o
 -10   6   8        411.37        472.48        14.89 o
  -8   6   8        939.61        963.99        17.15 o
  -6   6   8        815.10        812.59        13.43 o
  -4   6   8       1734.49       1716.94        20.18 o
  -2   6   8        491.69        468.75         9.62 o
   0   6   8       2119.58       2015.47        19.40 o
   2   6   8       2397.75       2385.17        23.67 o
   4   6   8       1542.67       1533.06        17.62 o
   6   6   8        358.53        335.83         9.74 o
   8   6   8        455.34        476.84        15.14 o
  10   6   8         96.04        100.36         6.29 o
  12   6   8         87.60         79.75         7.64 o
  14   6   8        131.96        132.59        14.60 o
  16   6   8         17.68         16.93         7.70 o
  18   6   8          6.37         -4.26         6.58 o
  20   6   8         36.66         34.96         9.42 o
 -23   7   8         48.84         34.45        15.04 o
 -21   7   8          7.31         21.28        12.50 o
 -19   7   8         67.33         53.98        10.79 o
 -17   7   8          8.66         20.27         9.23 o
 -15   7   8         91.95         84.19        10.05 o
 -13   7   8        216.29        227.01        12.76 o
 -11   7   8        381.99        360.20        12.14 o
  -9   7   8          1.02         -3.53         4.89 o
  -7   7   8         27.53         33.04         5.12 o
  -5   7   8        743.59        726.53        13.80 o
  -3   7   8        145.72        128.14         6.85 o
  -1   7   8         41.34         60.00         4.82 o
   1   7   8         24.67         21.54         3.31 o
   3   7   8         49.01         41.33         4.07 o
   5   7   8         19.87         20.22         3.59 o
   7   7   8         66.06         57.43         4.99 o
   9   7   8         37.29         32.72         5.10 o
  11   7   8          4.83          3.00         4.79 o
  13   7   8          0.95         -0.86         5.25 o
  15   7   8          2.44         -7.14         7.14 o
  17   7   8         11.23          5.06         7.57 o
  19   7   8          0.01          3.27         8.36 o
 -22   8   8         70.11         41.22        14.98 o
 -20   8   8        174.12        166.10        15.36 o
 -18   8   8        439.26        444.73        20.66 o
 -16   8   8        418.49        396.45        19.23 o
 -14   8   8        776.71        794.69        21.21 o
 -12   8   8        830.83        742.92        17.55 o
 -10   8   8       1476.93       1427.49        21.90 o
  -8   8   8         18.44          7.56         5.30 o
  -6   8   8       1391.43       1346.70        18.42 o
  -4   8   8        157.62        147.40         7.55 o
  -2   8   8       1095.49       1057.10        17.79 o
   0   8   8       3242.63       3153.37        29.51 o
   2   8   8       1039.69       1017.78        12.48 o
   4   8   8        556.16        554.95        13.01 o
   6   8   8        692.55        664.80        13.74 o
   8   8   8         28.00         12.91         6.28 o
  10   8   8        243.76        229.30        10.78 o
  12   8   8        351.72        350.31        13.30 o
  14   8   8         61.05         55.96         7.86 o
  16   8   8          0.63         13.97         7.43 o
  18   8   8         30.98         12.02         8.54 o
 -23   9   8          0.76          6.34        23.85 o
 -21   9   8         35.05         29.41        12.94 o
 -19   9   8         35.23         45.94        12.74 o
 -17   9   8         45.17         35.48        11.48 o
 -15   9   8          4.94         -8.80         8.80 o
 -13   9   8         39.02         30.42         8.32 o
 -11   9   8        198.56        186.81        10.87 o
  -9   9   8         32.55         46.76         6.78 o
  -7   9   8         33.96         18.98         5.58 o
  -5   9   8          8.24          7.53         4.94 o
  -3   9   8        260.74        249.34         9.23 o
  -1   9   8        530.17        512.28        11.41 o
   1   9   8          0.17         -1.99         3.43 o
   3   9   8          0.23          2.01         3.13 o
   5   9   8         34.63         32.52         4.55 o
   7   9   8         20.72         25.61         4.11 o
   9   9   8         90.95         86.24         7.98 o
  11   9   8          1.21         -2.64         5.97 o
  13   9   8          8.01          4.12         6.43 o
  15   9   8         35.91         27.03         9.41 o
  17   9   8          4.94          0.82         7.96 o
 -22  10   8         24.12         20.53        14.35 o
 -20  10   8        119.26        115.01        17.47 o
 -18  10   8         12.20         10.58        11.61 o
 -16  10   8         47.08         28.81        11.23 o
 -14  10   8        482.24        521.71        21.34 o
 -12  10   8        720.58        729.86        20.01 o
 -10  10   8       1372.00       1379.54        22.73 o
  -8  10   8       1874.02       1835.30        26.80 o
  -6  10   8       2091.91       2076.84        26.71 o
  -4  10   8          4.59         11.37         5.47 o
  -2  10   8       1602.58       1542.91        21.34 o
   0  10   8       1662.22       1667.12        28.95 o
   2  10   8        156.86        159.47         6.97 o
   4  10   8        190.56        224.99         8.83 o
   6  10   8          4.57          7.57         4.61 o
   8  10   8          1.76          2.18         4.72 o
  10  10   8         56.11         68.15         7.24 o
  12  10   8        296.84        301.24        14.08 o
  14  10   8         12.81          8.55         7.56 o
  16  10   8          4.85         -3.06         8.09 o
  18  10   8         26.41         36.33         9.95 o
 -21  11   8          9.01         22.01        16.34 o
 -19  11   8          3.75         -3.55        13.13 o
 -17  11   8         61.47         37.17        14.73 o
 -15  11   8         63.39         56.82        12.95 o
 -13  11   8          1.95         -0.48         8.61 o
 -11  11   8          1.71         -6.55         7.17 o
  -9  11   8         40.57         33.96         6.58 o
  -7  11   8         11.04          1.29         5.84 o
  -5  11   8       1142.90       1113.37        18.72 o
  -3  11   8         95.84         91.63         8.32 o
  -1  11   8       1006.54        945.84        20.24 o
   1  11   8        647.66        610.71        14.99 o
   3  11   8        461.94        487.55        13.28 o
   5  11   8         29.01         40.05         6.58 o
   7  11   8          0.51         -1.16         6.04 o
   9  11   8         68.85         80.51         8.60 o
  11  11   8         15.41         35.91         7.51 o
  13  11   8        277.55        297.66        14.94 o
  15  11   8         39.17         41.61        12.88 o
  17  11   8          4.12         -0.15         8.94 o
 -20  12   8        159.51        161.29        19.27 o
 -18  12   8          3.13         -7.52        12.22 o
 -16  12   8          1.07          3.70        12.00 o
 -14  12   8        593.44        534.49        25.46 o
 -12  12   8        505.70        467.87        21.27 o
 -10  12   8        477.04        483.54        18.56 o
  -8  12   8        738.02        743.00        20.34 o
  -6  12   8        170.54        201.26        11.08 o
  -4  12   8        414.21        478.34        15.65 o
  -2  12   8         53.73         55.73         6.99 o
   0  12   8        105.69        119.85         8.23 o
   2  12   8        141.14        135.81         9.39 o
   4  12   8         10.44         -3.05         5.92 o
   6  12   8          0.64         -2.60         5.36 o
   8  12   8         65.54         75.74         8.45 o
  10  12   8         61.83         61.60        11.74 o
  12  12   8        114.32        111.78        12.02 o
  14  12   8          1.24         13.89         8.73 o
  16  12   8         16.63         40.54        12.95 o
 -19  13   8          2.40        -11.73        11.73 o
 -17  13   8         12.78          6.71        12.47 o
 -15  13   8          1.12         -4.42        11.15 o
 -13  13   8         69.30         73.66        14.28 o
 -11  13   8         57.65         64.65        11.31 o
  -9  13   8          0.70         -7.40         7.40 o
  -7  13   8          0.05         -6.55         6.55 o
  -5  13   8          0.58         -0.82         6.21 o
  -3  13   8          2.89          2.89         5.84 o
  -1  13   8        226.35        231.82        12.89 o
   1  13   8          4.23          7.86         6.02 o
   3  13   8         24.34         34.54         7.92 o
   5  13   8         20.82         31.80         7.07 o
   7  13   8          0.13         -6.68         6.68 o
   9  13   8         44.25         62.82         9.39 o
  11  13   8         39.65         59.99        12.41 o
  13  13   8         70.93         91.16        12.09 o
  15  13   8         10.34         13.28        12.92 o
 -18  14   8          1.50        -14.98        14.98 o
 -16  14   8          0.72         -4.23        12.22 o
 -14  14   8        403.99        361.19        22.60 o
 -12  14   8        101.96        100.81        15.91 o
 -10  14   8         80.59         96.79        12.31 o
  -8  14   8        567.11        559.85        21.12 o
  -6  14   8        269.41        277.44        13.61 o
  -4  14   8        135.83        158.30        11.18 o
  -2  14   8        666.25        719.03        18.88 o
   0  14   8         16.64          3.88         6.31 o
   2  14   8         82.45         91.27        10.01 o
   4  14   8          0.98         -5.22         6.36 o
   6  14   8         27.38         22.33         7.42 o
   8  14   8         14.47         18.01         7.43 o
  10  14   8         15.42         22.44         8.97 o
  12  14   8         44.63         46.13        11.79 o
  14  14   8         27.40         30.64        10.88 o
 -17  15   8          1.40        -12.03        12.03 o
 -15  15   8         12.34         21.62        13.75 o
 -13  15   8          2.97          8.12        12.73 o
 -11  15   8          3.63         -7.98        10.33 o
  -9  15   8         48.43         35.79        11.14 o
  -7  15   8        117.78        138.12        12.57 o
  -5  15   8          6.85         -7.17         7.17 o
  -3  15   8         50.86         45.94         8.63 o
  -1  15   8         14.06          3.40         7.52 o
   1  15   8          0.02         -7.95         7.95 o
   3  15   8          3.05         -3.51         6.97 o
   5  15   8         16.02          7.76         7.71 o
   7  15   8         31.65         26.96         9.02 o
   9  15   8          1.52         -2.37         8.41 o
  11  15   8          6.55         -0.39        12.66 o
  13  15   8         14.09         28.58        13.29 o
 -16  16   8        276.44        269.21        22.23 o
 -14  16   8         89.71         77.70        19.06 o
 -12  16   8         17.38          2.20        12.43 o
 -10  16   8         51.46         52.23        12.74 o
  -8  16   8         10.53         12.65        10.12 o
  -6  16   8         18.02         12.12         8.37 o
  -4  16   8         11.19         -1.19         7.86 o
  -2  16   8        211.74        215.06        15.18 o
   0  16   8        412.97        422.49        22.17 o
   2  16   8        166.96        188.33        13.05 o
   4  16   8        260.40        235.52        14.05 o
   6  16   8         86.57        103.71        11.30 o
   8  16   8         97.94         91.74        12.61 o
  10  16   8          3.80          0.83        10.26 o
  12  16   8         45.32         50.85        14.59 o
 -15  17   8         36.38         51.67        18.69 o
 -13  17   8          0.95         12.14        14.87 o
 -11  17   8         15.67         22.54        13.09 o
  -9  17   8          4.24          2.50        11.06 o
  -7  17   8         29.42         33.06        11.00 o
  -5  17   8         30.21         32.02         9.99 o
  -3  17   8         66.54         82.87        12.27 o
  -1  17   8          5.33         14.98         9.94 o
   1  17   8         17.09         24.37        10.12 o
   3  17   8         69.34         95.25        11.61 o
   5  17   8          1.18         -0.32         8.84 o
   7  17   8          0.13         -3.35         9.35 o
   9  17   8          1.60         12.13        10.80 o
 -12  18   8         19.37         28.69        18.00 o
 -10  18   8         20.87         18.52        13.66 o
  -8  18   8         24.32         29.11        14.26 o
  -6  18   8         26.39         30.11        12.25 o
  -4  18   8          1.15          8.03        12.59 o
  -2  18   8         27.53         -2.33         9.70 o
   0  18   8         85.11         50.43        11.79 o
   2  18   8        222.29        268.25        19.79 o
   4  18   8         45.22         35.54        10.88 o
   6  18   8          5.54         18.16        11.33 o
   8  18   8         67.18         80.78        14.35 o
 -11  19   8          3.74         12.78        14.54 o
  -9  19   8          0.04          5.88        13.24 o
  -7  19   8          2.86        -10.15        14.04 o
  -5  19   8          0.05         -8.40        15.60 o
  -3  19   8         10.36         -2.57        11.11 o
  -1  19   8         12.34         30.98        11.85 o
   1  19   8          0.19         -4.33         9.82 o
   3  19   8          0.32         -6.45         9.51 o
   5  19   8          1.31         -5.20         9.84 o
  -6  20   8         13.98         -4.01        14.95 o
  -4  20   8          3.13         29.81        14.93 o
  -2  20   8         46.47         26.15        13.53 o
   0  20   8          6.56         -0.38        11.51 o
   2  20   8         66.64         75.82        14.33 o
 -23   1   9        347.96        395.28        23.93 o
 -21   1   9         38.90         49.56        12.66 o
 -19   1   9          1.26          9.35         9.55 o
 -17   1   9        350.39        396.09        16.15 o
 -15   1   9         55.49         59.32         8.14 o
 -13   1   9         11.12         14.93         6.45 o
 -11   1   9         21.31         28.01         6.19 o
  -9   1   9       1083.38       1080.13        17.89 o
  -7   1   9        341.82        356.70         9.51 o
  -5   1   9        215.28        208.46         7.87 o
  -3   1   9       2025.56       1959.76        19.84 o
  -1   1   9        174.10        161.55         6.51 o
   1   1   9         30.74         31.92         3.66 o
   3   1   9          2.25          1.66         3.09 o
   5   1   9        362.83        323.79         7.09 o
   7   1   9         22.27         23.84         3.42 o
   9   1   9        639.55        620.93        11.41 o
  11   1   9        629.49        610.57        13.05 o
  13   1   9        189.78        190.82        10.23 o
  15   1   9         72.63         67.67         8.44 o
  17   1   9         99.04         96.17        14.85 o
  19   1   9         68.31         53.05        10.80 o
 -24   2   9         24.89         24.14        16.09 o
 -22   2   9          0.03          4.53        11.55 o
 -20   2   9         14.88         22.64        11.45 o
 -18   2   9         18.70          3.86         9.66 o
 -16   2   9        111.76        104.68        10.69 o
 -14   2   9          0.53          5.82         6.23 o
 -12   2   9         67.85         58.71         7.55 o
 -10   2   9         18.26         18.17         5.86 o
  -8   2   9        335.01        286.97        10.15 o
  -6   2   9        157.25        183.51         8.19 o
  -4   2   9        360.01        300.51         8.79 o
  -2   2   9        665.89        612.32        10.63 o
   0   2   9        286.44        276.74         6.72 o
   2   2   9        475.84        481.09         9.02 o
   4   2   9         36.33         35.40         4.40 o
   6   2   9        383.32        365.37         9.02 o
   8   2   9        281.70        294.09        12.82 o
  10   2   9          9.46         -3.84         6.07 o
  12   2   9          0.13          0.60         4.35 o
  14   2   9         10.76          4.13         5.76 o
  16   2   9         34.34         19.93         6.75 o
  18   2   9          3.36         -6.79         6.93 o
 -23   3   9        247.91        231.56        22.69 o
 -21   3   9         54.25         58.16        14.85 o
 -19   3   9         45.61         51.48        12.31 o
 -17   3   9        343.08        347.31        16.56 o
 -15   3   9        969.84        991.00        22.01 o
 -13   3   9       1436.77       1345.37        23.63 o
 -11   3   9          2.13          1.87         5.65 o
  -9   3   9       1923.68       1888.39        26.40 o
  -7   3   9        143.65        121.89         7.15 o
  -5   3   9         73.21         81.23         5.35 o
  -3   3   9       4094.15       3968.94        35.32 o
  -1   3   9       1015.29       1028.42        13.48 o
   1   3   9       2042.41       1926.08        18.76 o
   3   3   9         30.17         28.09         3.31 o
   5   3   9       1030.95        988.57        16.88 o
   7   3   9        487.73        468.49        13.09 o
   9   3   9        361.24        365.68        12.66 o
  11   3   9        630.03        575.62        19.24 o
  13   3   9         15.46         11.65         4.37 o
  15   3   9         52.49         44.40         7.00 o
  17   3   9         19.95         11.55         8.44 o
  19   3   9         20.94         33.89         9.19 o
 -24   4   9          0.00          1.07        13.31 o
 -22   4   9         63.79         46.07        14.28 o
 -20   4   9         12.31         24.02        11.28 o
 -18   4   9          0.03         -8.29         8.29 o
 -16   4   9         43.36         47.47         9.92 o
 -14   4   9        113.25        105.09        10.05 o
 -12   4   9         44.74         39.63         7.69 o
 -10   4   9       1436.70       1428.74        23.98 o
  -8   4   9       3201.69       3068.05        33.67 o
  -6   4   9        410.09        394.51        11.35 o
  -4   4   9          4.98          3.31         3.59 o
  -2   4   9        441.93        452.24         9.32 o
   0   4   9         74.69         78.14         4.71 o
   2   4   9         36.70         45.23         3.74 o
   4   4   9        302.27        305.16         9.78 o
   6   4   9        284.07        243.03         8.72 o
   8   4   9         60.72         73.26         8.50 o
  10   4   9        118.49        108.42         7.12 o
  12   4   9          0.12         -4.71         4.71 o
  14   4   9          3.35          1.26         5.35 o
  16   4   9         17.37         17.91         6.30 o
  18   4   9          3.20          1.04         7.48 o
 -23   5   9        130.67        128.84        17.89 o
 -21   5   9        381.56        422.64        25.05 o
 -19   5   9        257.82        212.26        15.38 o
 -17   5   9        591.95        602.01        22.42 o
 -15   5   9        596.61        637.05        28.98 o
 -13   5   9       1391.74       1345.56        25.60 o
 -11   5   9       1068.27       1053.71        30.54 o
  -9   5   9          2.19         14.03         5.65 o
  -7   5   9        324.17        349.55        12.76 o
  -5   5   9        674.39        729.81        12.92 o
  -3   5   9       1770.31       1797.89        20.45 o
  -1   5   9        915.27        944.89        12.47 o
   1   5   9        479.56        504.30         9.20 o
   3   5   9        530.94        506.06         9.33 o
   5   5   9       2279.71       2306.65        22.91 o
   7   5   9        135.74        148.40        10.56 o
   9   5   9        354.81        352.97        10.53 o
  11   5   9        800.33        739.52        24.30 o
  13   5   9          4.04          4.72         4.77 o
  15   5   9         82.34         78.63         9.34 o
  17   5   9         27.53         25.67         7.50 o
 -22   6   9         44.79         28.53        14.53 o
 -20   6   9         10.68         -6.39        12.28 o
 -18   6   9          4.95          2.03         8.83 o
 -16   6   9          1.41         -1.82         7.92 o
 -14   6   9        337.58        333.12        15.33 o
 -12   6   9          0.43         -2.26         6.16 o
 -10   6   9        564.93        504.22        15.58 o
  -8   6   9        125.92        142.58         8.06 o
  -6   6   9         59.97         71.44         5.34 o
  -4   6   9        568.14        534.22        11.52 o
  -2   6   9        203.72        199.56         7.02 o
   0   6   9          6.66          9.84         3.21 o
   2   6   9        206.89        199.41         5.74 o
   4   6   9         32.57         47.01         4.19 o
   6   6   9         54.08         62.76         4.71 o
   8   6   9          0.42         -1.85         4.73 o
  10   6   9          0.44         -2.97         4.90 o
  12   6   9         37.90         33.16         5.13 o
  14   6   9          0.00          1.98         4.75 o
  16   6   9          0.03         15.40         6.45 o
  18   6   9          4.40          0.00         7.44 o
 -23   7   9         59.77         72.87        17.04 o
 -21   7   9        133.89        127.25        17.28 o
 -19   7   9        433.88        425.98        25.46 o
 -17   7   9       1330.01       1305.42        31.46 o
 -15   7   9        766.03        806.55        23.50 o
 -13   7   9       1230.21       1190.57        23.82 o
 -11   7   9        597.20        636.16        16.85 o
  -9   7   9         33.93         11.19         6.09 o
  -7   7   9        131.90        108.59         6.93 o
  -5   7   9        137.12        116.44         7.72 o
  -3   7   9         54.17         61.18         5.20 o
  -1   7   9        124.26        124.44         5.52 o
   1   7   9         96.31         95.10         5.13 o
   3   7   9        742.80        807.28        14.59 o
   5   7   9        411.62        422.67         9.97 o
   7   7   9        189.05        195.88        10.95 o
   9   7   9        352.55        384.83        10.08 o
  11   7   9        438.17        473.37        13.78 o
  13   7   9          3.54          8.67         5.35 o
  15   7   9         19.64         22.59         7.71 o
  17   7   9         16.82         13.27         6.79 o
 -22   8   9         16.74         -6.47        16.75 o
 -20   8   9         26.02          6.29        11.48 o
 -18   8   9        204.92        253.07        18.12 o
 -16   8   9        181.40        160.50        15.36 o
 -14   8   9         26.80         12.11         8.98 o
 -12   8   9         76.68         68.75         8.21 o
 -10   8   9          0.03         -5.61         5.61 o
  -8   8   9        207.25        167.50         8.85 o
  -6   8   9        214.31        209.83        10.36 o
  -4   8   9        479.12        473.06        15.03 o
  -2   8   9        260.12        279.97         9.55 o
   0   8   9          0.51          4.20         3.55 o
   2   8   9         32.78         37.68         4.68 o
   4   8   9          1.21         -2.42         3.89 o
   6   8   9         18.76         35.80         5.34 o
   8   8   9          0.30          1.06         4.67 o
  10   8   9         12.00         10.21         4.68 o
  12   8   9          7.65          1.26         5.36 o
  14   8   9          0.74          1.99         6.62 o
  16   8   9          0.21          0.02         6.85 o
 -21   9   9          2.25          1.69        13.23 o
 -19   9   9         52.93         41.11        12.62 o
 -17   9   9         53.66         43.81        11.99 o
 -15   9   9         11.27         -5.00         9.62 o
 -13   9   9        322.38        349.96        16.95 o
 -11   9   9        317.70        365.11        14.91 o
  -9   9   9         89.39         80.85         8.06 o
  -7   9   9        653.43        707.62        15.43 o
  -5   9   9        872.35        911.06        17.59 o
  -3   9   9        852.67        857.38        18.04 o
  -1   9   9        656.24        651.75        13.37 o
   1   9   9        906.90        909.08        16.74 o
   3   9   9         22.61         30.88         5.02 o
   5   9   9        214.20        230.60         9.32 o
   7   9   9         24.46         32.75         5.95 o
   9   9   9        121.72        130.10        11.43 o
  11   9   9        249.25        240.53        11.09 o
  13   9   9         42.64         25.49         9.54 o
  15   9   9         25.15         13.49         6.71 o
  17   9   9          0.63         -6.94         6.94 o
 -20  10   9          2.17        -11.19        11.19 o
 -18  10   9          7.55         -5.80        10.05 o
 -16  10   9        283.74        301.69        18.81 o
 -14  10   9         33.74         13.32         9.54 o
 -12  10   9          0.34         -7.61         7.61 o
 -10  10   9          9.93         14.01         7.54 o
  -8  10   9         46.14         44.93         6.63 o
  -6  10   9         21.88         11.99         5.91 o
  -4  10   9          0.03         -0.34         5.54 o
  -2  10   9        867.97        857.95        18.00 o
   0  10   9        808.41        833.82        17.26 o
   2  10   9         87.50         76.91         7.29 o
   4  10   9         78.25         75.55         6.94 o
   6  10   9        138.50        130.19         8.45 o
   8  10   9         42.18         24.95         7.02 o
  10  10   9         11.48         21.89         7.52 o
  12  10   9         12.86         12.64         6.97 o
  14  10   9          1.25         -6.46         6.46 o
  16  10   9          1.56         17.99         7.68 o
 -19  11   9         33.60         40.16        12.42 o
 -17  11   9        192.85        248.42        18.50 o
 -15  11   9          1.64         -3.14        11.77 o
 -13  11   9        341.69        346.56        18.07 o
 -11  11   9        139.75        138.37        11.80 o
  -9  11   9        251.09        265.39        13.81 o
  -7  11   9        320.93        329.65        13.15 o
  -5  11   9        501.74        518.23        15.42 o
  -3  11   9        558.54        598.90        15.37 o
  -1  11   9         57.61         46.37         7.31 o
   1  11   9       1002.79       1040.94        20.29 o
   3  11   9         57.71         95.04         7.59 o
   5  11   9         23.36         11.67         5.96 o
   7  11   9        608.41        647.75        19.47 o
   9  11   9        235.52        208.68        13.03 o
  11  11   9        156.17        137.85        11.83 o
  13  11   9        336.57        343.06        16.50 o
  15  11   9         59.37         60.94         9.61 o
 -18  12   9         45.74         33.60        13.29 o
 -16  12   9         60.35         80.58        15.31 o
 -14  12   9         49.47         48.41        13.50 o
 -12  12   9          0.21         -8.59         8.59 o
 -10  12   9         12.86          6.11         7.69 o
  -8  12   9         10.18          3.11         8.60 o
  -6  12   9          0.02         -6.12         6.12 o
  -4  12   9        187.93        185.34        10.28 o
  -2  12   9        139.62        129.45         9.42 o
   0  12   9         92.88         94.58         9.68 o
   2  12   9          0.57         -2.32         5.62 o
   4  12   9        169.55        185.15        15.39 o
   6  12   9         87.05         89.62         7.88 o
   8  12   9        166.86        178.21        13.20 o
  10  12   9         35.59         28.01         8.92 o
  12  12   9          1.80         -2.07         7.39 o
  14  12   9          5.70         -8.18         8.18 o
 -17  13   9         42.26         34.16        14.59 o
 -15  13   9          2.08          7.53        12.14 o
 -13  13   9        167.32        142.96        25.77 o
 -11  13   9        523.52        472.00        28.34 o
  -9  13   9          7.17         -1.04         8.17 o
  -7  13   9         74.03         77.63         9.74 o
  -5  13   9        866.75        901.48        20.81 o
  -3  13   9        476.19        482.74        16.42 o
  -1  13   9         34.08         40.33         7.85 o
   1  13   9        123.83        124.34         9.73 o
   3  13   9         59.65         62.66         8.59 o
   5  13   9         68.95         47.92         7.66 o
   7  13   9        422.42        457.61        17.49 o
   9  13   9        159.10        182.89        13.84 o
  11  13   9         20.34         21.09        12.05 o
  13  13   9        349.29        360.82        19.09 o
 -16  14   9          0.57        -11.61        13.37 o
 -14  14   9         11.36        -11.17        11.17 o
 -12  14   9         56.97         59.78        13.91 o
 -10  14   9         15.10         24.65        10.67 o
  -8  14   9          7.32         27.05         9.09 o
  -6  14   9         11.84          6.19         8.17 o
  -4  14   9         31.22         35.19         8.55 o
  -2  14   9         35.26         47.28         9.00 o
   0  14   9          9.23         -6.51         6.51 o
   2  14   9         14.14         21.09         7.94 o
   4  14   9          5.03          0.12         6.40 o
   6  14   9          0.43          9.06         7.11 o
   8  14   9          7.70         -4.77         8.71 o
  10  14   9          8.91         10.62        10.44 o
  12  14   9          0.38         -6.23         9.97 o
 -15  15   9        244.86        176.74        26.35 o
 -13  15   9        197.88        216.61        21.72 o
 -11  15   9          9.80         10.97        12.84 o
  -9  15   9         34.16         36.01        11.90 o
  -7  15   9        208.58        241.54        15.52 o
  -5  15   9         60.79         49.80        10.57 o
  -3  15   9         62.50         68.52        10.67 o
  -1  15   9        290.36        315.35        15.66 o
   1  15   9        315.26        326.34        16.39 o
   3  15   9          1.47          8.25         7.75 o
   5  15   9         68.71         94.67        10.27 o
   7  15   9        127.12        140.93        13.10 o
   9  15   9         57.18         81.49        13.61 o
  11  15   9          3.98          0.29        10.46 o
 -14  16   9          7.00         -1.13        16.54 o
 -12  16   9        123.88        102.62        16.99 o
 -10  16   9         37.31         44.94        14.61 o
  -8  16   9         25.69         26.69        14.76 o
  -6  16   9         12.45         12.84         9.45 o
  -4  16   9        120.86        104.14        12.40 o
  -2  16   9        111.39        150.81        14.78 o
   0  16   9          1.11          6.80        11.34 o
   2  16   9          4.68         12.86         9.02 o
   4  16   9          0.38          3.75         8.71 o
   6  16   9          1.37          1.39        10.05 o
   8  16   9         19.71         25.92        12.40 o
  10  16   9          1.23         12.97        12.76 o
 -13  17   9        228.70        275.48        23.94 o
 -11  17   9         10.66          4.00        13.87 o
  -9  17   9         95.31        107.93        21.49 o
  -7  17   9         36.09         31.96        13.09 o
  -5  17   9          1.21         -9.55         9.55 o
  -3  17   9         24.86         23.21        10.17 o
  -1  17   9        173.40        188.81        16.38 o
   1  17   9        128.58        110.98        13.00 o
   3  17   9         32.25         42.18        10.08 o
   5  17   9        160.63        208.35        15.03 o
   7  17   9         14.67          9.51        11.20 o
 -10  18   9         33.57         44.14        20.04 o
  -8  18   9         48.28         48.93        17.41 o
  -6  18   9          1.17          4.31        12.07 o
  -4  18   9         33.76         20.09        11.75 o
  -2  18   9         25.68         34.93        11.56 o
   0  18   9          0.01         -9.40         9.40 o
   2  18   9         49.60         63.80        11.86 o
   4  18   9         45.09         29.71        10.91 o
   6  18   9          7.88         10.16        11.46 o
  -7  19   9         20.21          3.99        13.28 o
  -5  19   9          0.41        -14.22        14.22 o
  -3  19   9          9.13         -0.80        11.58 o
  -1  19   9        116.08        122.24        16.23 o
   1  19   9         38.06         33.49        11.89 o
   3  19   9         23.67         40.06        12.06 o
 -22   0  10         13.75         -6.17        19.92 o
 -20   0  10        255.78        306.35        33.04 o
 -18   0  10         85.09         62.74        18.61 o
 -16   0  10        520.55        609.67        34.82 o
 -14   0  10         33.11         26.37        12.49 o
 -12   0  10        173.01        201.25        17.51 o
 -10   0  10       1433.25       1509.23        37.84 o
  -8   0  10       4052.23       3987.25        57.25 o
  -6   0  10       2155.90       2104.61        39.06 o
  -4   0  10       6224.98       6018.25        72.08 o
  -2   0  10       5080.50       4993.91        60.31 o
   0   0  10       4009.03       3933.73        54.99 o
   2   0  10        180.72        212.75         9.44 o
   4   0  10        218.85        218.07        10.26 o
   6   0  10        210.39        244.78         9.25 o
   8   0  10        313.39        360.75        10.76 o
  10   0  10        117.71        124.75         9.15 o
  12   0  10        194.13        165.06        12.42 o
  14   0  10         63.32         57.16        11.27 o
  16   0  10         26.90         16.67         9.80 o
  18   0  10         60.11         39.40        12.54 o
 -23   1  10          7.12         -0.11        14.93 o
 -21   1  10         58.08         40.63        15.20 o
 -19   1  10         20.14         18.21        14.09 o
 -17   1  10          4.69         -1.73         9.83 o
 -15   1  10         40.13         43.44         8.70 o
 -13   1  10          5.69         -1.10         6.48 o
 -11   1  10         29.55         24.72         6.32 o
  -9   1  10          0.32         -0.20         5.73 o
  -7   1  10        171.13        177.92         7.75 o
  -5   1  10        448.01        447.95        11.71 o
  -3   1  10        306.46        302.88        10.64 o
  -1   1  10        152.17        161.50         6.45 o
   1   1  10        534.40        471.45         9.06 o
   3   1  10        137.65        141.01         5.59 o
   5   1  10         82.03         78.99         4.27 o
   7   1  10          0.94          1.93         3.82 o
   9   1  10          2.92         -2.48         4.15 o
  11   1  10         58.51         56.55         6.85 o
  13   1  10          0.00         -2.19         4.64 o
  15   1  10          0.06         -1.32         5.38 o
  17   1  10          0.03          0.82         6.56 o
 -22   2  10         42.95         70.93        16.80 o
 -20   2  10         81.22         73.82        16.18 o
 -18   2  10          4.35          7.75        11.15 o
 -16   2  10        614.22        580.91        20.40 o
 -14   2  10        794.12        828.06        20.32 o
 -12   2  10        297.97        264.78        12.18 o
 -10   2  10        361.17        334.79        13.21 o
  -8   2  10       1120.42       1097.76        17.68 o
  -6   2  10       4769.34       4722.26        46.38 o
  -4   2  10        310.95        324.63        10.21 o
  -2   2  10       4293.90       4192.98        36.54 o
   0   2  10       1438.52       1441.70        18.32 o
   2   2  10        124.86        112.49         5.80 o
   4   2  10        344.73        378.25         7.40 o
   6   2  10        508.91        530.77        15.71 o
   8   2  10        551.81        517.18        19.82 o
  10   2  10         65.75         67.65         6.01 o
  12   2  10        200.23        201.11        11.83 o
  14   2  10         36.88         30.53         8.44 o
  16   2  10          0.93          5.97         7.76 o
  18   2  10         39.57         32.99        15.70 o
 -23   3  10          0.22         -5.58        14.32 o
 -21   3  10          4.81        -15.06        15.06 o
 -19   3  10         82.59         82.38        16.77 o
 -17   3  10        207.51        198.55        15.07 o
 -15   3  10         13.47          2.94         8.24 o
 -13   3  10        788.73        732.34        19.20 o
 -11   3  10         56.31         42.73         7.45 o
  -9   3  10         85.61         73.26         7.65 o
  -7   3  10          8.05          3.48         5.07 o
  -5   3  10        407.53        424.18        10.51 o
  -3   3  10       1008.94       1039.70        15.31 o
  -1   3  10        476.58        473.68         9.20 o
   1   3  10        245.74        269.07         6.11 o
   3   3  10        945.04        993.51        14.88 o
   5   3  10         75.09         80.32         5.50 o
   7   3  10          6.80          0.20         5.52 o
   9   3  10          0.41          6.23         7.71 o
  11   3  10         56.86         57.91         8.04 o
  13   3  10         21.66         10.73         8.02 o
  15   3  10         26.04         18.95         9.18 o
  17   3  10          2.78          7.83         6.02 o
 -22   4  10         26.25         17.53        15.49 o
 -20   4  10        113.63        142.64        18.66 o
 -18   4  10         53.81         46.71        12.41 o
 -16   4  10        403.35        403.53        24.21 o
 -14   4  10        374.74        375.15        17.68 o
 -12   4  10        578.80        602.23        18.12 o
 -10   4  10        121.17        120.10         8.55 o
  -8   4  10         56.39         76.16         7.82 o
  -6   4  10       1244.91       1247.58        18.71 o
  -4   4  10         99.58         93.27         6.39 o
  -2   4  10       2397.58       2514.51        25.98 o
   0   4  10        709.37        715.40        12.01 o
   2   4  10         25.13         29.99         3.61 o
   4   4  10        221.40        199.07         6.87 o
   6   4  10       1160.64       1112.90        23.96 o
   8   4  10        530.68        542.20        19.34 o
  10   4  10          1.53          3.32         6.15 o
  12   4  10        232.94        227.48        13.45 o
  14   4  10          0.33         -8.21         8.21 o
  16   4  10          2.59         -0.95         9.18 o
 -21   5  10        124.60        135.97        19.91 o
 -19   5  10        112.75        130.38        18.59 o
 -17   5  10         37.60         14.69         9.82 o
 -15   5  10        279.41        333.65        20.64 o
 -13   5  10         49.55         72.10         9.02 o
 -11   5  10         98.18         74.43         8.42 o
  -9   5  10        196.98        139.77         9.10 o
  -7   5  10         10.56          4.04         5.62 o
  -5   5  10         60.82         62.44         6.30 o
  -3   5  10        760.58        723.80        13.40 o
  -1   5  10         18.89         15.91         3.96 o
   1   5  10         37.28         44.13         3.67 o
   3   5  10        417.80        400.15         9.44 o
   5   5  10          3.23          3.30         4.63 o
   7   5  10        108.29        140.74        10.63 o
   9   5  10          2.69          1.76         9.14 o
  11   5  10         18.38         17.68         6.00 o
  13   5  10         28.62         43.40         8.41 o
  15   5  10         27.03         30.33         9.65 o
  17   5  10         20.69         12.31         8.48 o
 -22   6  10         51.97         50.21        17.29 o
 -20   6  10        248.46        273.14        23.21 o
 -18   6  10        498.95        494.34        23.44 o
 -16   6  10        898.65        931.55        34.44 o
 -14   6  10       1501.36       1510.77        29.55 o
 -12   6  10       1634.84       1657.32        30.10 o
 -10   6  10        261.71        282.41        12.47 o
  -8   6  10         25.83         21.20         6.03 o
  -6   6  10         46.85         52.16         6.24 o
  -4   6  10        541.69        519.74        13.27 o
  -2   6  10          2.02         -1.11         3.97 o
   0   6  10         67.70         61.83         5.37 o
   2   6  10         65.61         68.37         7.42 o
   4   6  10        887.78        887.95        14.52 o
   6   6  10        419.95        398.01        12.86 o
   8   6  10        524.94        514.22        12.83 o
  10   6  10        179.61        175.99        10.42 o
  12   6  10        109.66        120.22        10.14 o
  14   6  10          5.61         22.71         9.45 o
  16   6  10          0.57          1.98        10.66 o
 -21   7  10         36.50         39.51        15.63 o
 -19   7  10         32.48          8.99        12.10 o
 -17   7  10         75.34         90.61        13.59 o
 -15   7  10          3.19         -3.26         8.60 o
 -13   7  10          4.78         12.67         8.20 o
 -11   7  10         82.39         59.04         8.97 o
  -9   7  10          9.13          5.02         5.88 o
  -7   7  10          3.06          1.43         5.31 o
  -5   7  10        269.79        243.65        10.44 o
  -3   7  10        510.60        536.24        13.61 o
  -1   7  10         78.65         83.78         8.65 o
   1   7  10          0.27         -4.15         4.15 o
   3   7  10         33.67         40.90         4.82 o
   5   7  10         43.23         35.46         4.19 o
   7   7  10          6.81         16.83         8.13 o
   9   7  10         28.48         48.65         7.74 o
  11   7  10         27.50         28.90         8.29 o
  13   7  10         11.93          4.40         7.34 o
  15   7  10          2.98         -1.38        10.60 o
 -20   8  10         46.46         14.89        13.82 o
 -18   8  10        202.99        174.79        18.04 o
 -16   8  10        384.50        352.79        21.91 o
 -14   8  10        723.29        742.78        25.60 o
 -12   8  10        106.23        104.27        10.97 o
 -10   8  10        760.32        789.64        26.48 o
  -8   8  10        252.96        245.89        11.38 o
  -6   8  10        548.01        535.02        15.43 o
  -4   8  10        456.12        496.44        15.13 o
  -2   8  10        793.06        730.93        19.36 o
   0   8  10        115.58        133.08         8.05 o
   2   8  10        592.16        656.39        12.76 o
   4   8  10        489.02        506.33        21.43 o
   6   8  10        109.45        118.47         8.92 o
   8   8  10        410.84        407.17        13.22 o
  10   8  10        294.80        311.24        15.43 o
  12   8  10         39.53         33.42         9.14 o
  14   8  10         11.48         11.44         9.29 o
  16   8  10          0.87         -2.58         8.86 o
 -19   9  10          6.78        -11.51        11.51 o
 -17   9  10         23.86         15.39        12.31 o
 -15   9  10         24.81         18.38        11.96 o
 -13   9  10         91.77         83.07        11.07 o
 -11   9  10          0.27          4.17         7.11 o
  -9   9  10          9.87          1.79         6.87 o
  -7   9  10         11.79          3.36         6.27 o
  -5   9  10         82.76         79.26         8.12 o
  -3   9  10        250.01        240.85        11.48 o
  -1   9  10          0.78         -2.33         5.66 o
   1   9  10          1.26          2.22         5.21 o
   3   9  10        371.19        371.71        10.54 o
   5   9  10          0.33          1.03         4.85 o
   7   9  10          1.74          7.92         5.84 o
   9   9  10         79.09         96.54         7.17 o
  11   9  10         13.44         12.14         5.06 o
  13   9  10         12.67         14.26         5.19 o
  15   9  10          1.53         -3.85         5.41 o
 -20  10  10         59.68         52.80        17.07 o
 -18  10  10         23.19         18.97        12.55 o
 -16  10  10        137.70        138.62        16.87 o
 -14  10  10         33.50          6.55        10.37 o
 -12  10  10          3.84          3.00         8.97 o
 -10  10  10        301.98        282.17        18.76 o
  -8  10  10        515.44        486.16        17.33 o
  -6  10  10        883.84        908.24        19.82 o
  -4  10  10       1183.00       1212.43        23.77 o
  -2  10  10       1227.16       1234.64        23.12 o
   0  10  10        200.92        209.61        11.03 o
   2  10  10        417.11        468.90        13.69 o
   4  10  10        185.23        216.42        12.66 o
   6  10  10         13.13          7.37         7.06 o
   8  10  10        125.08        146.33        10.79 o
  10  10  10         90.78        102.86         8.65 o
  12  10  10         11.37         23.42         6.89 o
  14  10  10          0.79          6.11         5.99 o
 -19  11  10         20.20         27.14        18.22 o
 -17  11  10         61.92         72.68        15.05 o
 -15  11  10         14.24          0.92        12.09 o
 -13  11  10         83.91         98.39        18.07 o
 -11  11  10          1.86         -8.76         8.76 o
  -9  11  10         14.26         12.45         8.24 o
  -7  11  10         92.08         99.67         9.52 o
  -5  11  10         59.35         42.18         8.10 o
  -3  11  10         17.79         26.62         7.27 o
  -1  11  10        108.84        106.60         8.85 o
   1  11  10         65.67         46.63         8.50 o
   3  11  10        159.21        164.63         9.23 o
   5  11  10        230.72        256.13        14.22 o
   7  11  10         68.43         74.65         9.30 o
   9  11  10         23.17         20.08         8.13 o
  11  11  10          4.21          5.83         6.70 o
  13  11  10         12.64         -1.50         9.91 o
 -18  12  10          1.70        -12.03        12.03 o
 -16  12  10        118.47        123.79        17.10 o
 -14  12  10          1.70         -2.45        11.15 o
 -12  12  10         59.34         45.15        11.74 o
 -10  12  10        327.34        310.25        20.19 o
  -8  12  10         51.17         37.93         9.09 o
  -6  12  10        379.73        396.69        19.50 o
  -4  12  10        921.97        934.66        22.62 o
  -2  12  10        368.63        414.29        15.58 o
   0  12  10        110.50        122.65         9.61 o
   2  12  10          0.62         -3.01         5.81 o
   4  12  10         92.65        117.32         9.64 o
   6  12  10         67.02         57.54         9.54 o
   8  12  10         11.91         24.21         9.01 o
  10  12  10         89.40         91.07        10.39 o
  12  12  10         17.07          3.71         7.08 o
 -17  13  10         33.72         41.08        14.71 o
 -15  13  10          1.85         -6.28        12.28 o
 -13  13  10         17.79         21.62        12.66 o
 -11  13  10         62.68         51.87        12.20 o
  -9  13  10        117.86        108.80        12.49 o
  -7  13  10         11.72         18.50         9.34 o
  -5  13  10         11.60         12.27         8.55 o
  -3  13  10         22.73         17.31         8.17 o
  -1  13  10          5.28          0.12         6.85 o
   1  13  10         41.96         44.85         8.06 o
   3  13  10        120.52        131.55         9.77 o
   5  13  10         56.79         33.53         7.71 o
   7  13  10          0.32         -1.05         8.56 o
   9  13  10         68.47         96.70        11.63 o
  11  13  10          0.16         -6.57         8.44 o
 -16  14  10         21.36          7.15        13.36 o
 -14  14  10         41.58         61.78        13.91 o
 -12  14  10          0.73         -3.64        12.17 o
 -10  14  10        174.31        156.56        15.36 o
  -8  14  10          3.11          3.87        10.14 o
  -6  14  10        101.72         79.20        11.94 o
  -4  14  10        532.41        514.95        20.12 o
  -2  14  10        212.54        245.40        14.13 o
   0  14  10         90.27        107.55        10.54 o
   2  14  10         37.60         42.76         8.23 o
   4  14  10          2.43          4.70         7.55 o
   6  14  10         50.23         65.79        11.16 o
   8  14  10         18.30         29.06        10.98 o
  10  14  10         28.61         21.92        10.50 o
 -13  15  10          0.34          0.67        12.43 o
 -11  15  10          6.02          5.86        13.61 o
  -9  15  10          3.43         -7.72        10.93 o
  -7  15  10        114.39        130.24        14.69 o
  -5  15  10         90.27         90.74        12.26 o
  -3  15  10          0.12         -8.57         8.57 o
  -1  15  10         48.15         34.17         9.84 o
   1  15  10          1.96         -7.58         7.58 o
   3  15  10          3.40          6.50         8.30 o
   5  15  10          4.42          9.39         8.97 o
   7  15  10          2.14          8.29        10.23 o
   9  15  10         24.44         11.48        11.04 o
 -12  16  10        246.46        266.78        23.34 o
 -10  16  10          1.54          6.22        13.97 o
  -8  16  10         36.78         18.27        12.03 o
  -6  16  10         76.78         65.92        11.58 o
  -4  16  10          0.32         -9.07         9.07 o
  -2  16  10         69.14         58.26        11.13 o
   0  16  10         39.57         46.64        11.89 o
   2  16  10         55.02         48.09        10.20 o
   4  16  10         40.56         30.54        12.94 o
   6  16  10         50.12         26.43        13.71 o
  -9  17  10         38.68         39.04        14.98 o
  -7  17  10          4.01          8.22        12.00 o
  -5  17  10         16.18          2.52        11.33 o
  -3  17  10          7.32          7.36        10.20 o
  -1  17  10         23.37          6.26        11.77 o
   1  17  10         80.34         65.55        12.90 o
   3  17  10         29.89          8.43        10.22 o
   5  17  10          2.47          5.16        11.46 o
  -6  18  10          7.22          3.99        12.42 o
  -4  18  10          3.80         14.33        12.32 o
  -2  18  10         13.63        -11.13        11.13 o
   0  18  10         27.16          5.96        10.68 o
 -21   1  11        108.33        108.94        22.65 o
 -19   1  11        533.14        584.97        30.92 o
 -17   1  11        996.03       1008.27        36.28 o
 -15   1  11         19.14          0.51         9.51 o
 -13   1  11         22.29          8.29         7.92 o
 -11   1  11          3.97         10.64         7.29 o
  -9   1  11        193.42        235.24        12.98 o
  -7   1  11        258.80        289.44        14.42 o
  -5   1  11       1182.83       1233.95        22.17 o
  -3   1  11        319.97        338.29        12.29 o
  -1   1  11          3.02          2.33         4.95 o
   1   1  11        548.34        536.42        13.49 o
   3   1  11        242.88        235.19         9.79 o
   5   1  11          8.27          4.08         3.22 o
   7   1  11        123.91        122.73        10.80 o
   9   1  11         33.03         33.23         7.42 o
  11   1  11          5.16          5.84         6.07 o
  13   1  11          3.53          0.40         5.33 o
  15   1  11         46.24         41.38         7.54 o
 -22   2  11         27.59          2.57        15.29 o
 -20   2  11        198.80        191.82        21.03 o
 -18   2  11        128.37        111.74        17.29 o
 -16   2  11          6.64         -9.78         9.78 o
 -14   2  11        152.96        166.32        13.52 o
 -12   2  11         28.76         48.93         9.00 o
 -10   2  11         33.92         17.21         7.41 o
  -8   2  11        158.37        156.95        10.39 o
  -6   2  11         77.10         87.41         8.97 o
  -4   2  11         75.31         73.75         6.89 o
  -2   2  11        283.79        265.48        13.89 o
   0   2  11        290.58        293.28        10.45 o
   2   2  11        518.03        487.70        13.97 o
   4   2  11         52.21         45.55         4.47 o
   6   2  11          2.05         -2.85         5.91 o
   8   2  11          5.64         12.79         8.56 o
  10   2  11          8.58          9.25         5.30 o
  12   2  11         17.60         15.21         7.04 o
  14   2  11          9.54         14.60         8.44 o
  16   2  11          1.59         -6.41         7.60 o
 -21   3  11         31.55         32.07        17.27 o
 -19   3  11        370.52        416.90        29.93 o
 -17   3  11         73.69         66.76        13.76 o
 -15   3  11        312.63        289.62        18.69 o
 -13   3  11        722.87        709.72        23.50 o
 -11   3  11        149.44        155.49        12.25 o
  -9   3  11        426.18        426.35        17.01 o
  -7   3  11        313.17        311.62        12.50 o
  -5   3  11       1605.58       1526.77        24.18 o
  -3   3  11        231.20        245.83        10.76 o
  -1   3  11        182.69        183.60         8.19 o
   1   3  11        660.80        682.16        15.16 o
   3   3  11         20.84          9.48         4.73 o
   5   3  11        723.52        714.09        17.56 o
   7   3  11        378.38        422.26        20.27 o
   9   3  11        217.23        201.83        13.88 o
  11   3  11          6.47         10.24         7.42 o
  13   3  11         12.64          9.38         7.46 o
  15   3  11        101.63        109.43        17.21 o
 -20   4  11          3.52        -15.44        15.44 o
 -18   4  11        100.70         46.88        15.52 o
 -16   4  11         76.56         94.78        13.90 o
 -14   4  11         29.49         17.26         9.33 o
 -12   4  11        232.61        245.49        14.00 o
 -10   4  11          0.18         -2.79         6.64 o
  -8   4  11         97.57         87.48         9.33 o
  -6   4  11        374.96        376.87        12.96 o
  -4   4  11        317.71        306.00        12.63 o
  -2   4  11         62.13         60.89         6.56 o
   0   4  11         39.82         32.22         5.08 o
   2   4  11         14.68         12.80         4.86 o
   4   4  11        128.47        121.95         7.89 o
   6   4  11          2.50          9.18         7.66 o
   8   4  11          0.11          1.86         7.71 o
  10   4  11         56.15         41.84        10.05 o
  12   4  11          1.50          5.39         6.33 o
  14   4  11          1.85         -7.01         7.01 o
 -21   5  11        164.19        173.60        21.03 o
 -19   5  11        185.20        149.30        24.96 o
 -17   5  11        447.91        454.86        24.14 o
 -15   5  11        432.53        430.53        21.32 o
 -13   5  11       1560.13       1437.73        30.73 o
 -11   5  11        216.28        200.49        12.91 o
  -9   5  11        233.93        235.03        12.08 o
  -7   5  11        429.34        398.06        14.26 o
  -5   5  11        181.49        175.93         9.67 o
  -3   5  11        447.58        451.38        14.77 o
  -1   5  11          2.98          0.18         4.60 o
   1   5  11          3.46         -1.17         4.53 o
   3   5  11        316.28        342.19        12.05 o
   5   5  11        286.36        271.38        10.15 o
   7   5  11        361.54        365.69        15.30 o
   9   5  11        488.07        492.80        19.26 o
  11   5  11          2.80          4.11        11.81 o
  13   5  11         11.41         15.02         8.38 o
  15   5  11         89.73         66.16        11.39 o
 -20   6  11         59.55         43.05        16.43 o
 -18   6  11         73.65         71.66        14.34 o
 -16   6  11         19.84         28.14        11.43 o
 -14   6  11          6.08         15.72        10.12 o
 -12   6  11         17.62         36.04         9.48 o
 -10   6  11         60.26         69.84         9.15 o
  -8   6  11         35.23         35.47         8.27 o
  -6   6  11        226.34        205.89        11.04 o
  -4   6  11        130.52        111.17         8.87 o
  -2   6  11          0.17         -5.17         5.17 o
   0   6  11        255.40        218.24         8.94 o
   2   6  11          2.88          2.19         4.43 o
   4   6  11         14.27         11.45         4.52 o
   6   6  11         31.19         39.40         6.46 o
   8   6  11          2.69         13.39         7.38 o
  10   6  11         34.77         51.50         7.68 o
  12   6  11          0.87          4.70         6.90 o
  14   6  11          0.85          3.18         8.99 o
 -19   7  11         51.52         65.04        17.07 o
 -17   7  11        570.93        630.47        28.54 o
 -15   7  11        577.37        569.75        26.44 o
 -13   7  11       1148.50       1138.93        28.28 o
 -11   7  11        669.09        766.92        25.72 o
  -9   7  11        365.10        336.62        15.20 o
  -7   7  11        278.04        315.37        13.86 o
  -5   7  11        104.82        117.52         9.89 o
  -3   7  11        101.38        107.38        11.88 o
  -1   7  11        215.47        192.62        10.86 o
   1   7  11         22.46         12.06         5.47 o
   3   7  11        137.76        149.25         8.02 o
   5   7  11         52.55         47.23         9.39 o
   7   7  11        138.61        154.78        13.96 o
   9   7  11        208.17        207.99        12.10 o
  11   7  11         38.41         39.29         7.54 o
  13   7  11          1.42        -10.64        10.64 o
 -18   8  11          9.39          9.83        12.24 o
 -16   8  11          0.24        -10.65        10.82 o
 -14   8  11        316.96        373.98        20.82 o
 -12   8  11         16.18         -3.04         9.13 o
 -10   8  11         11.05         -2.41         7.48 o
  -8   8  11        107.69        121.78        10.52 o
  -6   8  11          0.09         -1.23         6.58 o
  -4   8  11         79.93         80.36         8.51 o
  -2   8  11         32.59         38.66         6.92 o
   0   8  11         19.80         16.77         5.46 o
   2   8  11         12.74         12.10         6.14 o
   4   8  11         40.76         45.23         7.83 o
   6   8  11         50.97         65.40         9.13 o
   8   8  11          3.88         -6.86         8.06 o
  10   8  11          1.35         -6.30         9.29 o
  12   8  11          8.51         12.16         8.05 o
  14   8  11          7.04          9.61        10.97 o
 -19   9  11         75.26         76.63        17.17 o
 -17   9  11         66.63         69.59        15.09 o
 -15   9  11        168.12        165.22        17.57 o
 -13   9  11         68.53         79.20        12.85 o
 -11   9  11        133.12        104.88        13.84 o
  -9   9  11        107.91        110.42        12.47 o
  -7   9  11        926.82       1007.81        22.83 o
  -5   9  11        145.09        162.95        14.96 o
  -3   9  11        137.05        142.60         9.64 o
  -1   9  11        215.33        222.10        10.85 o
   1   9  11        302.05        319.72        12.38 o
   3   9  11         81.97         84.44         8.07 o
   5   9  11        111.66        105.79         8.20 o
   7   9  11         53.89         50.01         8.54 o
   9   9  11        101.72        130.43        11.76 o
  11   9  11         40.31         58.79         9.96 o
  13   9  11          7.84          9.26        11.22 o
 -18  10  11          0.26         -6.08        12.91 o
 -16  10  11         12.40         -1.10        12.58 o
 -14  10  11          0.40          0.08        11.67 o
 -12  10  11         96.23         96.43        13.34 o
 -10  10  11          5.55         -7.83         8.01 o
  -8  10  11         44.74         42.80         9.86 o
  -6  10  11         15.73          8.93         7.54 o
  -4  10  11         13.94          3.50         6.63 o
  -2  10  11         46.37         33.40         7.06 o
   0  10  11          3.93          4.14         5.90 o
   2  10  11        126.85        111.04         8.79 o
   4  10  11        156.32        158.41        10.15 o
   6  10  11          4.19         10.08         7.02 o
   8  10  11          7.58         13.21         6.12 o
  10  10  11         41.05         34.37         9.74 o
  12  10  11         18.72         10.00        11.81 o
 -17  11  11         75.37         90.79        16.08 o
 -15  11  11         48.59         64.37        14.54 o
 -13  11  11        163.03        211.73        20.64 o
 -11  11  11          0.90         -8.96         9.43 o
  -9  11  11        239.04        239.62        17.76 o
  -7  11  11        245.61        254.65        14.87 o
  -5  11  11        287.19        328.48        15.07 o
  -3  11  11        262.62        282.21        13.72 o
  -1  11  11        251.86        256.15        12.67 o
   1  11  11         68.44         75.83         8.37 o
   3  11  11          1.85         -2.93         6.25 o
   5  11  11        212.39        202.81        14.21 o
   7  11  11         21.13         14.37         9.41 o
   9  11  11          1.49          1.49         6.59 o
  11  11  11        163.75        169.96        17.55 o
 -16  12  11          1.09         -3.21        15.77 o
 -14  12  11         40.94         45.16        13.51 o
 -12  12  11        167.23        175.85        17.89 o
 -10  12  11          1.42         -2.23         9.94 o
  -8  12  11         14.76         -0.71         9.16 o
  -6  12  11         54.40         38.81         9.24 o
  -4  12  11          6.99         -4.94         7.38 o
  -2  12  11         46.68         43.11         8.37 o
   0  12  11         41.12         26.30         7.63 o
   2  12  11         34.30         19.43         7.00 o
   4  12  11         42.10         54.40         9.57 o
   6  12  11          0.12         -7.14         7.14 o
   8  12  11         43.76         37.50        10.05 o
  10  12  11         96.60        125.13         9.70 o
 -15  13  11         58.35         65.77        17.69 o
 -13  13  11        101.30        140.32        19.23 o
 -11  13  11          1.79        -10.56        10.56 o
  -9  13  11         94.91        113.36        14.55 o
  -7  13  11        208.74        187.63        15.14 o
  -5  13  11         78.99         83.01        11.77 o
  -3  13  11        491.52        541.59        19.62 o
  -1  13  11        185.41        190.72        12.38 o
   1  13  11         11.40         13.09         8.18 o
   3  13  11          1.58          5.46         7.69 o
   5  13  11         59.58         61.22         9.25 o
   7  13  11         44.41         24.10         9.58 o
   9  13  11          3.43         -0.49         8.41 o
 -12  14  11          2.53          3.47        12.80 o
 -10  14  11          6.60          7.16        11.49 o
  -8  14  11         12.85         11.83        10.44 o
  -6  14  11         17.66         10.47         9.95 o
  -4  14  11        148.99        174.33        15.21 o
  -2  14  11          5.11         13.39         8.49 o
   0  14  11          7.56         18.46         8.58 o
   2  14  11         13.46          5.64         9.56 o
   4  14  11          8.96          9.58         8.51 o
   6  14  11         15.84         26.82        10.50 o
   8  14  11          1.88          6.40         9.12 o
 -11  15  11         72.47        105.39        18.30 o
  -9  15  11         93.43        105.32        17.50 o
  -7  15  11         19.27         13.57        10.75 o
  -5  15  11         47.57         64.20        11.95 o
  -3  15  11        209.91        241.61        16.07 o
  -1  15  11         72.65         82.88        17.13 o
   1  15  11         10.81         19.64         9.13 o
   3  15  11         11.98         -1.11        11.55 o
   5  15  11        136.54        166.20        14.78 o
  -8  16  11         47.10         46.06        13.86 o
  -6  16  11          8.10          7.99        12.10 o
  -4  16  11        109.82        149.84        14.92 o
  -2  16  11         17.45         26.01        10.87 o
   0  16  11          0.13         -2.06         9.75 o
   2  16  11         15.49         24.18        11.76 o
  -3  17  11          3.87         -9.94         9.94 o
 -20   0  12        373.79        348.59        38.12 o
 -18   0  12        448.68        452.26        56.44 o
 -16   0  12        835.18        952.71        60.21 o
 -14   0  12        300.47        315.62        31.15 o
 -12   0  12          1.18         26.82        14.59 o
 -10   0  12        218.56        202.62        19.73 o
  -8   0  12          2.35         14.57        11.78 o
  -6   0  12        865.52        843.10        35.66 o
  -4   0  12       1078.44       1036.81        44.44 o
  -2   0  12       1253.49       1241.41        34.37 o
   0   0  12        540.41        479.76        19.13 o
   2   0  12        846.03        836.20        30.30 o
   4   0  12       2113.07       2209.41        43.58 o
   6   0  12          8.99          8.17         7.33 o
   8   0  12        298.53        329.78        24.30 o
  10   0  12        109.47        147.80        20.25 o
  12   0  12         13.62         13.13        12.49 o
  14   0  12         69.80         79.74        20.25 o
 -19   1  12         12.67         16.01        14.93 o
 -17   1  12          4.27         -6.63        13.06 o
 -15   1  12         30.10         18.32        12.32 o
 -13   1  12        211.99        238.11        19.68 o
 -11   1  12         73.51         70.42        10.55 o
  -9   1  12         63.82         52.99        10.76 o
  -7   1  12          9.14         -1.36         6.75 o
  -5   1  12          0.82         -7.26         7.26 o
  -3   1  12         31.22         25.46         7.51 o
  -1   1  12        173.93        171.78        11.55 o
   1   1  12        102.86         84.87         8.24 o
   3   1  12          4.82         -3.75         5.02 o
   5   1  12         65.95         69.07        14.51 o
   7   1  12        110.62        114.92         9.11 o
   9   1  12         43.02         33.49         9.78 o
  11   1  12          0.18        -10.68        10.68 o
  13   1  12          0.08          9.01         9.97 o
 -20   2  12         39.38         11.33        16.05 o
 -18   2  12        211.54        212.63        24.56 o
 -16   2  12        157.89        137.62        15.62 o
 -14   2  12         15.57          0.96         9.72 o
 -12   2  12         26.06         20.37         8.87 o
 -10   2  12        336.12        391.07        17.47 o
  -8   2  12        396.06        377.89        16.14 o
  -6   2  12        564.55        587.54        19.81 o
  -4   2  12        447.22        449.53        17.57 o
  -2   2  12       1326.14       1375.73        24.86 o
   0   2  12         22.00         27.41         5.77 o
   2   2  12        953.75        934.34        18.60 o
   4   2  12        653.04        644.32        15.66 o
   6   2  12        152.21        139.55         9.76 o
   8   2  12        341.93        344.14        15.62 o
  10   2  12         48.41         51.75         8.41 o
  12   2  12         31.08         24.67         8.81 o
  14   2  12         32.01         21.87        11.99 o
 -19   3  12         23.79         17.47        14.93 o
 -17   3  12         46.58         21.00        14.56 o
 -15   3  12        103.37        124.79        16.22 o
 -13   3  12         27.50         28.59         9.81 o
 -11   3  12          5.79         -2.64         7.41 o
  -9   3  12          0.00         -4.95         6.64 o
  -7   3  12         57.16         28.33         7.99 o
  -5   3  12         57.91         33.94         7.81 o
  -3   3  12          4.02          2.57         7.27 o
  -1   3  12        238.97        222.49         9.99 o
   1   3  12        211.13        211.03        10.50 o
   3   3  12         43.71         61.84         6.82 o
   5   3  12         30.58         44.78         7.46 o
   7   3  12        222.08        196.06        14.44 o
   9   3  12         12.18         21.41         7.99 o
  11   3  12          0.18         -1.84         7.99 o
  13   3  12          0.09          6.19         8.52 o
 -20   4  12        207.63        204.58        31.15 o
 -18   4  12         23.45         43.32        15.63 o
 -16   4  12         59.61         52.00        13.08 o
 -14   4  12        130.37        168.35        15.19 o
 -12   4  12        352.52        327.24        16.69 o
 -10   4  12        103.35         99.54        10.55 o
  -8   4  12        113.21        133.81        15.39 o
  -6   4  12        421.97        414.33        17.51 o
  -4   4  12        217.15        257.52        12.85 o
  -2   4  12        281.33        308.23        12.70 o
   0   4  12          9.04          1.45         5.93 o
   2   4  12        259.39        252.10        10.78 o
   4   4  12        370.78        355.92        18.40 o
   6   4  12        267.87        304.26        19.57 o
   8   4  12        201.31        186.52        15.29 o
  10   4  12         50.82         42.64        10.75 o
  12   4  12         28.10         19.40         9.46 o
 -19   5  12          0.54         -5.53        13.77 o
 -17   5  12        106.85        116.21        16.62 o
 -15   5  12         76.01        115.75        14.64 o
 -13   5  12         36.01         31.73         9.92 o
 -11   5  12        108.88        104.45        11.35 o
  -9   5  12         43.92         35.39         9.16 o
  -7   5  12        228.85        241.86        13.47 o
  -5   5  12         47.83         47.60         7.80 o
  -3   5  12          3.01         -0.33         5.61 o
  -1   5  12        214.01        228.84        12.09 o
   1   5  12        258.30        270.12        12.00 o
   3   5  12         16.55          4.91         5.41 o
   5   5  12         18.65         24.11         8.48 o
   7   5  12         37.53         37.78        11.51 o
   9   5  12          7.88         10.56        12.42 o
  11   5  12          1.27         -8.88        13.07 o
  13   5  12          0.07         -5.11         9.80 o
 -18   6  12         50.09         44.60        16.18 o
 -16   6  12        357.73        346.47        21.37 o
 -14   6  12        528.90        565.25        24.42 o
 -12   6  12        508.18        539.39        22.43 o
 -10   6  12       1084.63       1138.40        27.54 o
  -8   6  12        365.49        418.76        18.12 o
  -6   6  12        401.40        396.57        17.20 o
  -4   6  12        183.76        189.37        11.16 o
  -2   6  12         15.36          0.03         5.69 o
   0   6  12          0.76         -5.39         5.39 o
   2   6  12          0.67         -4.66         4.66 o
   4   6  12        233.79        201.40        13.07 o
   6   6  12        147.92        144.76         9.38 o
   8   6  12        172.40        170.23        16.71 o
  10   6  12         70.42         70.98        15.68 o
  12   6  12         46.12         41.75        12.56 o
 -17   7  12         75.42         77.58        15.03 o
 -15   7  12         12.49         18.38        11.96 o
 -13   7  12         71.99         73.29        12.46 o
 -11   7  12         32.57          7.78         9.66 o
  -9   7  12          0.14          0.88         8.49 o
  -7   7  12         17.05         18.85         8.39 o
  -5   7  12         34.96         23.87         9.86 o
  -3   7  12         82.38         82.92         8.54 o
  -1   7  12         56.95         56.03         7.40 o
   1   7  12          6.15         15.37         6.30 o
   3   7  12         48.66         53.34         6.67 o
   5   7  12        136.83        151.98        10.99 o
   7   7  12         23.04         21.59        13.84 o
   9   7  12          0.60          2.88        10.42 o
  11   7  12          1.14         -5.13        10.88 o
 -18   8  12         60.03         38.98        17.00 o
 -16   8  12         65.14         34.12        14.06 o
 -14   8  12        258.78        291.28        19.65 o
 -12   8  12         44.05         19.70        10.46 o
 -10   8  12        268.25        282.97        17.87 o
  -8   8  12        154.43        170.15        12.59 o
  -6   8  12       1167.57       1191.02        24.36 o
  -4   8  12         78.90         63.52         8.44 o
  -2   8  12          1.05         -2.78         5.88 o
   0   8  12        208.47        221.32        12.02 o
   2   8  12        243.96        262.49        12.21 o
   4   8  12         84.17         81.70         7.00 o
   6   8  12        234.05        243.38        19.08 o
   8   8  12        136.82        135.76        13.74 o
  10   8  12         56.35         46.36        19.81 o
 -17   9  12         81.96         75.18        15.60 o
 -15   9  12         49.72         34.11        14.92 o
 -13   9  12         54.56         57.09        13.13 o
 -11   9  12         29.84         18.15        10.68 o
  -9   9  12         89.97         92.38        11.59 o
  -7   9  12          6.40         13.10         8.11 o
  -5   9  12         13.54         22.16         8.22 o
  -3   9  12          6.70         -2.07         6.91 o
  -1   9  12         21.57         22.66         6.44 o
   1   9  12         35.48         36.33         7.64 o
   3   9  12         39.61         30.22         7.95 o
   5   9  12          3.94         -5.92         5.92 o
   7   9  12        112.85        129.09        11.43 o
   9   9  12          0.01         16.93         9.44 o
 -16  10  12         56.62         50.36        16.35 o
 -14  10  12         23.71         20.51        13.98 o
 -12  10  12          2.84          7.15        11.80 o
 -10  10  12         24.28         28.78        12.19 o
  -8  10  12        107.64         71.80        11.33 o
  -6  10  12        692.85        715.46        21.19 o
  -4  10  12         54.48         49.15         8.78 o
  -2  10  12         92.69         85.09         8.94 o
   0  10  12        583.50        613.35        19.59 o
   2  10  12        332.90        368.53        15.04 o
   4  10  12         56.78         51.16         7.50 o
   6  10  12        152.63        152.13        10.74 o
   8  10  12         99.99        113.33        14.55 o
  10  10  12          2.26          8.08         8.48 o
 -15  11  12         26.86         17.24        14.49 o
 -13  11  12         35.96         32.98        15.41 o
 -11  11  12         10.74          0.68        12.22 o
  -9  11  12         82.58         81.19        12.86 o
  -7  11  12        209.10        212.62        14.78 o
  -5  11  12          0.01         -3.10         7.43 o
  -3  11  12         26.64          7.65         9.41 o
  -1  11  12         54.23         47.78        10.11 o
   1  11  12         18.75         28.53         8.41 o
   3  11  12          2.40          4.79         6.92 o
   5  11  12         47.15         46.34        12.61 o
   7  11  12         58.02         56.66         8.75 o
   9  11  12         34.34         13.11        11.03 o
 -14  12  12          5.25        -13.24        13.24 o
 -12  12  12          8.48         17.62        14.03 o
 -10  12  12          8.35        -11.49        11.49 o
  -8  12  12         17.08          7.68        10.12 o
  -6  12  12        131.15        139.76        12.64 o
  -4  12  12        125.19        146.47        12.87 o
  -2  12  12        175.82        199.04        13.08 o
   0  12  12        106.28        121.15        12.76 o
   2  12  12         58.66         71.08         9.85 o
   4  12  12         58.85         63.65         9.73 o
   6  12  12         13.54         17.19         8.46 o
 -11  13  12          2.23        -11.17        11.17 o
  -9  13  12          0.01         -0.31        11.60 o
  -7  13  12        161.93        200.06        22.89 o
  -5  13  12         15.49          9.82         9.86 o
  -3  13  12          1.04          3.06         8.25 o
  -1  13  12          0.03          2.45         7.86 o
   1  13  12          5.87          2.31         8.85 o
   3  13  12          1.84         -4.05         9.30 o
   5  13  12         11.19         11.63         9.62 o
 -10  14  12         14.97         -0.71        11.90 o
  -8  14  12          5.29         -5.15        11.96 o
  -6  14  12        124.62        131.36        13.98 o
  -4  14  12         10.73         12.44        10.87 o
  -2  14  12        124.77        107.51        18.29 o
   0  14  12         41.23         51.77        11.42 o
   2  14  12          2.06          6.20         9.02 o
   4  14  12         63.70         80.34        11.60 o
  -7  15  12         31.32         31.51        12.58 o
  -5  15  12          7.10         32.16        10.82 o
  -3  15  12         38.21         35.88        13.53 o
  -1  15  12         65.66         85.48        12.91 o
 -17   1  13        353.87        319.41        24.52 o
 -15   1  13        233.79        285.22        21.59 o
 -13   1  13        147.03        145.67        18.96 o
 -11   1  13          2.12         -6.45        10.12 o
  -9   1  13        770.23        820.64        29.13 o
  -7   1  13        114.13        116.02        13.48 o
  -5   1  13         65.28         73.83        12.15 o
  -3   1  13        195.46        238.30        15.19 o
  -1   1  13        204.31        212.69        11.18 o
   1   1  13         91.40        106.08         9.96 o
   3   1  13         40.44         70.57         6.65 o
   5   1  13        436.72        459.76        15.55 o
   7   1  13        140.63        123.50        15.68 o
   9   1  13         51.57         62.39        11.45 o
  11   1  13         24.35         43.08        15.05 o
 -18   2  13         12.43          5.43        15.87 o
 -16   2  13         42.42         29.78        16.29 o
 -14   2  13          5.92          9.99        14.00 o
 -12   2  13         91.37         94.01        13.34 o
 -10   2  13          1.11         -8.59         8.59 o
  -8   2  13          2.83         -2.15         8.96 o
  -6   2  13         33.43          7.29         8.75 o
  -4   2  13         54.34         25.31         8.39 o
  -2   2  13         39.13         28.99         7.27 o
   0   2  13         18.23         13.28         6.12 o
   2   2  13        131.84        156.28        14.76 o
   4   2  13         37.00         35.86        11.14 o
   6   2  13         69.40         61.91         8.10 o
   8   2  13         39.76         24.63         7.05 o
  10   2  13          0.16        -15.72        15.72 o
 -17   3  13          4.21         10.00        15.19 o
 -15   3  13        111.93         68.52        15.25 o
 -13   3  13        117.46        102.38        14.24 o
 -11   3  13        222.91        255.60        16.25 o
  -9   3  13        381.99        340.49        18.25 o
  -7   3  13        380.52        410.84        19.62 o
  -5   3  13        315.51        337.80        16.49 o
  -3   3  13         66.21         68.41         8.85 o
  -1   3  13        286.45        277.32        13.16 o
   1   3  13         94.49        106.53         8.74 o
   3   3  13         76.33         70.62         7.10 o
   5   3  13        425.85        425.36        16.34 o
   7   3  13         11.43         10.65         8.96 o
   9   3  13         15.64          9.78         8.26 o
  11   3  13         14.00          3.60         9.80 o
 -16   4  13         10.57          3.45        13.48 o
 -14   4  13          9.94          9.58        11.15 o
 -12   4  13         35.04         29.82        11.67 o
 -10   4  13         52.86         46.15        10.88 o
  -8   4  13          8.22         14.07         9.30 o
  -6   4  13          2.56          4.30         7.51 o
  -4   4  13          1.59         -3.16         6.85 o
  -2   4  13        105.97        118.14         9.12 o
   0   4  13         69.42         71.63         8.33 o
   2   4  13          1.84         -6.17         6.17 o
   4   4  13          5.51         -5.92         8.29 o
   6   4  13          7.08          3.99         7.30 o
   8   4  13         24.59         21.43         9.46 o
  10   4  13         12.14         10.12         8.59 o
 -17   5  13        124.29        121.15        20.08 o
 -15   5  13         64.34         44.47        14.56 o
 -13   5  13        437.80        448.59        38.31 o
 -11   5  13        479.60        569.50        24.04 o
  -9   5  13        917.69        881.67        26.86 o
  -7   5  13        140.01        140.34        12.43 o
  -5   5  13        305.12        304.43        14.54 o
  -3   5  13        210.22        223.46        11.52 o
  -1   5  13          3.00          2.22         6.64 o
   1   5  13         81.09         85.44         8.37 o
   3   5  13         19.14         13.16         7.15 o
   5   5  13        125.21        115.00        18.29 o
   7   5  13        133.42        139.19        14.82 o
   9   5  13          5.70         13.80         9.72 o
 -16   6  13        194.27        168.76        20.04 o
 -14   6  13         82.07         99.18        15.69 o
 -12   6  13          8.43          0.27        10.52 o
 -10   6  13          5.31         29.07        10.95 o
  -8   6  13          0.12          2.02         8.69 o
  -6   6  13          0.21         -3.43         7.43 o
  -4   6  13          0.89         -4.35         7.40 o
  -2   6  13         27.30         10.82         6.39 o
   0   6  13          0.49         -0.59         6.65 o
   2   6  13         16.69          6.81         5.92 o
   4   6  13         15.66         14.30         7.10 o
   6   6  13         19.43         14.03         6.80 o
   8   6  13         18.35         13.74        11.85 o
  10   6  13          5.52          0.32        11.15 o
 -15   7  13         15.58         20.31        13.82 o
 -13   7  13        431.55        433.42        24.75 o
 -11   7  13        250.57        284.44        18.15 o
  -9   7  13        893.24        928.71        28.98 o
  -7   7  13        720.33        774.60        30.22 o
  -5   7  13        138.37        134.04        10.59 o
  -3   7  13        140.43        155.14        10.52 o
  -1   7  13         31.57         19.26         7.43 o
   1   7  13         40.04         45.17         8.36 o
   3   7  13         34.87         34.62         8.56 o
   5   7  13          0.55         -6.29         6.29 o
   7   7  13         44.11         40.00        12.29 o
   9   7  13         11.76         20.49        14.29 o
 -14   8  13          3.85          3.09        13.06 o
 -12   8  13         19.73          8.40        11.49 o
 -10   8  13        135.47        146.58        14.32 o
  -8   8  13          0.00          1.20         9.30 o
  -6   8  13         52.67         49.70         9.25 o
  -4   8  13          8.40         12.56         7.47 o
  -2   8  13          6.09         19.39         7.66 o
   0   8  13         19.87         -6.24         6.24 o
   2   8  13          1.44         -4.94         4.94 o
   4   8  13         14.57         20.62         7.95 o
   6   8  13          8.97          1.26        11.27 o
   8   8  13          0.02         -4.12        11.85 o
 -13   9  13         15.70          3.02        12.22 o
 -11   9  13         15.80         20.41        11.51 o
  -9   9  13        149.63        172.16        15.20 o
  -7   9  13        172.08        183.62        14.70 o
  -5   9  13         72.21         86.48        10.34 o
  -3   9  13         37.58         52.63         7.98 o
  -1   9  13          7.69         15.53         9.86 o
   1   9  13        240.83        244.24        17.78 o
   3   9  13        132.14        141.18         9.09 o
   5   9  13         17.04         15.86         8.41 o
   7   9  13         29.22         29.34         9.90 o
 -12  10  13          4.43         -4.02        12.00 o
 -10  10  13         15.09          9.56        11.77 o
  -8  10  13        109.11        116.56        16.36 o
  -6  10  13         35.47         20.84         9.10 o
  -4  10  13          7.16          7.05         7.50 o
  -2  10  13         85.63        102.85        10.71 o
   0  10  13          2.25         -0.96         7.05 o
   2  10  13          1.19          9.72         7.09 o
   4  10  13          0.84         -5.75         5.75 o
   6  10  13         19.42          3.12         8.60 o
 -11  11  13         27.28         27.01        13.18 o
  -9  11  13        192.02        206.50        17.10 o
  -7  11  13         89.74         85.92        12.97 o
  -5  11  13        155.74        192.16        13.75 o
  -3  11  13         71.19         81.89        10.41 o
  -1  11  13         78.75         86.10        10.81 o
   1  11  13        139.26        146.88        12.00 o
   3  11  13        116.08        128.87        10.41 o
   5  11  13         28.45         24.41         7.08 o
 -10  12  13         14.07         31.07        14.38 o
  -8  12  13          2.88          8.88        11.31 o
  -6  12  13         47.28         35.50        11.25 o
  -4  12  13         43.12         25.12         9.57 o
  -2  12  13         36.28         50.27        10.95 o
   0  12  13         14.82         25.59         9.16 o
   2  12  13          1.23         -3.95         7.63 o
  -7  13  13          0.80         -8.06        10.82 o
  -5  13  13        120.07        109.49        13.80 o
  -3  13  13        213.22        226.12        17.80 o
  -1  13  13         17.12         31.32         9.59 o
 -14   0  14         68.44         70.18        43.01 o
 -12   0  14        283.06        409.47        67.92 o
 -10   0  14          1.35        -19.93        19.93 o
  -8   0  14        109.56         91.34        19.06 o
  -6   0  14         30.42         31.69        14.65 o
  -4   0  14         31.84         25.08        11.99 o
  -2   0  14        178.67        163.71        15.23 o
   0   0  14        114.85         86.68        13.58 o
   2   0  14        755.15        829.92        33.98 o
   4   0  14        173.45        152.32        11.22 o
   6   0  14         66.57         47.72        16.55 o
   8   0  14        205.25        215.36        27.91 o
 -15   1  14         12.79         25.44        17.90 o
 -13   1  14         34.45         27.01        17.46 o
 -11   1  14         11.84        -10.70        10.70 o
  -9   1  14         15.70         15.82        11.61 o
  -7   1  14         24.02         21.51        10.36 o
  -5   1  14          1.30         -8.48         8.48 o
  -3   1  14         20.13          5.90         8.06 o
  -1   1  14          0.87          4.87         7.50 o
   1   1  14          9.19          1.59         6.46 o
   3   1  14        103.56        107.18         7.46 o
   5   1  14         13.67         13.13         5.57 o
   7   1  14          1.30         -4.75        10.28 o
 -14   2  14         59.98         71.54        20.54 o
 -12   2  14        173.62        194.83        24.18 o
 -10   2  14         14.95          7.60        11.80 o
  -8   2  14         26.63          3.83        14.95 o
  -6   2  14        184.13        194.35        15.41 o
  -4   2  14          5.64         10.92         8.19 o
  -2   2  14         61.00         64.44         9.64 o
   0   2  14        162.47        169.07        12.35 o
   2   2  14        474.72        452.32        19.30 o
   4   2  14         50.88         57.30        13.74 o
   6   2  14        150.11        129.61        10.29 o
   8   2  14         83.77        105.86        23.30 o
 -15   3  14          4.05        -15.60        15.60 o
 -13   3  14          1.98          5.22        18.95 o
 -11   3  14         72.01         60.79        14.56 o
  -9   3  14          1.92         -9.68         9.68 o
  -7   3  14          5.27          8.94         9.32 o
  -5   3  14          2.36          7.93         8.91 o
  -3   3  14          2.45         -7.24         7.24 o
  -1   3  14          0.15          3.93         7.28 o
   1   3  14          2.98          2.06         7.81 o
   3   3  14        153.61        180.68        14.08 o
   5   3  14         32.88         27.96         8.61 o
   7   3  14          5.51          8.07         8.59 o
 -14   4  14         61.77         40.37        16.34 o
 -12   4  14        238.18        240.44        24.30 o
 -10   4  14        115.07        107.68        17.90 o
  -8   4  14        138.50        132.05        13.91 o
  -6   4  14        121.55        130.25        13.36 o
  -4   4  14          5.50         -1.26         7.28 o
  -2   4  14         66.13         90.10        10.28 o
   0   4  14         74.62         87.80         9.23 o
   2   4  14         68.82         79.23         7.79 o
   4   4  14         21.62         26.83         8.61 o
   6   4  14         88.86         87.21        14.38 o
 -13   5  14        150.80        163.34        18.84 o
 -11   5  14        119.40        152.99        16.43 o
  -9   5  14          0.44          3.81         9.35 o
  -7   5  14          7.05          5.59         9.12 o
  -5   5  14         65.17         84.89        10.57 o
  -3   5  14         49.93         44.36         9.51 o
  -1   5  14          4.81          4.57         9.63 o
   1   5  14          8.44          5.92         6.35 o
   3   5  14         59.51         50.23        10.51 o
   5   5  14         28.45         16.27         8.56 o
   7   5  14          0.36         -2.65        17.53 o
 -12   6  14        225.12        223.95        20.54 o
 -10   6  14        697.83        770.92        29.41 o
  -8   6  14        286.49        306.34        17.49 o
  -6   6  14        386.93        356.62        18.54 o
  -4   6  14         32.16         43.93         7.98 o
  -2   6  14        131.00        154.89        16.04 o
   0   6  14         30.83         27.54         7.74 o
   2   6  14          6.44          4.95         6.31 o
   4   6  14         76.65         97.29        14.85 o
   6   6  14          2.09         -9.46         9.46 o
 -13   7  14         20.48          7.18        13.09 o
 -11   7  14        121.76        114.68        22.36 o
  -9   7  14         61.28         41.06        12.24 o
  -7   7  14         23.51         30.07         9.16 o
  -5   7  14          3.98         -7.19         7.19 o
  -3   7  14          3.09         -5.88        10.73 o
  -1   7  14          2.28         -8.47         8.47 o
   1   7  14          0.08         -2.62         7.57 o
   3   7  14         26.99         12.02        11.24 o
   5   7  14          4.64        -10.81        11.96 o
 -12   8  14          1.78         22.64        31.69 o
 -10   8  14        308.38        359.45        21.67 o
  -8   8  14        139.05        140.54        21.82 o
  -6   8  14        234.60        234.09        14.87 o
  -4   8  14          1.51         -7.45         7.45 o
  -2   8  14         94.47         78.11         9.88 o
   0   8  14         83.73         93.71         9.70 o
   2   8  14         29.30         24.88         6.71 o
   4   8  14        104.22        109.58        25.90 o
  -9   9  14         20.65          4.50        11.01 o
  -7   9  14          8.59          2.63         9.32 o
  -5   9  14         33.64         45.08         9.79 o
  -3   9  14         26.75         19.36         8.78 o
  -1   9  14          3.02          9.89         7.93 o
   1   9  14          1.99          2.67         6.92 o
   3   9  14          0.36         10.88         9.37 o
  -8  10  14         71.30         62.20        12.41 o
  -6  10  14          0.48         -8.73         8.73 o
  -4  10  14          2.06          1.80         9.40 o
  -2  10  14         44.50         26.96         9.44 o
   0  10  14         82.64         61.30         9.00 o
 -11   1  15        207.07        206.34        24.60 o
  -9   1  15        183.92        189.39        17.51 o
  -7   1  15          3.10          3.95        10.23 o
  -5   1  15        240.70        248.07        16.65 o
  -3   1  15         13.68         14.60        10.97 o
  -1   1  15         41.59         49.17         9.38 o
   1   1  15        284.69        298.82        16.11 o
   3   1  15        158.71        167.14        12.75 o
 -10   2  15          0.00        -11.75        11.75 o
  -8   2  15          4.76         -2.30        11.18 o
  -6   2  15         22.22          7.22        10.36 o
  -4   2  15          2.11          7.47        10.37 o
  -2   2  15         18.59         15.66         9.69 o
   0   2  15          8.02          2.47         7.28 o
   2   2  15          0.35         -5.07         5.07 o
 -11   3  15        177.66        181.44        22.24 o
  -9   3  15         30.81        -11.22        11.80 o
  -7   3  15         42.14         28.59        11.18 o
  -5   3  15        128.61        123.78        15.01 o
  -3   3  15         87.20        102.01        11.51 o
  -1   3  15         75.43         63.24        10.57 o
   1   3  15        169.93        167.70        16.12 o
   3   3  15         97.52         88.43        11.58 o
 -10   4  15          0.56         -0.80        12.11 o
  -8   4  15          1.45          7.47        10.14 o
  -6   4  15         16.63          7.40         9.16 o
  -4   4  15          0.04         -1.82         8.65 o
  -2   4  15         22.98         22.36         9.87 o
   0   4  15          0.07          0.47         7.86 o
   2   4  15          0.02          4.19         8.56 o
  -9   5  15        259.54        275.32        20.97 o
  -7   5  15        123.20        141.71        14.39 o
  -5   5  15        159.51        141.74        16.98 o
  -3   5  15        121.32        137.14        12.21 o
  -1   5  15        122.27        119.19        11.76 o
   1   5  15         80.43         75.78         9.63 o
  -8   6  15         14.78         28.81        10.53 o
  -6   6  15         14.44          5.15        10.22 o
  -4   6  15          6.73         -0.19         9.12 o
  -2   6  15          2.35          1.62         8.42 o
   0   6  15          4.31          9.63         8.34 o
  -5   7  15        110.11         90.11        11.72 o
  -3   7  15        202.12        243.43        16.45 o
                                                
